# Supplementary material for: Benzene-1,2-diaminium bis­(4-methyl­benzene-1-sulfonate)
Source: IUCrdata. 2020 Jan 31;5(Pt 1):x200100. doi: 10.1107/S2414314620001005 (PMC9462139; doi:10.1107/S2414314620001005)
Supplement: Supplementary file 1 [file x-05-x200100-sup1.cif]

##############################################################################
#                                                                            #
# This CIF contains the data for a data article accepted for                 #
# publication in IUCrData. It conforms to the requirements of                #
# Notes for Authors for IUCrData, and has been                               #
# peer reviewed under the auspices of IUCrData.                              #
#                                                                            #
# Full details of the Crystallographic Information File format               #
# are given in the paper "The Crystallographic Information File (CIF):       #
# a New Standard Archive File for Crystallography" by S. R. Hall, F. H.      #
# Allen and I. D. Brown [Acta Cryst. (1991), A47, 655-685].                  #
#                                                                            #
# The current version of the core CIF dictionary is obtainable from          #
# ftp://ftp.iucr.org/pub/cif_core.dic.                                       #
#                                                                            #
# Software is freely available for graphical display of the structure(s)     #
# in this CIF. For information consult the CIF software page                 #
# http://www.iucr.org/resources/cif/software.                                #
#                                                                            #
# This file may be used for bona fide research purposes within the           #
# scientific community so long as proper attribution is given to the data    # 
# article from which it was obtained.                                        #
#                                                                            #
##############################################################################
data_I
_database_code_depnum_ccdc_archive 'CCDC 1979912'
_audit_creation_method     'SHELXL-2018/3'
_chemical_name_systematic
;
Benzene-1,2-diaminium bis(4-methylbenzene-1-sulfonate)
;
_chemical_name_common
;
o-Phenylenediammonium bis(p-toluenesulfonate)
;
_chemical_formula_moiety     'C6 H10 N2 2+, 2(C7 H7 O3 S -)'
_chemical_formula_sum     'C20 H24 N2 O6 S2'
_chemical_formula_iupac     'C6 H10 N2 2+, 2C7 H7 O3 S -'
_chemical_formula_weight     452.53
_chemical_melting_point     ?
_space_group_crystal_system     monoclinic
_space_group_name_H-M_alt     'C 2/c'
_space_group_name_Hall     '-C 2yc'
loop_
    _space_group_symop_operation_xyz
    'x, y, z'
    '-x, y, -z+1/2'
    'x+1/2, y+1/2, z'
    '-x+1/2, y+1/2, -z+1/2'
    '-x, -y, -z'
    'x, -y, z-1/2'
    '-x+1/2, -y+1/2, -z'
    'x+1/2, -y+1/2, z-1/2'
_cell_length_a     29.1537(9)
_cell_length_b     8.8739(3)
_cell_length_c     19.9919(6)
_cell_angle_alpha     90
_cell_angle_beta     123.6210(10)
_cell_angle_gamma     90
_cell_volume     4306.9(2)
_cell_formula_units_Z     8
_cell_measurement_reflns_used     9968
_cell_measurement_theta_min     2.86
_cell_measurement_theta_max     29.94
_cell_measurement_temperature     293(2)
_exptl_crystal_description     block
_exptl_crystal_colour     colourless
_exptl_crystal_size_max     0.563
_exptl_crystal_size_mid     0.145
_exptl_crystal_size_min     0.116
_exptl_crystal_density_diffrn     1.396
_exptl_crystal_density_meas     ?
_exptl_crystal_density_method     ?
_exptl_crystal_F_000     1904
_exptl_absorpt_coefficient_mu     0.287
_exptl_absorpt_correction_type     multi-scan
_exptl_absorpt_process_details
;
(SADABS; Bruker, 2018)
;
_exptl_absorpt_correction_T_min     0.6955
_exptl_absorpt_correction_T_max     0.7461
_diffrn_ambient_temperature     293(2)
_diffrn_source     'Sealed Tube'
_diffrn_radiation_type     MoK\a
_diffrn_radiation_wavelength     0.71073
_diffrn_measurement_device_type     'Bruker D8 Quest ECO'
_diffrn_measurement_method     '\f and \w scans'
_diffrn_detector_area_resol_mean     ?
_diffrn_reflns_number     59056
_diffrn_reflns_av_R_equivalents     0.0457
_diffrn_reflns_av_unetI/netI     0.0245
_diffrn_reflns_theta_min     2.856
_diffrn_reflns_theta_max     30.520
_diffrn_reflns_theta_full     25.242
_diffrn_measured_fraction_theta_max     0.998
_diffrn_measured_fraction_theta_full     0.998
_diffrn_reflns_limit_h_min     -41
_diffrn_reflns_limit_h_max     41
_diffrn_reflns_limit_k_min     -12
_diffrn_reflns_limit_k_max     12
_diffrn_reflns_limit_l_min     -28
_diffrn_reflns_limit_l_max     28
_diffrn_standards_number     0
_diffrn_standards_interval_count     0
_diffrn_standards_decay_%     0
_refine_special_details
;
All hydrogen atoms were located in appropriate positions and were
included in calculated positions and refined with a riding model for both
C---H and N---H protons. C--H distances ranged from = 0.93 and 0.96 \%A for
aromatic and methyl H atoms, respectively, and 0.89 for NH~3~^+^ H atoms with
<i>U</i>~iso~(H) = 1.2 <i>U</i>~eq~(C-aromatic) and <i>U</i>~iso~(H) = 1.5
<i>U</i>~eq~(<i>C</i>-methyl, NH~3~^+^).
;
_reflns_number_total     6568
_reflns_number_gt     4705
_reflns_threshold_expression     'I > 2\s(I)'
_refine_ls_structure_factor_coef     Fsqd
_refine_ls_matrix_type     full
_refine_ls_R_factor_all     0.0674
_refine_ls_R_factor_gt     0.0399
_refine_ls_wR_factor_gt     0.1028
_refine_ls_wR_factor_ref     0.1263
_refine_ls_goodness_of_fit_ref     1.074
_refine_ls_restrained_S_all     1.074
_refine_ls_number_reflns     6568
_refine_ls_number_parameters     276
_refine_ls_number_restraints     0
_refine_ls_hydrogen_treatment     constr
_refine_ls_weighting_scheme     calc
_refine_ls_weighting_details
              'w=1/[\s^2^(Fo^2^)+(0.0525P)^2^+2.9966P] where P=(Fo^2^+2Fc^2^)/3'
_atom_sites_solution_hydrogens     geom
_atom_sites_solution_primary     ?
_atom_sites_solution_secondary     ?
_refine_ls_shift/su_max     0.001
_refine_ls_shift/su_mean     0.000
_refine_diff_density_max     0.342
_refine_diff_density_min     -0.388
_refine_ls_extinction_method
;
SHELXL2018 (Sheldrick, 2015b)
;
_refine_ls_extinction_coef     0.0026(3)
_refine_ls_extinction_expression
                                  'Fc^*^=kFc[1+0.001xFc^2^\l^3^/sin(2\q)]^-1/4^'
loop_
    _atom_type_symbol
    _atom_type_description
    _atom_type_scat_dispersion_real
    _atom_type_scat_dispersion_imag
    _atom_type_scat_source
    'C' 'C' 0.0033 0.0016
                         'International Tables Vol C Tables 4.2.6.8 and 6.1.1.4'
    'H' 'H' 0.0000 0.0000
                         'International Tables Vol C Tables 4.2.6.8 and 6.1.1.4'
    'N' 'N' 0.0061 0.0033
                         'International Tables Vol C Tables 4.2.6.8 and 6.1.1.4'
    'O' 'O' 0.0106 0.0060
                         'International Tables Vol C Tables 4.2.6.8 and 6.1.1.4'
    'S' 'S' 0.1246 0.1234
                         'International Tables Vol C Tables 4.2.6.8 and 6.1.1.4'
_computing_data_collection
;
APEX3 (Bruker, 2018)
;
_computing_cell_refinement
;
SAINT (Bruker, 2018)
;
_computing_data_reduction
;
SAINT (Bruker, 2018)
;
_computing_structure_solution
;
SHELXT2014 (Sheldrick, 2015a)
;
_computing_structure_refinement
;
SHELXL2018 (Sheldrick, 2015b)
;
_computing_molecular_graphics
;
<i>OLEX2</i> (Dolomanov <i>et al.</i>,  2009)
;
_computing_publication_material
;
<i>shelXle</i> (H\"ubschle <i>et al.</i>,  2011)
;
loop_
    _atom_site_type_symbol
    _atom_site_label
    _atom_site_fract_x
    _atom_site_fract_y
    _atom_site_fract_z
    _atom_site_U_iso_or_equiv
    _atom_site_adp_type
    _atom_site_calc_flag
    _atom_site_occupancy
    _atom_site_disorder_assembly
    _atom_site_disorder_group
    N N1 0.52597(6) 0.42385(15) 0.43447(8) 0.0399(3) Uani d 1 . .
    H H1A 0.516000 0.511465 0.408451 0.060 Uiso calc 1 . .
    H H1B 0.552390 0.439398 0.485886 0.060 Uiso calc 1 . .
    H H1C 0.497014 0.381592 0.430938 0.060 Uiso calc 1 . .
    N N2 0.54019(6) 0.10069(15) 0.46813(8) 0.0374(3) Uani d 1 . .
    H H2A 0.505767 0.066255 0.439229 0.056 Uiso calc 1 . .
    H H2B 0.543473 0.168126 0.503495 0.056 Uiso calc 1 . .
    H H2C 0.563230 0.024462 0.494094 0.056 Uiso calc 1 . .
    C C1 0.54643(6) 0.32416(17) 0.39869(9) 0.0349(3) Uani d 1 . .
    C C2 0.55343(6) 0.17140(17) 0.41510(9) 0.0344(3) Uani d 1 . .
    C C3 0.57224(8) 0.0796(2) 0.37927(12) 0.0505(4) Uani d 1 . .
    H H3 0.576521 -0.023317 0.389900 0.061 Uiso calc 1 . .
    C C4 0.58462(11) 0.1411(3) 0.32770(14) 0.0661(6) Uani d 1 . .
    H H4 0.597256 0.079592 0.303508 0.079 Uiso calc 1 . .
    C C5 0.57830(11) 0.2935(3) 0.31201(15) 0.0664(6) Uani d 1 . .
    H H5 0.586983 0.334936 0.277609 0.080 Uiso calc 1 . .
    C C6 0.55909(9) 0.3848(2) 0.34726(12) 0.0529(4) Uani d 1 . .
    H H6 0.554660 0.487571 0.336310 0.064 Uiso calc 1 . .
    S S11 0.60971(2) -0.26457(4) 0.57918(2) 0.03904(11) Uani d 1 . .
    O O11 0.61408(5) -0.40103(15) 0.54362(8) 0.0562(3) Uani d 1 . .
    O O12 0.61358(6) -0.12891(15) 0.54200(8) 0.0563(3) Uani d 1 . .
    O O13 0.56134(5) -0.26132(16) 0.58310(9) 0.0573(4) Uani d 1 . .
    C C11 0.81185(11) -0.2503(3) 0.92035(15) 0.0827(8) Uani d 1 . .
    H H11A 0.833550 -0.338591 0.929269 0.124 Uiso calc 1 . .
    H H11B 0.801302 -0.248348 0.958103 0.124 Uiso calc 1 . .
    H H11C 0.833111 -0.161970 0.927333 0.124 Uiso calc 1 . .
    C C12 0.76068(8) -0.2532(2) 0.83564(12) 0.0540(5) Uani d 1 . .
    C C13 0.71405(8) -0.1716(2) 0.81418(11) 0.0541(5) Uani d 1 . .
    H H13 0.713844 -0.113580 0.852757 0.065 Uiso calc 1 . .
    C C14 0.66758(7) -0.1744(2) 0.73639(11) 0.0460(4) Uani d 1 . .
    H H14 0.636634 -0.118206 0.722766 0.055 Uiso calc 1 . .
    C C15 0.66778(6) -0.26174(17) 0.67934(10) 0.0363(3) Uani d 1 . .
    C C16 0.71387(7) -0.3444(2) 0.69966(12) 0.0523(4) Uani d 1 . .
    H H16 0.713945 -0.403424 0.661270 0.063 Uiso calc 1 . .
    C C17 0.76014(8) -0.3390(3) 0.77780(13) 0.0616(5) Uani d 1 . .
    H H17 0.791258 -0.394165 0.791294 0.074 Uiso calc 1 . .
    S S21 0.45059(2) 0.76496(4) 0.35286(2) 0.03714(11) Uani d 1 . .
    O O21 0.49995(5) 0.70837(16) 0.36096(8) 0.0547(3) Uani d 1 . .
    O O22 0.44084(6) 0.69248(16) 0.40921(7) 0.0559(3) Uani d 1 . .
    O O23 0.44971(6) 0.92776(14) 0.35764(8) 0.0565(4) Uani d 1 . .
    C C21 0.26881(15) 0.5602(4) 0.01997(17) 0.1233(14) Uani d 1 . .
    H H21A 0.233080 0.582893 0.009049 0.185 Uiso calc 1 . .
    H H21B 0.272805 0.452969 0.018852 0.185 Uiso calc 1 . .
    H H21C 0.272661 0.606499 -0.020056 0.185 Uiso calc 1 . .
    C C22 0.31300(11) 0.6205(3) 0.10249(13) 0.0742(7) Uani d 1 . .
    C C23 0.30782(11) 0.6004(3) 0.16652(16) 0.0813(7) Uani d 1 . .
    H H23 0.275944 0.556751 0.157815 0.098 Uiso calc 1 . .
    C C24 0.34940(9) 0.6443(3) 0.24375(13) 0.0609(5) Uani d 1 . .
    H H24 0.345911 0.627550 0.286660 0.073 Uiso calc 1 . .
    C C25 0.39576(7) 0.71265(18) 0.25587(9) 0.0387(3) Uani d 1 . .
    C C26 0.40091(9) 0.7360(2) 0.19192(11) 0.0496(4) Uani d 1 . .
    H H26 0.432285 0.782254 0.200184 0.060 Uiso calc 1 . .
    C C27 0.35939(11) 0.6905(3) 0.11584(12) 0.0665(6) Uani d 1 . .
    H H27 0.362871 0.707427 0.072940 0.080 Uiso calc 1 . .
loop_
    _atom_site_aniso_label
    _atom_site_aniso_U_11
    _atom_site_aniso_U_22
    _atom_site_aniso_U_33
    _atom_site_aniso_U_12
    _atom_site_aniso_U_13
    _atom_site_aniso_U_23
    N1 0.0434(7) 0.0323(6) 0.0424(7) 0.0035(5) 0.0229(6) -0.0005(5)
    N2 0.0435(7) 0.0346(6) 0.0376(7) 0.0003(5) 0.0246(6) 0.0022(5)
    C1 0.0357(7) 0.0340(7) 0.0356(7) -0.0015(6) 0.0202(6) -0.0014(6)
    C2 0.0390(8) 0.0329(7) 0.0352(7) -0.0019(6) 0.0230(6) -0.0009(6)
    C3 0.0707(12) 0.0390(9) 0.0597(11) 0.0038(8) 0.0473(10) -0.0019(8)
    C4 0.0979(17) 0.0598(12) 0.0792(15) 0.0033(11) 0.0732(14) -0.0036(11)
    C5 0.0924(16) 0.0672(13) 0.0737(14) -0.0001(12) 0.0673(14) 0.0091(11)
    C6 0.0669(12) 0.0435(9) 0.0623(11) -0.0018(8) 0.0444(10) 0.0082(8)
    S11 0.03285(19) 0.0358(2) 0.0398(2) 0.00174(14) 0.01463(16) -0.00139(15)
    O11 0.0498(7) 0.0493(7) 0.0513(7) 0.0054(6) 0.0165(6) -0.0134(6)
    O12 0.0558(8) 0.0497(7) 0.0522(7) 0.0056(6) 0.0227(6) 0.0147(6)
    O13 0.0324(6) 0.0628(9) 0.0694(9) -0.0034(5) 0.0237(6) -0.0094(7)
    C11 0.0602(14) 0.095(2) 0.0504(12) 0.0003(12) 0.0039(11) -0.0007(12)
    C12 0.0433(9) 0.0557(11) 0.0440(10) -0.0025(8) 0.0122(8) 0.0027(8)
    C13 0.0534(11) 0.0615(12) 0.0427(9) -0.0035(9) 0.0236(8) -0.0089(8)
    C14 0.0403(8) 0.0516(10) 0.0449(9) 0.0032(7) 0.0229(7) -0.0038(7)
    C15 0.0320(7) 0.0356(7) 0.0390(8) -0.0009(6) 0.0182(6) 0.0017(6)
    C16 0.0413(9) 0.0563(11) 0.0504(10) 0.0096(8) 0.0199(8) -0.0063(8)
    C17 0.0403(10) 0.0659(13) 0.0586(12) 0.0134(9) 0.0149(9) -0.0009(10)
    S21 0.0452(2) 0.03159(19) 0.03394(19) 0.00202(14) 0.02151(17) 0.00074(13)
    O21 0.0502(7) 0.0599(8) 0.0523(7) 0.0147(6) 0.0274(6) 0.0096(6)
    O22 0.0741(9) 0.0606(8) 0.0383(6) -0.0077(7) 0.0345(7) -0.0003(6)
    O23 0.0581(8) 0.0318(6) 0.0582(8) 0.0003(5) 0.0188(7) -0.0062(5)
    C21 0.131(3) 0.089(2) 0.0642(16) -0.005(2) 0.0007(17) -0.0314(16)
    C22 0.0841(16) 0.0541(12) 0.0475(11) 0.0005(11) 0.0132(11) -0.0131(9)
    C23 0.0700(15) 0.0772(17) 0.0764(16) -0.0281(13) 0.0279(13) -0.0191(13)
    C24 0.0641(12) 0.0657(13) 0.0564(11) -0.0176(10) 0.0355(10) -0.0091(10)
    C25 0.0486(9) 0.0326(7) 0.0356(7) 0.0005(6) 0.0237(7) -0.0019(6)
    C26 0.0659(12) 0.0465(10) 0.0406(9) 0.0041(8) 0.0320(9) 0.0042(7)
    C27 0.0919(17) 0.0610(12) 0.0383(9) 0.0128(12) 0.0309(11) 0.0004(9)
_geom_special_details
;
 All esds (except the esd in the dihedral angle between two l.s. planes)
 are estimated using the full covariance matrix.  The cell esds are taken
 into account individually in the estimation of esds in distances, angles
 and torsion angles; correlations between esds in cell parameters are only
 used when they are defined by crystal symmetry.  An approximate (isotropic)
 treatment of cell esds is used for estimating esds involving l.s. planes.
;
loop_
    _geom_bond_atom_site_label_1
    _geom_bond_atom_site_label_2
    _geom_bond_site_symmetry_2
    _geom_bond_distance
    _geom_bond_publ_flag
    N1 C1 . 1.4570(19) ?
    N2 C2 . 1.4561(18) ?
    C1 C6 . 1.380(2) ?
    C1 C2 . 1.383(2) ?
    C2 C3 . 1.383(2) ?
    C3 C4 . 1.380(3) ?
    C4 C5 . 1.378(3) ?
    C5 C6 . 1.380(3) ?
    S11 O11 . 1.4451(13) ?
    S11 O12 . 1.4517(14) ?
    S11 O13 . 1.4553(14) ?
    S11 C15 . 1.7671(16) ?
    C11 C12 . 1.515(3) ?
    C12 C17 . 1.377(3) ?
    C12 C13 . 1.382(3) ?
    C13 C14 . 1.386(3) ?
    C14 C15 . 1.382(2) ?
    C15 C16 . 1.380(2) ?
    C16 C17 . 1.389(3) ?
    S21 O21 . 1.4462(14) ?
    S21 O23 . 1.4490(13) ?
    S21 O22 . 1.4554(13) ?
    S21 C25 . 1.7602(17) ?
    C21 C22 . 1.521(3) ?
    C22 C27 . 1.373(4) ?
    C22 C23 . 1.381(4) ?
    C23 C24 . 1.390(3) ?
    C24 C25 . 1.375(3) ?
    C25 C26 . 1.383(2) ?
    C26 C27 . 1.379(3) ?
loop_
    _geom_angle_atom_site_label_1
    _geom_angle_atom_site_label_2
    _geom_angle_atom_site_label_3
    _geom_angle_site_symmetry_1
    _geom_angle_site_symmetry_3
    _geom_angle
    _geom_angle_publ_flag
    C6 C1 C2 . . 119.60(15) ?
    C6 C1 N1 . . 118.71(15) ?
    C2 C1 N1 . . 121.69(13) ?
    C3 C2 C1 . . 120.23(14) ?
    C3 C2 N2 . . 117.66(14) ?
    C1 C2 N2 . . 122.10(13) ?
    C4 C3 C2 . . 119.78(17) ?
    C5 C4 C3 . . 120.09(18) ?
    C4 C5 C6 . . 120.07(18) ?
    C5 C6 C1 . . 120.23(18) ?
    O11 S11 O12 . . 112.95(9) ?
    O11 S11 O13 . . 113.27(8) ?
    O12 S11 O13 . . 111.32(8) ?
    O11 S11 C15 . . 106.21(7) ?
    O12 S11 C15 . . 105.73(8) ?
    O13 S11 C15 . . 106.72(8) ?
    C17 C12 C13 . . 118.48(17) ?
    C17 C12 C11 . . 119.6(2) ?
    C13 C12 C11 . . 121.9(2) ?
    C12 C13 C14 . . 121.40(18) ?
    C15 C14 C13 . . 119.22(17) ?
    C16 C15 C14 . . 120.25(16) ?
    C16 C15 S11 . . 119.46(13) ?
    C14 C15 S11 . . 120.27(12) ?
    C15 C16 C17 . . 119.57(18) ?
    C12 C17 C16 . . 121.09(18) ?
    O21 S21 O23 . . 113.06(9) ?
    O21 S21 O22 . . 111.63(9) ?
    O23 S21 O22 . . 111.81(9) ?
    O21 S21 C25 . . 105.80(8) ?
    O23 S21 C25 . . 107.28(8) ?
    O22 S21 C25 . . 106.77(8) ?
    C27 C22 C23 . . 118.7(2) ?
    C27 C22 C21 . . 121.4(3) ?
    C23 C22 C21 . . 119.9(3) ?
    C22 C23 C24 . . 121.2(2) ?
    C25 C24 C23 . . 119.1(2) ?
    C24 C25 C26 . . 120.16(17) ?
    C24 C25 S21 . . 121.00(14) ?
    C26 C25 S21 . . 118.79(14) ?
    C27 C26 C25 . . 119.8(2) ?
    C22 C27 C26 . . 121.0(2) ?
loop_
    _geom_torsion_atom_site_label_1
    _geom_torsion_atom_site_label_2
    _geom_torsion_atom_site_label_3
    _geom_torsion_atom_site_label_4
    _geom_torsion_site_symmetry_1
    _geom_torsion_site_symmetry_2
    _geom_torsion_site_symmetry_3
    _geom_torsion_site_symmetry_4
    _geom_torsion
    _geom_torsion_publ_flag
    C6 C1 C2 C3 . . . . -0.9(2) ?
    N1 C1 C2 C3 . . . . 179.13(16) ?
    C6 C1 C2 N2 . . . . -179.29(16) ?
    N1 C1 C2 N2 . . . . 0.8(2) ?
    C1 C2 C3 C4 . . . . 0.7(3) ?
    N2 C2 C3 C4 . . . . 179.15(19) ?
    C2 C3 C4 C5 . . . . 0.0(4) ?
    C3 C4 C5 C6 . . . . -0.6(4) ?
    C4 C5 C6 C1 . . . . 0.4(4) ?
    C2 C1 C6 C5 . . . . 0.4(3) ?
    N1 C1 C6 C5 . . . . -179.68(19) ?
    C17 C12 C13 C14 . . . . -0.3(3) ?
    C11 C12 C13 C14 . . . . 179.6(2) ?
    C12 C13 C14 C15 . . . . 0.6(3) ?
    C13 C14 C15 C16 . . . . -0.3(3) ?
    C13 C14 C15 S11 . . . . -178.67(15) ?
    O11 S11 C15 C16 . . . . 22.07(17) ?
    O12 S11 C15 C16 . . . . -98.17(16) ?
    O13 S11 C15 C16 . . . . 143.20(15) ?
    O11 S11 C15 C14 . . . . -159.58(14) ?
    O12 S11 C15 C14 . . . . 80.18(15) ?
    O13 S11 C15 C14 . . . . -38.45(16) ?
    C14 C15 C16 C17 . . . . -0.2(3) ?
    S11 C15 C16 C17 . . . . 178.16(16) ?
    C13 C12 C17 C16 . . . . -0.2(3) ?
    C11 C12 C17 C16 . . . . 179.8(2) ?
    C15 C16 C17 C12 . . . . 0.5(3) ?
    C27 C22 C23 C24 . . . . -2.5(4) ?
    C21 C22 C23 C24 . . . . 175.2(3) ?
    C22 C23 C24 C25 . . . . 1.8(4) ?
    C23 C24 C25 C26 . . . . -0.6(3) ?
    C23 C24 C25 S21 . . . . -177.95(19) ?
    O21 S21 C25 C24 . . . . 131.47(17) ?
    O23 S21 C25 C24 . . . . -107.57(17) ?
    O22 S21 C25 C24 . . . . 12.44(18) ?
    O21 S21 C25 C26 . . . . -45.95(16) ?
    O23 S21 C25 C26 . . . . 75.00(16) ?
    O22 S21 C25 C26 . . . . -164.99(14) ?
    C24 C25 C26 C27 . . . . 0.0(3) ?
    S21 C25 C26 C27 . . . . 177.46(15) ?
    C23 C22 C27 C26 . . . . 1.9(4) ?
    C21 C22 C27 C26 . . . . -175.7(2) ?
    C25 C26 C27 C22 . . . . -0.7(3) ?
loop_
    _geom_hbond_atom_site_label_D
    _geom_hbond_atom_site_label_H
    _geom_hbond_atom_site_label_A
    _geom_hbond_site_symmetry_A
    _geom_hbond_distance_DH
    _geom_hbond_distance_HA
    _geom_hbond_distance_DA
    _geom_hbond_angle_DHA
    _geom_hbond_publ_flag
    N1 H1A O21 . 0.89 1.92 2.8062(19) 174.9 yes
    N1 H1B O11 1_565 0.89 2.07 2.7509(19) 132.9 yes
    N1 H1B O22 5_666 0.89 2.31 2.9017(18) 123.6 yes
    N1 H1C O13 5_656 0.89 1.89 2.7733(19) 169.8 yes
    N2 H2A O13 5_656 0.89 2.46 2.9128(19) 111.9 yes
    N2 H2A O23 1_545 0.89 1.97 2.7820(18) 150.6 yes
    N2 H2B O22 5_666 0.89 1.98 2.8611(19) 173.4 yes
    N2 H2C O12 . 0.89 1.84 2.7224(19) 174.5 yes
_shelx_space_group_comment
;
The symmetry employed for this shelxl refinement is uniquely defined
by the following loop, which should always be used as a source of
symmetry information in preference to the above space-group names.
They are only intended as comments.
;
_shelx_estimated_absorpt_T_min     0.855
_shelx_estimated_absorpt_T_max     0.968
_shelx_hkl_file
;
   4   0   0  112.59    3.80
   4   0   0   99.59    3.90
  -4   0   0  101.49    2.90
  -4   0   0  112.39    4.00
  -4   0   0  112.19    4.30
  -4   0   0  115.39    4.00
   4   0   0   95.39    2.90
  -6   0   0 4567.04  114.99
  -6   0   0 5285.07  115.79
   6   0   0 5112.09  115.59
   6   0   0 4798.02  114.99
  -6   0   0 5090.89  115.09
  -8   0   0 2430.06   57.29
   8   0   0 2411.86   54.99
   8   0   0 2386.76   57.99
  -8   0   0 2266.37   57.99
  -8   0   0 2343.27   57.79
   8   0   0 2409.46   57.29
  -8   0   0 2427.56   54.99
   8   0   0 2387.86   57.89
  -8   0   0 2505.85   58.69
 -10   0   0  615.44   18.50
 -10   0   0  602.24   17.00
  10   0   0  562.24   17.60
  10   0   0  613.34   17.90
  10   0   0  604.44   17.10
 -10   0   0  609.14   14.40
  10   0   0  568.04   14.30
  12   0   0 1214.88   32.90
  12   0   0 1131.09   32.50
  12   0   0 1155.38   27.90
  12   0   0 1229.78   31.70
 -12   0   0 1212.58   28.20
 -12   0   0 1209.28   33.40
 -12   0   0 1248.18   31.70
  14   0   0  799.92   24.60
  14   0   0  835.62   23.70
  14   0   0  842.92   25.00
 -14   0   0  803.82   23.40
 -14   0   0  828.42   25.60
 -16   0   0  420.66   16.40
 -16   0   0  390.56   14.20
  16   0   0  393.86   15.40
  16   0   0  420.76   14.90
  16   0   0  408.16   15.50
  18   0   0 2256.37   60.19
 -18   0   0 2203.68   57.79
 -18   0   0 2306.37   61.39
  18   0   0 2288.47   58.29
  18   0   0 2277.17   59.89
  20   0   0  717.53   25.00
 -20   0   0  693.33   22.80
  20   0   0  677.13   22.80
 -20   0   0  721.33   26.00
  20   0   0  760.42   25.20
 -22   0   0   11.50    2.80
  22   0   0   16.90    3.80
  22   0   0   13.70    3.70
 -22   0   0   14.70    4.20
  22   0   0   18.50    3.50
 -24   0   0   16.40    4.40
  24   0   0   18.40    4.60
  24   0   0    9.30    3.00
  24   0   0   10.70    3.20
  26   0   0    5.10    3.30
  26   0   0    6.20    3.10
  26   0   0    6.40    2.70
 -26   0   0    3.60    3.70
  28   0   0   18.70    4.90
  28   0   0   13.20    4.40
  28   0   0   11.70    3.70
 -28   0   0    9.80    4.70
  30   0   0   20.10    8.10
 -30   0   0   22.20    5.90
  30   0   0   22.10    7.40
  30   0   0   29.00    4.80
  32   0   0   47.60    6.90
  32   0   0   73.39    9.00
 -32   0   0   62.79   10.30
  32   0   0   61.39    9.10
  34   0   0    0.80    3.30
 -34   0   0   -2.20    4.40
  34   0   0   -4.80    2.90
  -3  -1   0  728.43   18.30
   3  -1   0  738.33   18.20
  -3  -1   0  736.93   18.30
   3  -1   0  772.42   18.40
  -3  -1   0  691.83   18.40
   3  -1   0  748.53   18.50
  -3  -1   0  709.53   17.80
  -3  -1   0  724.63   18.50
   3  -1   0  709.33   18.20
  -3  -1   0  690.33   18.40
   3  -1   0  714.33   18.20
  -3   1   0  732.13   18.30
   3   1   0  719.93   18.20
  -3   1   0  723.43   18.40
   3   1   0  786.22   18.90
   3   1   0  718.73   18.40
  -3   1   0  759.42   18.30
  -3   1   0  729.63   18.20
   3   1   0  778.12   18.60
  -3   1   0  771.52   18.50
  -5  -1   0  728.73   20.00
   5  -1   0  766.02   19.90
  -5  -1   0  787.72   18.20
   5  -1   0  759.52   19.70
  -5  -1   0  785.52   20.20
  -5  -1   0  772.52   19.70
   5  -1   0  791.32   19.30
   5  -1   0  772.32   19.60
   5  -1   0  777.32   20.10
  -5   1   0  737.53   19.60
   5   1   0  708.53   19.90
   5   1   0  764.92   21.20
  -5   1   0  790.12   19.30
  -5   1   0  766.62   20.00
  -5   1   0  804.92   20.30
   5   1   0  759.42   18.20
   5   1   0  776.72   19.80
  -5   1   0  784.12   19.60
   7  -1   0  271.07    9.00
  -7  -1   0  269.97    8.60
   7  -1   0  258.07    9.00
  -7  -1   0  256.37    6.40
  -7  -1   0  256.37    8.90
  -7  -1   0  260.47    9.20
   7  -1   0  264.57    8.40
   7  -1   0  263.07    7.90
  -7   1   0  268.57    8.80
   7   1   0  238.98    8.90
  -7   1   0  272.67    9.20
  -7   1   0  252.37    8.80
   7   1   0  256.57    9.10
   7   1   0  279.07    8.80
  -7   1   0  277.17    8.50
   7   1   0  252.27    6.40
  -7   1   0  279.07    8.00
  -9  -1   0  423.46   13.10
   9  -1   0  434.86   12.00
   9  -1   0  441.66   13.60
  -9  -1   0  444.46   14.20
   9  -1   0  443.16   13.90
   9  -1   0  433.06   13.10
  -9   1   0  437.76   16.70
   9   1   0  439.36   13.30
  -9   1   0  437.56   14.00
   9   1   0  440.66   13.80
   9   1   0  424.66   13.80
  -9   1   0  414.06   11.90
  11  -1   0   69.59    3.40
 -11  -1   0   74.59    4.40
  11  -1   0   73.39    5.70
  11  -1   0   63.69    4.20
  11  -1   0   75.29    4.80
 -11   1   0   73.29    6.20
 -11   1   0   75.69    4.40
  11   1   0   75.49    4.50
  11   1   0   78.59    7.00
 -11   1   0   72.89    3.40
  13  -1   0    4.00    1.60
 -13  -1   0    2.60    1.20
 -13  -1   0    3.80    1.80
  13  -1   0    2.20    1.30
  13  -1   0    2.70    1.20
  13   1   0    0.50    1.10
  13   1   0    1.40    1.40
 -13   1   0    1.70    1.60
 -13   1   0    1.60    0.80
  13   1   0    2.00    1.10
 -13   1   0    1.60    1.20
 -15  -1   0    9.60    2.20
  15  -1   0   12.50    2.60
  15  -1   0   12.80    2.70
  15  -1   0   11.70    2.30
 -15  -1   0   10.30    2.80
 -15   1   0   12.00    2.80
  15   1   0   14.40    2.80
 -15   1   0   12.60    1.60
  15   1   0   10.70    2.50
 -15   1   0   11.30    2.20
  15   1   0   16.60    2.80
 -17  -1   0    3.70    1.70
 -17  -1   0    1.30    1.90
  17  -1   0    3.50    2.00
  17  -1   0    1.60    1.50
  17  -1   0    1.20    1.50
 -17   1   0    5.00    2.60
 -17   1   0    2.60    1.40
  17   1   0    4.90    1.90
  17   1   0    3.30    1.50
 -17   1   0    4.80    1.10
  17   1   0   -0.40    1.60
  19  -1   0    4.00    2.20
 -19  -1   0    1.60    2.30
  19  -1   0    1.30    2.10
  19  -1   0    1.30    1.60
 -19  -1   0    2.40    1.80
  19  -1   0    3.00    1.50
  19   1   0    4.00    2.30
  19   1   0    9.80    3.20
  19   1   0    3.10    1.60
 -19   1   0    3.50    1.00
 -19   1   0    6.50    3.10
  21  -1   0    5.80    2.30
  21  -1   0    0.50    2.30
  21  -1   0    1.60    1.00
 -21  -1   0    5.00    3.00
  21  -1   0    7.90    4.10
 -21  -1   0    5.30    2.40
  21   1   0    5.20    4.70
  21   1   0    6.30    2.20
 -21   1   0    3.20    1.00
 -21   1   0    6.00    3.30
 -21   1   0    2.40    2.00
  23  -1   0   45.00    5.20
  23  -1   0   62.49    6.60
  23  -1   0   55.79    6.30
 -23  -1   0   39.20    6.40
  23   1   0   51.39    5.60
  23   1   0   55.29    6.40
  23   1   0   53.99    6.40
 -23   1   0   53.79    7.20
  25  -1   0   17.00    4.00
  25  -1   0   20.50    4.70
  25  -1   0   18.80    4.30
 -25  -1   0   16.70    4.70
 -25   1   0   22.50    5.00
  25   1   0   22.80    4.90
  25   1   0   18.40    3.50
  25   1   0   23.80    4.90
  27  -1   0    3.30    3.00
  27  -1   0    8.30    3.50
 -27  -1   0    9.30    4.10
  27  -1   0    9.70    3.20
  27   1   0    7.00    3.40
 -27   1   0   -0.20    3.30
  27   1   0    6.20    2.80
  29  -1   0   -5.60    2.10
  29  -1   0   -4.40    2.50
  29  -1   0   -2.90    2.80
  29   1   0   -2.00    2.90
  29   1   0    0.00    2.50
  29   1   0    3.40    3.00
 -29   1   0   -1.40    4.60
  31  -1   0    1.70    2.70
  31  -1   0   -0.60    3.40
  31  -1   0   -0.80    3.20
 -31   1   0   -6.30    3.00
  31   1   0    1.70    3.20
  31   1   0   -2.80    3.60
  31   1   0   -2.90    2.90
  33  -1   0   -2.80    3.80
  33  -1   0    2.10    3.20
 -33  -1   0    0.80    4.30
  33  -1   0   -3.90    3.30
  33   1   0   -3.30    3.80
  33   1   0    2.60    4.00
 -33   1   0   -3.60    3.80
  33   1   0   -4.00    3.40
  -2  -2   0  626.64   17.40
  -2  -2   0  659.13   17.50
  -2  -2   0  656.23   16.00
  -2  -2   0  633.34   17.50
  -2  -2   0  636.94   17.00
   2  -2   0  641.14   17.40
   2  -2   0  639.64   15.90
  -2  -2   0  621.94   17.30
   2  -2   0  624.44   17.30
   2  -2   0  699.13   17.60
   2  -2   0  654.93   17.10
  -2  -2   0  655.73   16.10
   2  -2   0  668.43   17.50
   2   2   0  651.83   17.10
  -2   2   0  643.34   17.40
  -2   2   0  653.43   17.50
   2   2   0  644.84   17.30
   2   2   0  639.44   17.40
  -2   2   0  656.23   16.00
   2   2   0  657.93   16.00
  -2   2   0  640.54   17.20
   4  -2   0 1056.59   27.10
  -4  -2   0 1078.99   27.30
  -4  -2   0 1042.90   27.30
   4  -2   0 1035.20   26.20
   4  -2   0 1036.50   27.10
   4  -2   0 1124.89   27.50
  -4  -2   0 1042.30   26.30
  -4  -2   0 1071.59   26.40
  -4  -2   0 1061.69   26.50
  -4  -2   0 1033.90   27.20
   4  -2   0 1020.20   26.70
  -4   2   0 1056.69   27.20
  -4   2   0 1027.10   26.80
   4   2   0 1080.49   26.40
  -4   2   0 1157.68   27.40
   4   2   0 1097.89   27.40
   4   2   0 1079.89   27.40
   4   2   0 1099.79   27.50
  -4   2   0 1072.09   26.30
  -6  -2   0  687.13   19.00
  -6  -2   0  681.33   18.60
  -6  -2   0  671.83   17.40
   6  -2   0  676.93   18.60
   6  -2   0  706.03   18.80
   6  -2   0  682.73   18.50
   6  -2   0  675.53   18.60
  -6  -2   0  680.63   18.70
   6  -2   0  675.93   19.00
   6   2   0  733.03   19.30
  -6   2   0  692.03   19.00
   6   2   0  633.34   18.90
  -6   2   0  667.43   18.60
   6   2   0  694.33   17.50
   6   2   0  674.33   18.60
  -6   2   0  691.63   18.60
   6   2   0  694.53   19.10
  -6   2   0  674.53   18.50
   8  -2   0  165.48    7.00
   8  -2   0  160.48    6.50
  -8  -2   0  143.09    4.90
   8  -2   0  154.28    6.20
  -8  -2   0  154.18    6.60
  -8  -2   0  140.19    6.60
   8  -2   0  144.89    6.40
   8   2   0  143.09    4.90
  -8   2   0  156.08    6.80
   8   2   0  148.09    6.80
   8   2   0  143.39    6.80
   8   2   0  152.78    6.70
  -8   2   0  168.68    6.60
  -8   2   0  160.68    6.40
  10  -2   0   20.70    2.50
  10  -2   0   14.40    1.90
 -10  -2   0   15.50    2.40
 -10  -2   0   14.20    2.60
 -10  -2   0   16.60    1.30
  10  -2   0   12.30    2.10
  10   2   0   16.80    2.60
  10   2   0   15.40    1.30
 -10   2   0   16.00    2.10
 -10   2   0   10.80    2.00
 -10   2   0   12.20    2.20
  10   2   0   17.50    2.80
  12  -2   0    1.20    1.10
 -12  -2   0    0.50    1.30
 -12  -2   0    1.50    1.10
  12  -2   0    0.70    0.90
  12  -2   0    0.50    1.20
  12   2   0   -0.80    1.10
 -12   2   0    0.50    0.80
 -12   2   0   -0.20    0.80
  12   2   0   -0.60    1.20
 -12   2   0   -0.50    1.20
  12   2   0    1.60    1.30
  14  -2   0  212.28   10.00
 -14  -2   0  199.68   10.00
 -14  -2   0  201.28    9.10
  14  -2   0  215.78    9.70
  14  -2   0  209.88    9.10
  14   2   0  193.18    9.70
 -14   2   0  216.78   10.30
  14   2   0  212.48   11.20
 -14   2   0  213.08    9.00
 -14   2   0  199.18    7.80
  14   2   0  198.78    9.80
  16  -2   0  150.88    7.80
 -16  -2   0  163.28    8.20
  16  -2   0  157.88    9.00
 -16  -2   0  161.58    9.50
  16  -2   0  162.18    8.70
  16   2   0  157.68    9.10
 -16   2   0  159.08    9.20
  16   2   0  163.58    8.50
  16   2   0  170.18    9.30
 -16   2   0  145.99    6.60
 -16   2   0  147.09    7.80
 -18  -2   0 1202.18   36.50
  18  -2   0 1163.48   35.60
 -18  -2   0 1101.89   33.60
  18  -2   0 1188.68   33.80
  18  -2   0 1276.97   35.50
  18   2   0 1190.78   34.30
  18   2   0 1281.87   36.40
 -18   2   0 1169.08   34.10
 -18   2   0 1145.49   36.00
 -18   2   0 1184.98   31.10
  18   2   0 1153.88   35.60
  20  -2   0  461.15   19.00
  20  -2   0  472.65   18.50
 -20  -2   0  488.85   20.70
  20  -2   0  480.65   17.50
 -20  -2   0  445.66   17.50
 -20   2   0  484.65   19.90
 -20   2   0  443.76   16.80
  20   2   0  460.85   21.40
  20   2   0  465.65   19.30
  20   2   0  506.15   18.30
 -20   2   0  467.95   14.40
  22  -2   0   -0.20    2.20
 -22  -2   0    0.20    2.20
  22  -2   0   -1.80    1.70
  22  -2   0   -0.10    2.00
  22   2   0   -0.60    2.30
 -22   2   0    0.80    1.20
  22   2   0   -2.50    1.70
 -22   2   0   -0.40    2.60
  22   2   0   -0.80    1.60
  24  -2   0    7.50    3.00
  24  -2   0    4.60    2.70
 -24  -2   0    4.70    3.20
  24  -2   0    7.30    2.60
  24  -2   0   10.60    3.20
  24   2   0    9.50    3.70
 -24   2   0    5.60    1.40
  24   2   0    3.70    2.60
 -24   2   0    8.10    3.70
  24   2   0    4.40    2.80
 -26  -2   0   -1.60    2.70
  26  -2   0    1.30    2.70
  26  -2   0    1.10    2.80
  26  -2   0    0.30    2.00
  26   2   0    3.10    3.20
  26   2   0   -1.10    2.10
  26   2   0    4.10    3.20
 -26   2   0    0.50    0.90
 -26   2   0   -3.70    2.90
  28  -2   0    3.10    3.20
  28  -2   0   -1.20    2.70
  28  -2   0   11.00    4.00
 -28  -2   0    8.00    4.10
 -28   2   0   14.80    5.30
  28   2   0    4.10    3.50
  28   2   0    3.00    2.90
  28   2   0    4.70    3.50
  30  -2   0    7.50    3.90
 -30  -2   0   -4.60    3.60
  30  -2   0   -4.60    2.80
  30  -2   0   -2.30    2.90
 -30   2   0    3.30    4.20
  30   2   0    2.90    3.40
  30   2   0    2.40    3.10
  30   2   0    6.80    3.60
  32  -2   0   44.40    8.40
  32  -2   0   31.30    7.00
 -32  -2   0   35.30    7.80
  32  -2   0   38.30    6.20
  32   2   0   41.70    7.80
 -32   2   0   27.20    6.80
  32   2   0   38.50    7.50
  32   2   0   28.40    6.20
  34  -2   0    6.20    4.20
  34  -2   0   -3.00    3.50
  34   2   0   -6.60    6.00
 -34   2   0   -6.60    4.30
  34   2   0    1.10    4.00
  34   2   0   -1.30    3.50
  -1  -3   0  977.40   26.10
  -1  -3   0 1013.90   28.20
   1  -3   0  970.90   26.70
   1  -3   0  965.10   26.10
  -1  -3   0 1054.29   24.00
   1  -3   0 1041.80   23.80
   1  -3   0  993.00   26.60
  -1  -3   0 1003.20   26.80
  -1  -3   0  979.40   26.30
   1   3   0 1023.50   26.90
  -1   3   0  989.40   26.10
  -1   3   0 1023.50   26.70
   1   3   0  990.00   26.30
  -1   3   0 1026.80   26.80
  -1   3   0  979.40   24.40
  -1   3   0 1007.80   26.70
   1   3   0 1012.20   26.70
   1   3   0  996.70   26.50
   1   3   0  972.50   23.90
  -3  -3   0    9.40    2.00
   3  -3   0    9.40    1.70
   3  -3   0    8.80    1.80
  -3  -3   0   12.90    1.50
   3  -3   0    8.60    1.80
   3  -3   0    8.60    1.90
  -3  -3   0    7.20    1.40
   3  -3   0    9.80    1.30
  -3  -3   0    8.60    1.40
  -3  -3   0    9.20    1.90
   3   3   0   10.20    1.40
  -3   3   0   11.70    1.90
   3   3   0   11.40    1.90
   3   3   0    9.10    1.80
   3   3   0    6.80    1.50
  -3   3   0   11.60    1.50
   3   3   0    7.90    1.70
  -3   3   0    7.80    1.70
   5  -3   0   81.99    4.70
  -5  -3   0   79.09    4.00
  -5  -3   0   78.29    4.00
  -5  -3   0   80.79    4.90
  -5  -3   0   71.39    4.00
   5  -3   0   75.79    4.60
   5  -3   0   72.89    4.30
   5  -3   0   79.09    4.70
   5   3   0   81.99    4.90
   5   3   0   78.59    4.80
   5   3   0   79.39    4.80
  -5   3   0   73.89    4.60
  -5   3   0   78.69    4.70
   5   3   0   80.49    4.20
  -5   3   0   76.69    3.90
   7  -3   0   63.39    4.10
  -7  -3   0   61.29    3.90
   7  -3   0   53.99    3.60
  -7  -3   0   58.59    4.20
  -7  -3   0   62.29    4.00
  -7  -3   0   58.19    3.50
   7  -3   0   69.39    4.50
   7  -3   0   67.59    4.60
   7   3   0   64.39    4.50
   7   3   0   55.89    4.40
   7   3   0   63.39    4.50
  -7   3   0   64.19    4.30
  -7   3   0   79.29    4.70
  -7   3   0   61.79    3.90
   7   3   0   66.69    3.70
   9  -3   0   -0.10    0.90
  -9  -3   0   -0.80    0.90
  -9  -3   0   -0.30    1.10
  -9  -3   0   -0.20    0.80
   9  -3   0    0.90    1.20
   9  -3   0    2.40    1.40
   9   3   0    0.20    0.80
   9   3   0   -0.60    0.90
  -9   3   0    0.80    1.20
   9   3   0    2.80    1.50
  -9   3   0   -0.40    0.90
  -9   3   0    1.40    1.20
   9   3   0    1.10    1.30
 -11  -3   0   99.69    6.00
  11  -3   0   77.49    5.50
  11  -3   0   95.39    5.60
  11  -3   0   90.29    5.60
 -11  -3   0   85.79    5.60
  11   3   0   85.99    5.80
  11   3   0   82.29    3.90
 -11   3   0   80.79    5.20
  11   3   0   77.89    5.60
 -11   3   0   85.29    5.20
  11   3   0   80.89    8.30
 -13  -3   0    3.60    1.60
  13  -3   0    7.70    3.10
 -13  -3   0    7.30    2.20
  13  -3   0    9.10    2.10
 -13  -3   0    8.20    1.20
  13  -3   0    9.00    2.50
 -13   3   0    6.50    2.80
 -13   3   0    5.60    1.80
  13   3   0    8.40    2.40
 -13   3   0    7.70    2.30
  13   3   0    7.60    2.20
  13   3   0    9.30    2.50
  13   3   0    7.60    1.20
 -15  -3   0  184.28    5.50
 -15  -3   0  193.68    5.60
 -15  -3   0  205.38   10.40
 -15  -3   0  183.58    9.60
  15  -3   0  197.08   10.00
  15  -3   0  196.58    9.70
  15  -3   0  206.28    9.40
  15   3   0  203.88   10.20
  15   3   0  173.58    9.80
  15   3   0  195.98    9.70
 -15   3   0  206.28    9.10
 -15   3   0  172.08    8.80
  15   3   0  200.68    5.70
 -15   3   0  195.08   10.10
  17  -3   0    0.20    1.50
 -17  -3   0    1.80    1.60
  17  -3   0    0.10    1.30
 -17  -3   0   -1.70    1.40
  17  -3   0    2.70    1.60
 -17   3   0    0.40    1.80
  17   3   0    1.20    1.50
  17   3   0    0.20    1.50
  17   3   0    1.40    2.10
 -17   3   0   -0.90    1.10
 -17   3   0   -1.50    1.20
 -19  -3   0   51.39    6.50
  19  -3   0   58.09    5.50
  19  -3   0   57.99    6.00
  19  -3   0   66.69    6.70
  19   3   0   58.59    6.00
 -19   3   0   56.09    5.40
  19   3   0   60.79    6.50
 -19   3   0   60.39    6.50
  19   3   0   62.59   12.00
 -19   3   0   64.49    5.00
  21  -3   0    0.60    1.90
  21  -3   0   -0.60    2.60
 -21  -3   0    3.90    3.10
  21  -3   0   -1.50    2.00
 -21   3   0    3.50    2.60
  21   3   0    2.90    2.50
  21   3   0    7.10    2.70
 -21   3   0    3.20    1.60
  21   3   0    0.60    2.20
 -23  -3   0   15.60    4.20
  23  -3   0   10.20    3.70
  23  -3   0   18.50    4.20
  23  -3   0   13.50    3.40
  23   3   0   15.10    3.60
 -23   3   0   16.50    2.80
 -23   3   0   10.10    3.60
  23   3   0   13.80    3.30
  23   3   0    4.90    3.00
  25  -3   0    8.00    3.30
 -25  -3   0    9.60    3.80
  25  -3   0   11.50    4.30
  25  -3   0    5.70    2.60
  25   3   0   13.30    4.40
 -25   3   0    7.30    2.10
  25   3   0    9.90    3.40
  25   3   0    6.50    3.40
 -25   3   0    7.20    3.70
  27  -3   0   35.00    6.40
  27  -3   0   25.60    5.10
 -27  -3   0   20.50    5.60
  27  -3   0   32.20    6.10
  27   3   0   41.90    7.30
 -27   3   0   38.80    7.10
  27   3   0   38.70    7.10
  27   3   0   39.10    6.10
  29  -3   0   -4.90    2.50
 -29  -3   0    0.00    3.60
  29  -3   0   -0.90    3.40
  29  -3   0    2.40    3.40
  29   3   0   -1.20    3.40
  29   3   0    1.30    3.50
 -29   3   0   -0.90    4.60
  29   3   0   -3.40    2.60
  31  -3   0    3.00    3.30
  31  -3   0   -3.10    3.10
  31  -3   0   -1.70    2.90
 -31  -3   0   -1.00    3.90
  31   3   0    1.50    4.20
  31   3   0    0.70    3.60
  31   3   0   -1.10    3.30
 -31   3   0    9.40    5.40
  33  -3   0   -5.40    2.90
  33  -3   0   -4.70    4.70
 -33  -3   0    0.40    3.80
  33  -3   0   -7.00    2.90
  33   3   0    2.60    3.70
  33   3   0    1.70    4.60
 -33   3   0    3.50    4.40
  33   3   0   -2.70    2.50
   0  -4   0   37.20    3.30
   0  -4   0   29.30    1.70
   0  -4   0   34.70    4.30
   0  -4   0   27.80    3.10
   0   4   0   31.50    3.50
   0   4   0   35.20    4.30
   0   4   0   26.10    3.10
   0   4   0   32.00    1.70
  -2  -4   0  403.26   10.90
   2  -4   0  409.56   14.10
  -2  -4   0  392.26   13.60
   2  -4   0  410.46   13.50
  -2  -4   0  414.86   10.90
   2  -4   0  374.86   13.70
  -2  -4   0  406.36   14.10
   2  -4   0  392.26   10.70
   2   4   0  411.76   14.20
  -2   4   0  402.46   14.00
   2   4   0  396.66   13.70
  -2   4   0  430.76   10.80
   2   4   0  409.76   10.90
  -4  -4   0   25.30    3.10
  -4  -4   0   20.70    2.30
  -4  -4   0   24.20    2.20
   4  -4   0   22.70    1.90
  -4  -4   0   20.70    4.80
   4  -4   0   25.00    3.00
   4  -4   0   22.30    2.80
   4  -4   0   23.50    3.10
   4  -4   0   26.70    3.20
   4   4   0   17.80    2.80
   4   4   0   22.60    2.90
  -4   4   0   26.50    3.30
   4   4   0   24.50    3.00
  -4   4   0   22.80    1.90
   6  -4   0  202.38    9.00
  -6  -4   0  196.18    9.20
   6  -4   0  213.58    9.20
   6  -4   0  205.58    9.00
  -6  -4   0  196.38    7.50
  -6  -4   0  202.18    9.10
  -6  -4   0  196.68    7.50
   6  -4   0  190.08    7.20
   6  -4   0  187.78    8.40
   6   4   0  205.68    9.10
   6   4   0  193.58   10.80
  -6   4   0  200.68    9.10
  -6   4   0  201.48    7.30
   6   4   0  199.08    9.10
   6   4   0  205.88    8.30
   8  -4   0    1.00    1.00
   8  -4   0    1.10    1.30
  -8  -4   0    0.90    1.20
   8  -4   0    2.80    1.60
   8  -4   0    1.50    1.50
  -8  -4   0    1.70    1.30
  -8   4   0    2.40    1.30
  -8   4   0    2.00    1.30
   8   4   0    1.60    1.30
   8   4   0   -0.30    1.20
  -8   4   0    0.40    1.20
   8   4   0    0.90    1.20
   8   4   0   -0.60    1.10
  10  -4   0    2.70    1.50
  10  -4   0    2.90    1.50
 -10  -4   0    1.20    1.50
  10  -4   0    0.40    1.30
 -10  -4   0    0.80    1.40
  10  -4   0   -0.10    1.20
 -10   4   0    2.60    1.40
 -10   4   0    1.30    1.10
 -10   4   0    3.50    1.50
  10   4   0    2.50    1.70
  10   4   0    1.70    1.10
  10   4   0    2.60    1.40
  10   4   0    2.10    1.50
  12  -4   0   47.50    4.50
 -12  -4   0   49.80    4.60
 -12  -4   0   47.70    4.60
  12  -4   0   46.90    4.70
  12  -4   0   44.90    4.40
 -12   4   0   42.10    4.20
 -12   4   0   40.80    4.10
 -12   4   0   48.80    4.60
  12   4   0   47.00    3.40
  12   4   0   41.30    4.40
  12   4   0   48.00    4.70
  12   4   0   44.70    4.50
 -14  -4   0  123.49    5.40
  14  -4   0  136.89    7.90
  14  -4   0  137.59    7.70
 -14  -4   0  117.49    7.50
 -14  -4   0  138.39    8.20
  14  -4   0  133.99    8.20
  14   4   0  117.79    7.90
  14   4   0  124.29    8.20
 -14   4   0  146.89    9.40
  14   4   0  118.39    5.40
 -14   4   0  130.19    7.50
  14   4   0  125.89    7.90
 -14   4   0  125.19    7.70
  16  -4   0   38.00    4.60
  16  -4   0   45.80    4.80
  16  -4   0   45.10    5.10
 -16  -4   0   40.20    5.10
 -16  -4   0   38.30    2.80
  16   4   0   41.00    5.20
  16   4   0   39.00    4.70
 -16   4   0   41.60    4.40
  16   4   0   43.00    2.90
 -16   4   0   38.30    4.60
  16   4   0   42.90    5.20
 -16   4   0   43.40    5.00
  18  -4   0  371.66   23.50
  18  -4   0  362.76   15.00
  18  -4   0  357.26   15.40
 -18  -4   0  361.56   16.20
 -18   4   0  359.66   15.90
  18   4   0  352.96   15.50
 -18   4   0  358.16   14.10
 -18   4   0  337.17   15.10
  18   4   0  368.26   16.60
  18   4   0  400.66   24.80
  20  -4   0  115.89    8.00
  20  -4   0  100.99    8.60
 -20  -4   0  106.39    9.00
  20  -4   0  116.89    9.00
 -20   4   0  109.29    8.90
  20   4   0  117.09    9.20
  20   4   0  104.69    8.20
  20   4   0  111.99    9.10
 -20   4   0  108.59    7.10
 -22  -4   0    4.70    2.70
  22  -4   0   -1.00    2.10
  22  -4   0    0.40    2.20
  22  -4   0   -1.40    1.80
  22   4   0    0.70    3.60
 -22   4   0   -0.50    1.80
  22   4   0    2.40    2.50
  22   4   0    0.70    2.20
 -22   4   0    2.50    2.70
  24  -4   0   33.60    6.50
  24  -4   0   31.20    5.30
 -24  -4   0   23.20    5.10
  24  -4   0   28.20    4.90
  24   4   0   21.20    4.40
  24   4   0   28.10    6.20
 -24   4   0   30.00    4.20
 -24   4   0   24.10    5.40
  24   4   0   33.50    6.30
  26  -4   0   -4.20    2.50
 -26  -4   0   -0.70    3.30
  26  -4   0    0.40    3.00
  26  -4   0   -3.30    2.20
  26   4   0    1.70    3.20
 -26   4   0   -1.20    3.30
  26   4   0    1.30    2.50
 -26   4   0    2.50    2.00
  26   4   0   -2.40    2.20
  28  -4   0    1.00    2.80
  28  -4   0   -2.70    2.50
 -28  -4   0   -5.70    4.80
  28  -4   0   -2.30    2.90
  28   4   0    2.00    3.70
  28   4   0    0.20    2.90
  28   4   0   -3.30    2.90
 -28   4   0   -2.10    2.00
 -28   4   0    2.10    3.80
  30  -4   0   -7.00    3.20
 -30  -4   0    2.50    3.70
  30  -4   0    5.40    4.40
  30  -4   0   -3.10    3.10
  30   4   0   -1.50    3.30
  30   4   0    4.50    3.30
  30   4   0   -2.50    3.40
 -30   4   0   -2.00    3.90
  32  -4   0    8.50    4.60
  32  -4   0   18.60    5.50
 -32  -4   0   13.80    5.60
  32  -4   0   15.60    5.70
  32   4   0   17.70    6.30
 -32   4   0   23.50    6.70
  32   4   0   12.40    5.40
  32   4   0   19.20    5.60
   1  -5   0  726.73   18.30
  -1  -5   0  759.82   23.50
   1  -5   0  762.02   22.80
   1  -5   0  717.23   23.20
  -1  -5   0  713.23   18.40
  -1  -5   0  760.72   22.90
   1  -5   0  766.22   23.80
  -1  -5   0  791.32   23.70
   1  -5   0  724.13   23.10
  -1   5   0  754.02   23.40
   1   5   0  733.93   18.50
  -1   5   0  755.22   23.40
   1   5   0  776.42   23.70
  -1   5   0  774.12   18.40
   1   5   0  726.73   22.90
   1   5   0  752.22   23.30
   3  -5   0  113.89    4.30
   3  -5   0  108.89    6.80
   3  -5   0  115.39    6.70
   3  -5   0  124.69    7.30
  -3  -5   0  115.49    4.60
  -3  -5   0  104.49    4.30
   3  -5   0  121.09    7.30
  -3  -5   0  122.19    7.10
  -3  -5   0  121.69    8.70
   3   5   0  120.29    7.10
  -3   5   0  117.89    7.10
  -3   5   0  115.39    4.30
  -3   5   0  102.09    6.70
   3   5   0  114.19    6.70
   3   5   0  118.39    7.20
   5  -5   0  567.64   19.00
  -5  -5   0  543.35   15.50
   5  -5   0  601.34   18.40
   5  -5   0  541.65   16.10
  -5  -5   0  529.85   19.30
   5  -5   0  551.74   18.80
  -5  -5   0  527.45   15.30
   5  -5   0  555.34   18.80
  -5  -5   0  558.74   18.90
  -5   5   0  560.04   19.00
  -5   5   0  538.85   15.20
   5   5   0  545.15   18.80
   5   5   0  540.45   19.00
   5   5   0  552.34   18.00
   7  -5   0    2.00    1.00
   7  -5   0    4.30    1.90
  -7  -5   0   -0.70    1.10
   7  -5   0    0.70    1.40
   7  -5   0    0.60    1.70
  -7  -5   0    2.50    1.70
  -7  -5   0    1.50    1.50
  -7   5   0    3.20    1.30
  -7   5   0    2.60    1.60
   7   5   0    1.10    1.20
   7   5   0    1.40    1.40
   7   5   0    2.70    1.50
   7   5   0    1.70    1.50
   9  -5   0   52.49    4.90
  -9  -5   0   50.29    5.00
   9  -5   0   42.70    4.50
  -9  -5   0   46.80    4.00
  -9  -5   0   54.59    5.00
   9  -5   0   51.69    4.60
   9  -5   0   44.00    4.70
   9   5   0   50.39    5.00
  -9   5   0   53.69    4.00
   9   5   0   43.00    4.00
  -9   5   0   53.29    4.90
   9   5   0   47.30    4.80
   9   5   0   44.80    4.70
  11  -5   0   25.50    4.00
 -11  -5   0   28.90    5.20
  11  -5   0   29.40    4.00
  11  -5   0   32.30    4.00
 -11  -5   0   31.10    3.60
  11  -5   0   31.70    4.20
 -11   5   0   30.90    4.00
 -11   5   0   29.40    3.70
  11   5   0   21.20    3.80
  11   5   0   23.10    4.20
 -11   5   0   25.40    4.00
  11   5   0   30.00    4.00
  13  -5   0   12.00    2.90
 -13  -5   0   11.80    2.80
  13  -5   0   11.30    2.70
  13  -5   0   12.50    3.50
  13  -5   0   11.50    2.80
 -13   5   0   13.50    3.00
  13   5   0   12.70    3.20
  13   5   0   13.50    2.40
  13   5   0   13.00    3.40
 -13   5   0    9.40    2.90
 -13   5   0   15.20    3.00
  13   5   0   12.20    3.40
  15  -5   0   -0.20    1.70
  15  -5   0    0.10    1.80
 -15  -5   0    0.90    1.60
  15  -5   0   -0.90    1.30
  15   5   0    0.60    1.30
  15   5   0   -0.80    1.00
 -15   5   0   -0.80    1.30
 -15   5   0   -1.20    1.30
  15   5   0    0.30    1.80
  15   5   0    4.30    2.20
  17  -5   0    3.40    2.20
 -17  -5   0    2.10    2.40
  17  -5   0    4.30    2.50
  17  -5   0    7.50    2.60
  17   5   0    3.10    1.40
 -17   5   0    4.80    2.30
  17   5   0    5.60    2.70
  17   5   0    6.30    2.50
 -17   5   0    5.00    2.30
  17   5   0    7.60    3.20
  19  -5   0   55.09    6.50
 -19  -5   0   52.59    6.40
  19  -5   0   47.60    5.60
 -19  -5   0   47.40    3.10
 -19   5   0   51.59    6.30
 -19   5   0   46.90    5.20
  19   5   0   45.50    6.10
  19   5   0   50.59    6.10
  19   5   0   48.10    3.10
 -21  -5   0   -2.20    2.00
  21  -5   0    1.20    2.10
  21  -5   0   -2.80    1.60
  21  -5   0    5.00    2.80
 -21   5   0   -1.20    2.20
 -21   5   0   -1.70    2.20
  21   5   0   -0.90    1.90
  21   5   0    0.70    2.30
  21   5   0    5.00    2.70
  23  -5   0   -5.40    2.30
  23  -5   0    3.60    3.00
 -23  -5   0    0.00    2.60
  23  -5   0    0.10    2.90
 -23   5   0    1.50    2.70
 -23   5   0    1.70    2.20
  23   5   0   -1.20    1.70
  23   5   0    5.00    3.10
  23   5   0    1.60    2.60
  25  -5   0    4.80    3.70
  25  -5   0    0.70    2.80
  25  -5   0    3.20    3.30
 -25  -5   0   -0.80    3.60
  25   5   0    4.60    2.70
 -25   5   0    2.80    2.90
  25   5   0    0.40    2.70
  25   5   0    3.50    2.90
 -25   5   0   -3.70    2.00
  27  -5   0   22.10    5.10
  27  -5   0   33.90    7.00
  27  -5   0   42.90    7.00
 -27  -5   0   25.30    6.50
 -27   5   0   30.20    4.50
 -27   5   0   27.40    6.40
  27   5   0   34.30    6.90
  27   5   0   33.80    6.60
  27   5   0   22.10    5.50
 -29  -5   0    9.10    5.00
  29  -5   0   15.10    5.20
  29  -5   0    7.70    4.00
  29  -5   0   14.00    4.90
 -29   5   0   22.40    6.20
  29   5   0   15.20    5.20
  29   5   0   22.10    5.80
  31  -5   0   -4.10    3.40
  31  -5   0    2.80    4.60
 -31  -5   0    0.40    4.10
  31  -5   0   -3.70    3.80
  31   5   0   -1.50    2.90
 -31   5   0   -3.70    4.10
  31   5   0    0.40    3.60
  31   5   0    3.10    3.90
   0  -6   0 1696.03   46.00
   0  -6   0 1732.13   46.80
   0  -6   0 1682.23   45.20
   0  -6   0 1653.03   45.90
   0   6   0 1601.94   39.10
   0   6   0 1671.93   46.10
   0   6   0 1575.94   45.30
   0   6   0 1680.43   45.70
   2  -6   0  568.84   20.10
  -2  -6   0  544.95   19.30
  -2  -6   0  554.94   20.60
   2  -6   0  540.15   14.00
   2  -6   0  546.75   19.10
  -2  -6   0  555.34   14.30
   2  -6   0  524.55   19.60
   2  -6   0  604.44   20.40
  -2  -6   0  601.64   20.60
  -2  -6   0  581.14   14.50
   2   6   0  528.95   19.20
  -2   6   0  570.84   20.00
  -2   6   0  537.05   19.60
   2   6   0  564.44   19.90
   2   6   0  570.24   20.20
  -2   6   0  527.95   14.00
   4  -6   0   48.70    4.90
   4  -6   0   51.29    4.90
  -4  -6   0   52.29    5.10
  -4  -6   0   49.60    3.00
   4  -6   0   50.99    5.20
   4  -6   0   44.40    2.70
   4  -6   0   37.90    4.60
   4   6   0   43.70    4.80
  -4   6   0   49.30    2.70
   4   6   0   52.89    5.10
  -4   6   0   45.80    4.90
   4   6   0   57.09    5.40
   6  -6   0  195.28   10.10
   6  -6   0  157.98    9.70
  -6  -6   0  166.28    6.80
   6  -6   0  166.38    8.90
  -6  -6   0  184.48   10.10
  -6  -6   0  182.18    6.90
   6  -6   0  164.08    6.40
   6  -6   0  170.78    9.80
   6   6   0  172.88    9.20
   6   6   0  163.78    9.60
  -6   6   0  167.58    9.60
  -6   6   0  168.48    6.40
   6   6   0  166.58    9.60
  -8  -6   0   10.40    2.10
   8  -6   0   10.80    2.70
   8  -6   0    5.10    2.20
   8  -6   0   13.50    3.40
  -8  -6   0    9.00    2.90
  -8   6   0    8.40    1.90
   8   6   0   10.80    2.50
   8   6   0   13.20    3.10
   8   6   0   13.60    3.20
  -8   6   0    7.20    2.90
  10  -6   0    1.20    2.00
  10  -6   0   -2.30    1.50
 -10  -6   0   -1.50    1.80
  10  -6   0    2.20    1.90
 -10  -6   0   -1.40    1.20
  10   6   0    2.30    1.90
 -10   6   0    1.20    1.50
 -10   6   0    3.20    2.20
  10   6   0    3.90    2.00
  10   6   0    2.40    1.80
  10   6   0   -0.70    1.30
  12  -6   0  124.09    8.60
  12  -6   0  128.79    8.30
  12  -6   0  143.89    9.30
 -12  -6   0  137.39    7.80
 -12  -6   0  124.99    9.30
  12   6   0  112.79    7.00
  12   6   0  130.19    9.10
  12   6   0  124.49    8.80
 -12   6   0  127.39    7.30
  12   6   0  134.89    9.10
 -12   6   0  130.59    8.80
 -14  -6   0  455.05   19.70
 -14  -6   0  478.05   17.60
  14  -6   0  452.95   18.30
  14  -6   0  449.95   19.10
  14  -6   0  480.45   18.20
  14   6   0  465.15   15.90
 -14   6   0  455.05   18.60
  14   6   0  484.05   19.70
  14   6   0  450.95   19.10
  14   6   0  436.16   18.90
 -14   6   0  450.05   16.80
  16  -6   0   49.30    5.70
  16  -6   0   56.99    6.70
  16  -6   0   50.89    5.60
 -16  -6   0   54.49    6.10
 -16   6   0   56.69    5.50
  16   6   0   60.79    6.90
 -16   6   0   51.19    5.90
  16   6   0   44.20    6.60
  16   6   0   46.10    6.70
  16   6   0   49.30    4.50
  18  -6   0   90.19    7.70
 -18  -6   0  104.69    8.30
  18  -6   0  108.19    8.60
  18  -6   0   83.39    7.90
  18   6   0   84.79    8.20
  18   6   0   93.59    8.60
 -18   6   0   96.49    7.80
  18   6   0   92.79    8.30
  20  -6   0   18.50    4.10
  20  -6   0   18.70    4.30
  20  -6   0   21.60    5.10
 -20  -6   0   28.30    5.00
  20   6   0   23.10    5.00
  20   6   0   26.90    5.40
  20   6   0   20.00    4.80
 -20   6   0   20.40    5.30
  20   6   0   14.80    2.20
 -20   6   0   21.50    3.80
  22  -6   0   16.50    3.90
  22  -6   0   11.90    4.40
 -22  -6   0    7.60    4.00
  22  -6   0    8.30    3.60
 -22   6   0    5.80    3.00
  22   6   0    8.20    3.50
 -22   6   0    9.70    3.30
  22   6   0    8.00    3.70
  22   6   0   13.20    4.10
  24  -6   0   30.10    5.80
  24  -6   0   39.70    6.40
  24  -6   0   29.20    6.60
 -24  -6   0   31.80    6.20
  24   6   0   29.80    5.60
 -24   6   0   40.00    6.50
  24   6   0   37.80    7.30
 -24   6   0   38.40    5.70
  24   6   0   34.30    9.50
 -26  -6   0   11.40    4.00
  26  -6   0   13.40    3.80
  26  -6   0   11.90    4.10
  26  -6   0   14.70    5.70
  26   6   0   19.50    5.30
 -26   6   0    4.50    4.30
 -26   6   0   10.80    3.40
  26   6   0    7.60    4.50
  26   6   0   10.30    4.20
  28  -6   0    4.10    3.60
  28  -6   0   -7.10    3.20
  28  -6   0    4.10    4.00
 -28  -6   0    0.20    3.90
  28   6   0    2.00    3.60
 -28   6   0    6.70    3.20
 -28   6   0   -2.30    4.10
  28   6   0    6.90    4.30
  28   6   0    2.80    3.60
  30  -6   0   -0.70    3.80
  30  -6   0   -4.80    3.20
 -30   6   0   -3.10    4.10
  30   6   0    7.50    4.10
  30   6   0   11.70    5.50
   1  -7   0  130.09    8.80
  -1  -7   0  136.09    9.30
   1  -7   0  127.29    8.40
  -1  -7   0  120.49    8.60
   1  -7   0  112.39    8.60
  -1  -7   0  121.39    8.40
   1   7   0  131.29    8.70
   1   7   0  117.49    8.50
  -1   7   0  122.29    8.80
  -1   7   0  112.99    8.40
   1   7   0  123.39    8.60
  -3  -7   0   69.09    3.10
   3  -7   0   64.19    6.30
   3  -7   0   70.29    6.30
  -3  -7   0   69.29    6.60
  -3  -7   0   70.79    3.00
  -3  -7   0   69.99    6.80
   3  -7   0   69.89    6.50
   3   7   0   73.79    6.90
   3   7   0   71.39    6.60
   3   7   0   71.29    6.60
  -3   7   0   73.79    6.80
   5  -7   0  166.88    6.00
  -5  -7   0  169.58    6.40
  -5  -7   0  189.98   10.90
  -5  -7   0  170.98    6.40
   5  -7   0  180.58   10.70
   5  -7   0  177.18   10.60
   5  -7   0  174.98   10.00
   5   7   0  179.58   10.70
   5   7   0  182.28   10.40
   5   7   0  181.18   10.70
  -5   7   0  176.98    6.00
  -5   7   0  183.88   10.70
   7  -7   0   84.79    7.70
  -7  -7   0   65.29    4.30
   7  -7   0   66.29    3.90
   7  -7   0   64.99    6.10
   7  -7   0   75.69    7.10
  -7  -7   0   67.99    6.70
   7   7   0   74.19    6.40
   7   7   0   73.69    7.10
  -7   7   0   71.19    6.80
  -7   7   0   65.29    4.00
   7   7   0   76.79    7.00
  -9  -7   0  582.34   30.50
   9  -7   0  583.54   21.90
  -9  -7   0  566.64   17.90
   9  -7   0  583.34   23.10
   9  -7   0  626.74   21.50
   9   7   0  575.24   22.70
  -9   7   0  572.24   17.30
  -9   7   0  578.04   31.40
   9   7   0  560.64   20.50
  11  -7   0  264.77   13.70
 -11  -7   0  274.17   11.30
  11  -7   0  263.57   13.80
 -11  -7   0  278.27   14.60
  11  -7   0  266.17   12.90
  11   7   0  274.47   14.10
  11   7   0  275.07   14.20
  11   7   0  269.47   12.50
 -11   7   0  260.27   14.00
  13  -7   0    0.20    2.30
 -13  -7   0    0.10    2.20
  13  -7   0    2.80    2.20
  13  -7   0    4.40    3.80
 -13  -7   0    1.00    1.90
 -13   7   0    0.70    1.80
  13   7   0    0.80    2.60
 -13   7   0   -2.70    1.90
  13   7   0   -3.30    1.80
  13   7   0    1.80    1.80
  13   7   0    0.50    2.40
 -15  -7   0   46.10    5.40
  15  -7   0   50.49    6.30
 -15  -7   0   57.59    7.40
  15  -7   0   54.69    6.10
  15  -7   0   63.99    7.10
  15   7   0   60.99    7.20
  15   7   0   46.50    4.80
  15   7   0   49.20    5.90
 -15   7   0   53.59    6.40
  15   7   0   53.39    6.60
 -15   7   0   44.60    5.30
  17  -7   0   12.20    3.70
  17  -7   0   22.30    4.40
 -17  -7   0   18.50    5.50
 -17  -7   0   12.60    3.70
  17  -7   0   20.50    4.40
  17   7   0   22.40    3.30
  17   7   0   21.80    5.00
 -17   7   0   17.60    4.10
 -17   7   0   16.10    3.70
  17   7   0   22.50    4.90
  17   7   0   29.60    5.40
  19  -7   0   -3.10    1.90
 -19  -7   0    0.50    2.40
  19  -7   0    2.80    2.50
 -19  -7   0    1.80    3.20
  19  -7   0   -1.80    2.30
 -19   7   0    0.50    2.10
  19   7   0   -0.50    1.80
  19   7   0    5.30    2.70
  19   7   0   -0.60    2.40
  19   7   0    0.20    2.50
 -19   7   0   -2.20    2.20
  21  -7   0   36.80    6.20
  21  -7   0   16.80    4.60
 -21  -7   0   26.00    6.10
 -21  -7   0   28.70    5.40
  21  -7   0   26.90    5.80
  21   7   0   32.10    6.10
 -21   7   0   28.20    5.20
 -21   7   0   27.40    5.30
  21   7   0   35.10    6.10
  21   7   0   28.20    6.00
  23  -7   0   48.80    7.60
  23  -7   0   59.99    7.80
 -23  -7   0   61.79    8.10
  23  -7   0   61.99    9.50
 -23   7   0   69.79    7.90
  23   7   0   36.60    6.70
  23   7   0   54.39    9.30
 -23   7   0   65.59    7.50
  23   7   0   67.59    8.80
  25  -7   0   -1.20    3.70
  25  -7   0   -1.10    3.30
 -25  -7   0    6.60    3.50
  25  -7   0    5.00    3.70
 -25   7   0   -0.10    3.60
  25   7   0   -3.10    3.20
 -25   7   0    0.10    3.10
  25   7   0    5.50    3.80
  25   7   0   -1.80    3.70
  27  -7   0    6.50    3.80
 -27  -7   0   10.30    4.90
  27  -7   0    4.20    7.20
  27  -7   0    7.50    3.90
 -27   7   0    3.40    3.80
  27   7   0   17.20    5.70
  27   7   0   19.50    5.80
 -27   7   0    2.90    5.00
   0  -8   0  176.98   10.90
   0  -8   0  184.88   11.40
   0  -8   0  170.78   11.20
   0   8   0  179.78   11.30
   0   8   0  171.38   11.10
  -2  -8   0    2.40    2.20
   2  -8   0   -1.10    2.10
  -2  -8   0    2.60    2.20
  -2  -8   0    3.90    2.50
   2  -8   0    1.10    2.60
   2  -8   0    0.60    2.20
   2   8   0    1.80    2.30
   2   8   0   -1.70    1.70
   2   8   0    2.70    2.60
  -2   8   0    2.70    2.50
   4  -8   0  122.39    9.60
   4  -8   0  133.89    9.30
  -4  -8   0  148.69   10.40
   4  -8   0  125.59    9.40
  -4  -8   0  153.18   10.60
   4   8   0  142.19   14.00
   4   8   0  145.59   10.40
  -4   8   0  136.99   10.30
   4   8   0  131.49    9.60
   6  -8   0   43.90    5.40
  -6  -8   0   47.50    6.20
  -6  -8   0   33.30    5.70
  -6  -8   0   40.30    3.20
   6  -8   0   44.40    6.60
   6  -8   0   35.40    6.20
  -6  -8   0   33.90    2.80
   6   8   0   43.30    5.60
  -6   8   0   47.00    6.10
  -6   8   0   35.10    2.30
   6   8   0   32.20    5.00
  -6   8   0   44.30    2.40
   6   8   0   39.10    6.70
   8  -8   0    3.90    2.60
  -8  -8   0    1.60    1.40
   8  -8   0    8.20    4.70
  -8  -8   0    2.90    2.60
   8  -8   0    1.40    1.70
   8  -8   0   -0.70    1.20
   8   8   0    1.20    2.00
   8   8   0    0.40    2.40
   8   8   0    5.30    2.80
  -8   8   0    2.30    1.10
  -8   8   0   -1.50    2.20
 -10  -8   0   31.00    5.50
  10  -8   0   25.50    4.80
  10  -8   0   25.30    4.50
  10  -8   0   23.80    4.80
 -10   8   0   16.50    4.30
  10   8   0   24.00    4.50
  10   8   0   26.20    4.90
 -10   8   0   21.30    2.80
  10   8   0   28.70    5.50
 -12  -8   0   17.60    3.30
  12  -8   0   20.40    4.70
  12  -8   0   16.80    4.00
 -12  -8   0   18.10    4.50
  12  -8   0   19.20    4.20
 -12   8   0   18.50    4.80
  12   8   0   18.50    4.10
 -12   8   0   13.50    2.70
  12   8   0   21.80    4.90
  12   8   0   12.70    4.50
 -14  -8   0  103.19    7.20
  14  -8   0  111.49    9.70
 -14  -8   0   94.69    9.70
  14  -8   0  110.19    8.60
  14  -8   0  105.79    9.20
  14   8   0   89.79    8.60
 -14   8   0  107.79    6.80
  14   8   0   80.69    8.50
  14   8   0  106.19    7.80
 -14   8   0  101.29    9.30
  16  -8   0   12.30    3.70
 -16  -8   0    9.70    3.40
 -16  -8   0   10.70    4.00
  16  -8   0   13.90    4.30
  16  -8   0   16.50    4.30
 -16   8   0    9.30    2.60
  16   8   0    5.90    3.50
  16   8   0   10.90    4.10
 -16   8   0   16.60    4.50
  16   8   0    6.80    2.70
  16   8   0   12.90    4.10
  18  -8   0   40.90    6.30
  18  -8   0   27.90    5.50
  18  -8   0   41.00    7.20
 -18  -8   0   27.00    7.50
 -18  -8   0   32.10    6.70
 -18   8   0   31.90    6.30
  18   8   0   33.30    6.00
  18   8   0   36.50    4.70
  18   8   0   32.60    6.30
 -18   8   0   29.60    4.50
  18   8   0   30.00    6.30
  20  -8   0   19.90    7.50
 -20  -8   0   12.60    3.80
  20  -8   0   28.00    6.00
 -20  -8   0   14.70    5.30
  20  -8   0    9.30    3.80
  20   8   0   13.20    5.20
  20   8   0    8.10    4.30
  20   8   0   21.20    8.50
 -20   8   0   18.00    4.20
 -20   8   0   26.20    5.30
  22  -8   0    5.40    4.40
 -22  -8   0   11.00    3.90
  22  -8   0   15.40    5.50
 -22  -8   0   12.10    5.00
  22  -8   0    5.30    3.30
 -22   8   0    4.50    3.70
  22   8   0   13.40    4.40
  22   8   0    4.70    3.60
 -22   8   0   15.80    3.30
  22   8   0   13.30    5.10
  24  -8   0   -8.60    4.60
  24  -8   0   -3.80    3.70
 -24  -8   0   -4.40    3.60
  24  -8   0    1.00    3.90
 -24  -8   0    0.00    3.50
  24   8   0    4.40    4.40
 -24   8   0   -4.50    3.10
 -24   8   0    4.10    3.90
  24   8   0    3.90    3.90
  26  -8   0    0.50    3.70
 -26  -8   0    9.20    4.50
  26  -8   0    4.00    4.20
  26  -8   0    4.80    4.80
 -26  -8   0    4.30    3.60
 -26   8   0   -3.00    5.50
  26   8   0   -2.00    4.30
  26   8   0    2.10    3.40
 -26   8   0   -2.40    3.80
   1  -9   0   27.20    5.60
  -1  -9   0   33.60    6.20
   1  -9   0   27.00    4.90
  -1  -9   0   28.70    5.10
  -1  -9   0   29.40    5.50
   1  -9   0   28.40    5.60
   1   9   0   35.80    6.10
  -1   9   0   43.60    6.80
   1   9   0   32.10    5.60
  -3  -9   0  107.89    9.40
   3  -9   0   98.49    8.40
   3  -9   0  103.39    9.10
  -3  -9   0  106.69    9.90
  -3  -9   0  114.69    9.30
   3  -9   0  105.59    9.60
   3   9   0  107.49    9.50
  -3   9   0  109.49    9.70
   3   9   0  107.29    9.30
  -5  -9   0   50.59    7.70
  -5  -9   0   62.69    7.30
  -5  -9   0   64.39    7.30
   5  -9   0   57.99    6.40
   5  -9   0   52.29    7.60
   5  -9   0   46.40    7.20
   5   9   0   68.29    7.30
   5   9   0   60.39    7.20
  -5   9   0   68.29    7.80
   5   9   0   59.29    6.80
   7  -9   0   -0.70    1.90
   7  -9   0    1.90    3.10
  -7  -9   0   -1.50    2.50
   7  -9   0   -2.30    2.20
  -7  -9   0    0.10    2.30
  -7   9   0    3.00    2.30
   7   9   0   -1.90    2.70
   7   9   0    3.10    2.60
   7   9   0   -2.10    1.90
   9  -9   0   86.89    8.30
   9  -9   0   88.69    8.70
  -9  -9   0   88.39    4.90
   9  -9   0   94.19    8.50
  -9  -9   0   92.79    8.90
   9   9   0  112.29    9.00
   9   9   0   86.39    9.00
   9   9   0   92.89    8.90
  -9   9   0   93.89    9.30
  11  -9   0  134.69    9.70
 -11  -9   0  130.09    8.60
 -11  -9   0  128.99   11.00
  11  -9   0  124.49   10.50
  11  -9   0  148.59   10.90
  11   9   0  124.29   10.40
  11   9   0  127.79    9.50
 -11   9   0  130.59   10.90
  11   9   0  124.19   11.10
  13  -9   0    4.70    2.90
  13  -9   0    2.40    3.20
  13  -9   0    0.70    2.70
 -13  -9   0    1.10    2.00
 -13  -9   0   -5.50    2.60
  13   9   0    6.10    4.00
 -13   9   0   -2.90    1.40
 -13   9   0    1.20    2.60
  13   9   0   -2.60    2.20
  13   9   0   -0.40    2.30
  15  -9   0    0.40    2.50
  15  -9   0    1.00    2.80
  15  -9   0   -0.90    3.00
 -15  -9   0   -1.80    1.80
 -15  -9   0    3.10    2.80
 -15   9   0   -0.80    1.50
  15   9   0   -1.60    2.70
 -15   9   0    0.30    2.90
  15   9   0    1.10    3.80
  15   9   0   -2.70    2.40
  17  -9   0   34.00    6.70
  17  -9   0   28.50    5.50
 -17  -9   0   30.30    4.80
 -17  -9   0   34.70    7.20
  17  -9   0   35.00    6.60
  17   9   0   30.20    6.30
  17   9   0   32.10    6.90
  17   9   0   26.90    4.50
 -17   9   0   34.20    6.90
  19  -9   0   12.20    4.30
 -19  -9   0    9.40    4.00
  19  -9   0   13.50    4.10
 -19  -9   0    4.10    3.10
  19  -9   0    3.70    4.60
  19   9   0   22.20    5.40
  19   9   0    6.00    4.20
 -19   9   0   10.10    8.60
 -21  -9   0    9.30    3.80
  21  -9   0    7.60    4.30
  21  -9   0   11.40    5.00
 -21  -9   0   11.10    4.90
  21  -9   0    4.80    5.90
  21   9   0   12.70    4.60
  21   9   0    2.60    2.80
 -21   9   0    5.50    4.40
 -21   9   0    2.50    2.30
 -23  -9   0   29.20    7.50
  23  -9   0   29.30    7.60
  23  -9   0   32.30    7.30
  23  -9   0   35.00    7.10
 -23  -9   0   34.20    6.50
  23   9   0   38.60    7.50
 -23   9   0   35.60    7.10
   0 -10   0   39.30    7.30
   0 -10   0   43.90    7.20
   0 -10   0   58.89    7.50
   0  10   0   53.19    7.00
  -2 -10   0    0.60    3.10
  -2 -10   0    6.20    3.40
  -2 -10   0   -0.80    3.40
   2 -10   0    5.20    3.30
   2 -10   0    9.50    3.70
   2 -10   0    2.60    4.10
   2  10   0    5.20    3.00
   2  10   0    2.80    3.30
  -2  10   0    1.50    2.40
   4 -10   0    0.50    2.60
   4 -10   0    4.30    2.60
  -4 -10   0   -5.10    2.50
   4 -10   0   -5.30    2.70
  -4 -10   0   -2.90    3.50
  -4 -10   0   -1.60    2.50
   4  10   0    2.90    2.80
  -4  10   0    1.00    2.90
   4  10   0   -0.80    3.10
   6 -10   0   18.90    4.70
  -6 -10   0    3.80    4.90
   6 -10   0    9.30    4.70
   6 -10   0    9.40    4.20
  -6 -10   0   12.90    4.50
  -6 -10   0   22.20    6.00
   6  10   0    7.70    4.40
   6  10   0   15.80    4.50
   6  10   0   20.20    5.00
  -6  10   0   13.10    4.80
  -8 -10   0   -2.90    2.70
  -8 -10   0   -0.40    3.00
  -8 -10   0    2.50    3.80
   8 -10   0    0.00    3.00
   8 -10   0   -3.80    2.40
   8 -10   0    6.90    4.30
   8  10   0    1.10    3.20
   8  10   0    0.60    3.60
   8  10   0    7.00    3.60
  -8  10   0    2.00    3.20
  10 -10   0    6.30    5.00
 -10 -10   0    2.80    6.40
  10 -10   0    6.50    3.30
 -10 -10   0    0.80    3.40
  10 -10   0   -2.10    6.50
 -10  10   0   13.90    5.00
  10  10   0    9.50    4.20
  10  10   0   19.60    7.40
  10  10   0    9.20    3.70
  12 -10   0    1.20    3.20
  12 -10   0    1.70    3.70
  12 -10   0    3.40    2.60
  12  10   0    5.10    3.90
 -12  10   0   -1.60    4.00
  12  10   0    2.90    3.70
  12  10   0   -0.10    3.20
  14 -10   0    2.80    3.90
 -14 -10   0    7.50    4.70
  14 -10   0    1.80    3.60
  14 -10   0   10.80    3.80
 -14  10   0   17.50    5.10
  14  10   0    7.80    3.80
  14  10   0    6.00    3.70
  16 -10   0   -0.60    3.30
  16 -10   0   -5.30    2.80
 -16 -10   0    1.10    3.80
 -16  10   0    1.10    3.40
  16  10   0    1.40    3.00
  16  10   0    1.40    2.80
  18 -10   0   24.50    6.90
  18 -10   0   33.70    7.20
 -18 -10   0   23.10    6.60
  18  10   0   14.60    4.40
 -18  10   0   16.00    5.50
  18  10   0   10.40    4.80
  20 -10   0   -0.90    3.60
 -20 -10   0    2.50    4.10
  20 -10   0    5.80    4.50
 -20  10   0    8.90    4.90
  20  10   0   -4.30    3.30
  20  10   0    1.20    3.70
  -1 -11   0    1.00    3.10
   1 -11   0   -3.00    3.20
   1 -11   0   -0.50    3.30
  -1 -11   0    0.20    3.60
   1 -11   0   -5.10    2.20
  -1 -11   0    4.90    4.70
  -1  11   0   -1.20    3.00
   1  11   0    2.10    3.30
   3 -11   0   42.50    7.60
   3 -11   0   29.90    6.00
   3 -11   0   30.30    6.90
  -3 -11   0   48.90    8.70
  -3 -11   0   46.00    7.30
  -3  11   0   35.50    7.10
   3  11   0   37.20   11.70
  -5 -11   0   13.70    5.40
   5 -11   0    1.10    3.80
   5 -11   0    0.60    4.40
   5 -11   0    4.10    4.20
   5  11   0    8.00    7.30
  -5  11   0   11.40    4.80
   7 -11   0   -0.40    3.10
   7 -11   0    3.70    3.50
  -7 -11   0    3.80    3.50
  -7 -11   0    7.80    3.40
   7  11   0    1.80    4.10
  -7  11   0    0.90    3.10
   9 -11   0   19.50    5.70
  -9 -11   0   25.80    6.50
  -9 -11   0   37.20    7.60
   9 -11   0   33.20    6.70
  -9  11   0   30.10    6.30
   9  11   0   29.30    5.90
   9  11   0   21.20    5.70
  11 -11   0   21.50    8.40
 -11 -11   0   25.70    6.80
  11 -11   0   25.20    5.80
 -11 -11   0   23.80    6.40
 -11  11   0   29.60    7.20
  11  11   0   20.00    6.00
  11  11   0   30.20    6.40
 -13 -11   0   -6.00    3.60
  13 -11   0   -0.50    3.80
 -13 -11   0    6.10    4.20
  13 -11   0   -5.60    3.50
  13  11   0    0.70    4.30
 -13  11   0    5.00    4.60
  13  11   0    0.60    3.90
  15 -11   0    4.40    4.70
 -15 -11   0    7.20    4.80
  15 -11   0   -2.00    3.30
  15  11   0   11.40    4.40
  15  11   0    3.90    3.80
 -15  11   0    7.40    5.00
 -17 -11   0    6.20    4.20
  17 -11   0   -2.50    3.90
  17 -11   0    1.20    4.10
 -17  11   0    2.10    4.10
  17  11   0   -6.40    3.50
  17  11   0   -4.30    3.80
   0 -12   0   58.39   10.00
   0 -12   0   67.79    9.00
   0  12   0   74.99   10.90
  -2 -12   0   16.30    6.20
   2 -12   0    9.40    4.40
  -2 -12   0   17.70    5.40
   2 -12   0    8.60    5.10
   2  12   0   11.60    5.10
  -2  12   0    6.40    4.60
  -4 -12   0   -2.50    3.10
  -4 -12   0    1.80    4.00
   4 -12   0   -2.20    3.70
   4 -12   0   11.10    5.30
  -4  12   0    1.10    3.50
   4  12   0    6.00    3.20
   6 -12   0   -3.00    3.80
  -6 -12   0   -6.20    3.40
   6 -12   0   -5.90    3.60
  -6  12   0   -2.70    3.20
   6  12   0    4.20    4.10
  -8 -12   0    9.90    4.90
   8 -12   0    5.60    4.40
  -8 -12   0   11.20    5.50
   8 -12   0    9.90    4.40
   8  12   0    3.30    4.10
  -8  12   0    4.00    4.80
 -10 -12   0   21.00    5.70
  10 -12   0   13.30    5.20
  10 -12   0   17.40    6.00
 -10 -12   0   24.10    7.20
 -10  12   0   22.00    6.90
  10  12   0   11.90    4.70
  10  12   0   19.50    5.70
  34   0  -1    2.10    3.80
 -34   0   1   -6.30    2.90
  34   0  -1   -5.30    4.00
  34   0  -1   -3.00    3.40
  32   0  -1    5.90    4.00
  32   0  -1    0.80    3.70
  32   0  -1   -3.20    3.20
  30   0  -1    1.90    3.00
  30   0  -1    1.50    3.50
  30   0  -1   -3.90    2.30
  28   0  -1   -3.20    2.00
 -28   0   1    1.30    3.00
  28   0  -1    1.90    2.30
  28   0  -1   -1.20    2.30
 -26   0   1   -2.80    2.30
  26   0  -1   -2.10    2.30
  26   0  -1    0.70    2.30
  26   0  -1    1.10    2.10
  24   0  -1    0.20    2.10
  24   0  -1    0.10    1.50
 -24   0   1   -0.80    2.50
 -24   0   1   -0.50    2.00
  24   0  -1    0.70    1.80
 -22   0   1   -0.60    1.90
  22   0  -1   -1.70    1.80
 -22   0   1    0.30    1.60
  22   0  -1    6.60    4.40
 -20   0   1    0.90    1.60
  20   0  -1    1.30    1.70
  20   0  -1    0.80    1.90
 -20   0   1    4.20    2.80
  20   0  -1    1.70    1.70
  18   0  -1    1.20    1.50
 -18   0   1    1.30    2.20
  18   0  -1   -1.40    1.10
 -18   0   1    0.70    1.30
  18   0  -1    1.60    1.60
  16   0  -1   -1.60    0.70
  16   0  -1    0.90    1.20
 -16   0   1   -1.20    1.50
  16   0  -1    0.10    0.40
  16   0  -1    1.90    1.40
 -16   0   1   -0.60    0.90
  14   0  -1    0.40    1.00
 -14   0   1    0.30    0.50
  14   0  -1   -0.40    0.40
  14   0  -1    0.00    1.00
 -14   0   1    0.10    0.80
 -14   0   1    0.60    1.60
  14   0  -1    2.40    1.50
  12   0  -1    2.00    0.90
 -12   0   1    1.00    0.90
 -12   0   1    0.80    1.60
  12   0  -1    0.60    0.40
 -12   0   1    0.70    0.50
  12   0  -1    0.80    1.20
  12   0  -1    0.20    2.10
 -10   0   1    0.10    0.50
  10   0  -1   -0.40    0.90
 -10   0   1   -0.20    0.50
  10   0  -1    0.70    0.80
  10   0  -1    2.00    0.90
 -10   0   1    1.20    1.30
  10   0  -1    0.50    0.50
   8   0  -1    1.30    0.70
   8   0  -1    1.20    1.00
  -8   0   1   -0.30    0.60
  -8   0   1    2.20    1.00
   8   0  -1    1.10    0.90
  -8   0   1    2.50    1.00
   8   0  -1    0.90    0.50
   8   0  -1    0.10    0.80
  -8   0   1    0.50    1.20
  -6   0   1    1.20    1.10
   6   0  -1    1.10    0.40
   6   0  -1    1.60    0.90
  -6   0   1    1.10    0.50
   6   0  -1    0.80    0.90
  -6   0   1    0.30    0.40
  -6   0   1    0.80    0.70
   6   0  -1    0.90    0.60
   4   0  -1    0.40    0.30
   4   0  -1    0.40    0.30
   4   0  -1    0.90    0.70
   4   0  -1   -0.20    0.40
  -4   0   1    1.80    0.90
   4   0   1   -0.20    0.70
  -4   0  -1    1.50    0.70
   4   0   1    0.20    0.30
   4   0   1   -0.20    0.70
  -4   0  -1   -0.20    0.60
   4   0   1    0.10    0.80
  -4   0  -1   -0.10    0.30
   4   0   1    0.00    0.80
  -4   0  -1    1.00    0.90
  -4   0  -1    1.50    1.00
  -6   0  -1    2.30    0.90
  -6   0  -1    0.40    0.40
   6   0   1    0.60    0.40
  -6   0  -1   -0.10    1.00
   6   0   1    0.00    0.70
  -6   0  -1    0.50    0.90
  -6   0  -1    0.80    0.90
   6   0   1    0.90    1.00
   6   0   1    0.80    1.00
   6   0   1    0.30    0.80
  -8   0  -1    2.40    1.20
  -8   0  -1    1.90    0.50
   8   0   1    1.30    0.40
   8   0   1    1.20    1.10
   8   0   1    0.80    1.00
  -8   0  -1    0.80    0.90
   8   0   1   -0.60    0.70
 -10   0  -1   -1.90    1.60
  10   0   1   -0.30    0.80
 -10   0  -1   -0.20    0.80
  10   0   1    0.90    0.40
 -10   0  -1    0.00    0.40
  10   0   1    2.80    1.20
  10   0   1   -0.40    0.90
 -12   0  -1    0.50    1.00
  12   0   1   -0.20    1.20
  12   0   1    2.40    1.40
  12   0   1   -0.80    1.00
 -12   0  -1    0.20    1.30
 -14   0  -1   -1.50    1.20
  14   0   1    1.20    1.20
  14   0   1    2.10    1.30
 -14   0  -1   -1.00    0.90
  14   0   1    1.60    1.30
  16   0   1    1.60    1.80
 -16   0  -1    0.50    1.30
 -16   0  -1    1.90    2.30
  16   0   1   -0.70    1.10
  16   0   1    0.50    1.50
 -18   0  -1    3.70    2.40
 -18   0  -1    2.40    1.80
  18   0   1    0.90    2.00
  18   0   1    0.70    1.30
  18   0   1   -0.20    2.00
  20   0   1    0.50    2.20
 -20   0  -1   -1.40    1.70
 -20   0  -1    0.30    2.70
  20   0   1   -1.60    2.20
  20   0   1    0.60    1.60
  22   0   1   -2.70    1.80
  22   0   1    1.60    2.00
 -22   0  -1    2.10    2.10
  22   0   1    3.20    2.00
 -24   0  -1   -1.30    2.00
  24   0   1    2.30    2.30
  24   0   1   -0.70    2.00
  24   0   1    0.50    2.50
  26   0   1   -1.70    2.50
 -26   0  -1    2.80    3.30
  26   0   1    0.40    2.50
  26   0   1    1.20    2.70
  28   0   1    0.00    2.50
  28   0   1   -2.80    2.80
  28   0   1   -1.50    2.80
 -28   0  -1    0.60    3.40
  30   0   1   -2.10    2.90
  30   0   1   -3.40    2.90
 -30   0  -1   -2.20    3.20
  30   0   1   -2.20    2.80
  32   0   1    2.60    3.40
  32   0   1   -2.40    3.60
  32   0   1    0.70    3.20
 -32   0  -1    1.60    4.50
  35  -1  -1   11.70    5.30
 -35  -1   1    6.40    5.20
  35  -1  -1   14.10    4.60
  35   1  -1    6.60    5.10
 -35   1   1    9.30    6.10
  35   1  -1   11.90    4.70
  33  -1  -1    4.40    3.90
 -33  -1   1   -8.20    3.50
  33  -1  -1   -4.00    3.10
  33  -1  -1    1.70    3.50
  33   1  -1   -6.80    3.40
  33   1  -1   -2.20    3.90
 -33   1   1    0.90    4.30
  33   1  -1   -1.30    3.00
 -31  -1   1   12.60    5.00
  31  -1  -1    6.50    5.90
  31  -1  -1   12.60    3.70
  31  -1  -1    9.30    5.50
  31   1  -1    6.60    3.70
  31   1  -1    8.10    3.60
 -31   1   1   10.10    4.90
  31   1  -1    9.80    5.60
  29  -1  -1   -2.20    2.60
 -29  -1   1   -5.80    3.00
  29  -1  -1    0.50    2.50
  29  -1  -1    4.30    3.10
  29   1  -1    3.20    3.00
  29   1  -1   -1.00    2.10
 -29   1   1    3.20    3.70
  29   1  -1   -1.60    2.90
  27  -1  -1  118.59    9.70
  27  -1  -1  123.09   10.10
  27  -1  -1  115.69    8.20
 -27  -1   1  105.19   10.10
  27   1  -1  108.09    9.30
  27   1  -1  115.29    8.40
 -27   1   1  124.59   10.70
  27   1  -1  114.39    9.80
 -25  -1   1  171.08   12.00
  25  -1  -1  144.29   10.10
  25  -1  -1  142.89   10.50
  25  -1  -1  136.99    8.80
  25   1  -1  139.49    9.00
  25   1  -1  157.28   10.90
 -25   1   1  150.58   11.10
  25   1  -1  154.88   10.80
  23  -1  -1   69.19    3.00
  23  -1  -1   75.69    6.00
 -23  -1   1   74.19    5.90
 -23  -1   1   76.59    8.10
  23  -1  -1   77.19    7.20
  23  -1  -1   90.79    7.80
  23   1  -1   79.69    6.40
 -23   1   1   74.69    6.10
  23   1  -1   99.99    8.30
 -23   1   1   83.59    8.30
  23   1  -1   84.49    7.50
  21  -1  -1 1930.11   49.70
  21  -1  -1 1907.51   52.49
 -21  -1   1 1835.72   49.60
  21  -1  -1 1991.30   52.59
 -21  -1   1 1880.11   54.49
  21   1  -1 1808.52   52.19
  21   1  -1 1865.81   49.90
 -21   1   1 1892.81   53.59
  21   1  -1 1797.22   51.89
 -21   1   1 1796.52   44.50
  19  -1  -1  301.67   11.90
  19  -1  -1  291.77    9.10
 -19  -1   1  293.77   14.20
  19  -1  -1  306.57   13.50
  19  -1  -1  289.37   13.20
 -19  -1   1  283.77   11.80
  19   1  -1  291.67   13.60
  19   1  -1  293.67   13.40
 -19   1   1  288.17   11.50
  19   1  -1  295.57   12.10
 -19   1   1  283.87    9.00
 -19   1   1  287.87   13.90
  17  -1  -1   15.80    1.90
  17  -1  -1   17.00    3.50
 -17  -1   1   15.00    2.60
  17  -1  -1   13.00    2.50
  17  -1  -1   10.60    2.60
 -17  -1   1   14.00    3.50
  17   1  -1   12.90    3.00
  17   1  -1   15.70    3.10
 -17   1   1   14.00    2.50
 -17   1   1   17.70    1.90
 -17   1   1   17.60    3.50
  17   1  -1   12.20    2.50
  15  -1  -1   15.60    2.80
  15  -1  -1   12.80    2.20
  15  -1  -1   13.30    1.70
 -15  -1   1   11.70    2.10
 -15  -1   1   12.80    3.00
  15  -1  -1   13.20    2.70
  15   1  -1   11.10    2.10
 -15   1   1   14.70    3.00
  15   1  -1   13.60    3.10
 -15   1   1   13.70    1.80
  15   1  -1   17.00    3.10
 -15   1   1   14.90    2.30
  13  -1  -1  386.66   12.40
 -13  -1   1  410.06   14.90
 -13  -1   1  398.96   13.00
  13  -1  -1  410.06   14.20
  13  -1  -1  414.26   13.00
  13  -1  -1  420.86   14.30
 -13   1   1  414.96   14.80
 -13   1   1  418.66   11.70
 -13   1   1  390.46   12.70
  13   1  -1  403.26   13.20
  13   1  -1  402.96   14.10
  13   1  -1  374.06   14.10
  11  -1  -1  647.74   18.40
  11  -1  -1  671.13   18.30
  11  -1  -1  670.63   19.60
 -11  -1   1  660.63   18.40
  11  -1  -1  651.43   19.40
  11   1  -1  677.53   19.50
  11   1  -1  661.53   18.50
 -11   1   1  643.04   17.30
  11   1  -1  634.14   19.60
 -11   1   1  639.94   19.70
   9  -1  -1   63.79    4.00
  -9  -1   1   61.39    3.50
  -9  -1   1   60.69    2.20
   9  -1  -1   64.49    3.40
   9  -1  -1   60.69    3.10
  -9  -1   1   62.69    2.20
   9  -1  -1   61.99    3.90
  -9  -1   1   60.79    4.20
   9   1  -1   63.59    3.50
  -9   1   1   58.39    3.30
  -9   1   1   60.59    3.10
   9   1  -1   67.29    4.20
   9   1  -1   67.39    4.00
  -9   1   1   62.79    4.20
  -7  -1   1 3363.96   78.69
   7  -1  -1 3372.76   78.69
  -7  -1   1 3372.66   79.09
   7  -1  -1 3438.96   77.89
  -7  -1   1 3404.16   76.69
  -7  -1   1 3385.16   78.19
   7  -1  -1 3267.17   77.79
  -7  -1   1 3352.36   78.99
  -7  -1   1 3477.45   79.39
   7  -1  -1 3326.07   78.89
   7   1  -1 3353.66   79.19
   7   1  -1 3381.46   79.09
  -7   1   1 3208.08   77.69
  -7   1   1 3162.88   77.69
  -7   1   1 3305.17   78.89
  -7   1   1 3365.96   78.79
   7   1  -1 3315.07   77.99
  -7   1   1 3223.98   78.59
   7   1  -1 3379.76   78.29
   7   1  -1 3484.95   78.89
  -5  -1   1 4761.52  109.69
  -5  -1   1 4430.46  110.49
   5  -1  -1 4775.32  109.49
  -5  -1   1 4791.02  109.79
   5  -1  -1 5046.60  109.59
  -5  -1   1 4720.73  109.49
   5  -1  -1 4774.52  109.19
  -5  -1   1 4687.43  109.19
   5  -1  -1 4669.83  109.59
  -5   1   1 4529.25  109.09
  -5   1   1 4545.15  109.49
   5   1  -1 4804.92  109.79
   5   1  -1 4906.91  109.89
  -5   1   1 4987.60  109.59
   5   1  -1 5022.20  109.69
  -5   1   1 4486.15  109.29
   3  -1  -1  190.18    5.80
   3  -1  -1  185.98    5.50
   3  -1  -1  191.98    5.50
   3  -1  -1  192.08    5.70
   3   1  -1  192.48    5.50
  -3   1   1  180.28    6.20
   3   1  -1  184.28    5.70
   3   1  -1  184.48    5.70
   3   1  -1  187.98    5.70
   3   1  -1  187.48    5.70
   1  -1   1  100.79    3.80
   1  -1   1  100.69    4.80
   1  -1   1  102.09    4.20
  -1  -1  -1   99.29    3.80
   1   1   1  101.19    3.30
   1   1   1  100.29    4.20
   1   1   1   86.39    3.10
  -1   1  -1   89.79    3.10
   1   1   1  100.59    4.10
  -3  -1  -1  358.06   10.20
  -3  -1  -1  379.16   10.20
  -3  -1  -1  356.96   10.00
  -3  -1  -1  340.87   10.00
  -3  -1  -1  354.76    9.00
   3  -1   1  355.46   10.10
   3  -1   1  347.77    9.50
   3  -1   1  366.76    9.80
   3  -1   1  362.76   10.20
   3  -1   1  346.77   10.00
  -3   1  -1  343.47   10.00
  -3   1  -1  334.07    9.40
   3   1   1  348.17    9.90
   3   1   1  352.16   10.20
   3   1   1  358.26   10.20
  -3   1  -1  354.46   10.10
  -3   1  -1  346.27    9.70
   3   1   1  345.07   10.00
  -3   1  -1  335.87   10.00
  -5  -1  -1 9081.59  208.28
   7  -1   1 6665.43  169.28
   7  -1   1 7867.11  167.88
  -7  -1  -1 7489.55  169.88
  -7   1  -1 6698.43  168.58
   7   1   1 7323.17  169.48
  -7   1  -1 7764.52  170.18
  -7   1  -1 7076.89  167.68
   7   1   1 7712.03  172.28
  -9  -1  -1   64.29    4.70
   9  -1   1   65.99    4.50
   9  -1   1   63.09    4.10
  -9  -1  -1   63.49    4.10
   9  -1   1   63.59    4.00
   9  -1   1   63.89    3.20
   9   1   1   64.69    4.30
   9   1   1   71.39    4.60
  -9   1  -1   56.19    3.80
   9   1   1   71.29    4.30
  -9   1  -1   57.69    3.10
  -9   1  -1   61.59    4.40
  11  -1   1 1636.84   42.30
 -11  -1  -1 1608.84   43.30
  11  -1   1 1642.34   43.10
 -11  -1  -1 1692.23   42.30
  11  -1   1 1566.44   42.00
  11  -1   1 1550.14   40.20
  11   1   1 1576.94   42.90
 -11   1  -1 1642.84   42.00
 -11   1  -1 1646.44   43.50
  11   1   1 1675.93   42.40
 -11   1  -1 1781.32   39.80
  11   1   1 1683.03   43.00
  13  -1   1  374.46   14.50
 -13  -1  -1  382.56   13.80
  13  -1   1  417.56   14.30
 -13  -1  -1  394.66   15.10
  13  -1   1  408.76   14.00
  13   1   1  386.56   14.60
  13   1   1  354.76   14.10
 -13   1  -1  388.96   15.00
 -13   1  -1  405.96   11.40
  13   1   1  390.86   13.90
 -13   1  -1  403.66   13.80
  15  -1   1    9.70    2.70
 -15  -1  -1    9.30    2.80
  15  -1   1   12.70    2.60
  15  -1   1   12.70    2.70
 -15  -1  -1   11.00    2.50
  15   1   1    9.40    2.60
  15   1   1   14.10    2.60
 -15   1  -1   11.70    2.40
 -15   1  -1   10.60    1.50
 -15   1  -1   14.60    3.00
  15   1   1   12.60    2.90
 -17  -1  -1   33.30    4.20
  17  -1   1   27.80    4.50
 -17  -1  -1   37.50    5.20
  17  -1   1   28.80    3.80
  17  -1   1   34.30    4.50
 -17   1  -1   29.10    2.10
 -17   1  -1   34.50    4.70
  17   1   1   31.60    4.00
  17   1   1   40.80    5.00
  17   1   1   34.00    4.40
 -19  -1  -1  358.46   16.50
  19  -1   1  373.36   15.40
  19  -1   1  368.56   14.50
  19  -1   1  340.67   15.40
 -19  -1  -1  321.17   13.80
  19  -1   1  331.57    9.70
 -19   1  -1  325.57    9.50
 -19   1  -1  342.07   16.20
  19   1   1  326.67   15.20
 -19   1  -1  344.67   14.00
  19   1   1  352.26   14.40
  19   1   1  332.07   15.10
  21  -1   1  246.48   13.40
  21  -1   1  252.67   12.10
  21  -1   1  248.48   13.40
 -21  -1  -1  246.38   14.00
  21   1   1  249.28   13.30
  21   1   1  246.08   13.40
 -21   1  -1  261.77   14.30
  21   1   1  254.87   12.50
 -23  -1  -1   25.50    4.90
  23  -1   1   38.20    5.10
  23  -1   1   28.30    5.20
  23  -1   1   33.10    5.30
 -23   1  -1   27.30    5.70
  23   1   1   34.10    5.20
  23   1   1   50.69    5.90
  23   1   1   52.29    6.30
 -25  -1  -1  276.57   16.40
  25  -1   1  281.37   15.70
  25  -1   1  250.37   13.30
  25  -1   1  275.17   14.90
  25   1   1  245.68   14.80
  25   1   1  243.08   19.80
 -25   1  -1  286.87   16.50
  25   1   1  277.07   15.30
  27  -1   1   15.00    4.80
 -27  -1  -1   18.40    4.90
  27  -1   1   15.00    3.90
  27  -1   1   17.60    4.50
 -27   1  -1   18.00    5.70
  27   1   1   17.30    3.50
  27   1   1   14.50    4.70
  27   1   1   19.50    4.80
  29  -1   1   26.80    5.70
  29  -1   1   23.20    6.70
  29  -1   1   12.20    3.70
 -29  -1  -1   36.70    6.90
  29   1   1   17.90    7.70
  29   1   1   31.80    7.40
 -29   1  -1   21.30    6.10
  29   1   1   26.60    5.60
  31  -1   1    0.90    3.60
  31  -1   1   10.80    4.70
 -31  -1  -1   16.30    5.30
  31  -1   1    8.10    4.60
 -31   1  -1    1.40    4.20
  31   1   1   13.70    5.10
  31   1   1    1.10    4.00
  31   1   1   18.50    5.20
  33  -1   1    2.50    4.40
  33  -1   1    5.40    4.20
  33  -1   1    5.00    4.60
 -33  -1  -1   -0.30    4.10
  33   1   1    4.70    4.60
 -33   1  -1    1.00    4.40
  33   1   1   10.60    5.00
  34  -2  -1   -4.80    3.30
  34  -2  -1   -2.60    3.50
 -34  -2   1   -6.60    3.40
  34   2  -1   -4.00    4.00
 -34   2   1    5.20    4.50
  34   2  -1   -1.80    3.90
  34   2  -1    4.80    3.80
  32  -2  -1    2.00    3.40
 -32  -2   1    0.60    3.80
  32  -2  -1    3.90    3.20
  32  -2  -1    4.90    3.60
  32   2  -1   -1.80    3.60
  32   2  -1    3.70    3.60
 -32   2   1   -6.20    3.60
  32   2  -1    7.60    3.60
  30  -2  -1   18.70    5.20
  30  -2  -1   23.60    5.80
 -30  -2   1   18.80    5.20
  30  -2  -1   19.60    4.00
  30   2  -1   17.00    6.20
  30   2  -1   18.40    4.30
  30   2  -1   15.50    5.40
  28  -2  -1   14.00    4.60
  28  -2  -1    6.90    3.70
 -28  -2   1   11.00    4.70
  28  -2  -1   12.90    3.40
  28   2  -1   17.50    4.00
  28   2  -1   16.00    4.60
  28   2  -1   18.90    5.30
 -28   2   1   11.30    4.70
  26  -2  -1    9.50    3.00
 -26  -2   1    3.60    3.50
  26  -2  -1    7.60    3.50
  26  -2  -1    4.90    2.80
  26   2  -1    9.40    3.70
 -26   2   1   10.90    4.10
  26   2  -1    8.20    2.90
  26   2  -1    2.70    2.70
 -26   2   1    8.90    1.70
  24  -2  -1    1.50    1.80
 -24  -2   1   -0.80    2.70
  24  -2  -1   -1.50    2.20
  24  -2  -1   -1.30    2.00
  24   2  -1   -1.70    1.30
  24   2  -1   -2.00    1.70
 -24   2   1    1.10    1.30
 -24   2   1    0.90    2.20
  24   2  -1   -3.60    1.60
 -22  -2   1    2.80    2.60
  22  -2  -1    3.80    2.40
 -22  -2   1    2.60    2.20
  22  -2  -1   -0.10    1.50
  22   2  -1    0.20    2.50
 -22   2   1    3.40    1.40
  22   2  -1    2.90    1.80
 -22   2   1    4.30    2.70
 -22   2   1    0.90    2.00
  22   2  -1    4.50    2.50
  20  -2  -1    7.90    2.50
 -20  -2   1    5.40    2.10
 -20  -2   1    6.90    2.90
  20  -2  -1    4.80    1.80
  20  -2  -1   11.40    3.00
  20   2  -1    3.10    2.40
 -20   2   1    9.20    3.20
  20   2  -1    7.50    2.80
 -20   2   1    7.10    1.80
  20   2  -1    4.80    2.10
 -20   2   1    6.70    2.20
  18  -2  -1   78.49    5.40
 -18  -2   1   75.09    6.70
  18  -2  -1   62.49    5.70
  18  -2  -1   63.09    5.90
 -18  -2   1   66.09    5.30
  18   2  -1   70.39    6.00
  18   2  -1   69.39    6.20
  18   2  -1   69.09    5.40
 -18   2   1   62.49    6.20
 -18   2   1   70.69    4.40
 -18   2   1   70.19    5.10
  16  -2  -1   71.29    5.70
  16  -2  -1   58.99    4.50
 -16  -2   1   62.09    4.80
 -16  -2   1   65.89    6.00
  16  -2  -1   67.09    5.60
  16   2  -1   69.69    5.70
  16   2  -1   68.69    5.30
 -16   2   1   65.09    5.60
 -16   2   1   72.99    4.90
 -16   2   1   67.49    4.20
  16   2  -1   59.49    5.20
  14  -2  -1    0.90    1.10
 -14  -2   1    2.40    1.10
 -14  -2   1   -0.80    1.20
  14  -2  -1   -1.30    0.80
  14  -2  -1    0.50    1.20
  14   2  -1    0.20    1.20
 -14   2   1   -0.10    0.80
  14   2  -1    1.10    1.20
 -14   2   1    0.10    1.50
 -14   2   1    1.10    1.00
  14   2  -1    2.20    1.30
 -12  -2   1  132.39    4.30
 -12  -2   1  136.89    4.30
  12  -2  -1  136.49    7.00
  12  -2  -1  140.49    6.30
 -12  -2   1  135.59    7.30
  12  -2  -1  129.19    6.80
 -12  -2   1  130.89    6.50
 -12   2   1  131.99    6.00
  12   2  -1  135.09    7.20
  12   2  -1  133.19    6.60
  12   2  -1  123.59    4.20
  12   2  -1  135.99    7.10
 -12   2   1  133.39    6.20
  10  -2  -1  395.26   13.00
  10  -2  -1  385.66   12.20
 -10  -2   1  391.16   13.40
  10  -2  -1  374.46   12.00
 -10  -2   1  389.56   12.60
 -10  -2   1  379.16   10.50
  10  -2  -1  392.86   13.10
 -10   2   1  406.46   12.30
  10   2  -1  392.36   12.70
 -10   2   1  384.26   13.00
  10   2  -1  385.96   13.60
 -10   2   1  414.36   12.30
  10   2  -1  399.16   13.20
  10   2  -1  371.06   10.40
   8  -2  -1  112.29    5.40
  -8  -2   1  123.19    5.50
   8  -2  -1  134.99    5.50
  -8  -2   1  119.99    4.50
   8  -2  -1  129.99    5.50
   8  -2  -1  126.99    5.80
  -8  -2   1  125.69    6.80
   8  -2  -1  131.29    6.00
  -8   2   1  128.49    5.70
   8   2  -1  118.69    5.80
   8   2  -1  118.29    5.90
   8   2  -1  116.39    5.60
  -8   2   1  128.19    5.60
   8   2  -1  115.19    4.40
  -8   2   1  120.59    5.30
  -6  -2   1 2311.77   55.09
   6  -2  -1 2305.87   54.79
  -6  -2   1 2276.27   55.49
  -6  -2   1 2276.87   54.89
   6  -2  -1 2398.26   55.29
  -6  -2   1 2209.88   55.19
   6  -2  -1 2296.47   55.29
   6  -2  -1 2329.07   54.69
  -6  -2   1 2271.87   55.29
   6  -2  -1 2213.68   54.99
  -6  -2   1 2332.77   54.09
  -6   2   1 2327.37   54.49
   6   2  -1 2267.67   55.39
   6   2  -1 2363.36   55.09
  -6   2   1 2208.28   54.69
   6   2  -1 2327.97   55.29
  -6   2   1 2259.67   55.19
   6   2  -1 2286.77   54.09
   6   2  -1 2364.36   55.39
  -6   2   1 2283.37   55.09
  -6   2   1 2197.58   54.99
  -4  -2   1 2037.80   48.60
  -4  -2   1 1971.90   48.90
   4  -2  -1 2092.89   48.90
   4  -2  -1 2031.70   49.10
  -4  -2   1 2000.80   49.10
   4  -2  -1 2107.39   49.10
   4  -2  -1 2106.49   49.00
  -4  -2   1 1927.01   48.90
  -4  -2   1 2038.70   48.30
   4  -2  -1 2115.19   49.20
   4  -2  -1 1951.90   47.60
   4   2  -1 2030.10   48.30
  -4   2   1 1998.10   49.00
  -4   2   1 2071.19   49.00
  -4   2   1 2008.40   49.10
  -4   2   1 2068.49   47.70
   4   2  -1 2023.00   49.10
   4   2  -1 2008.50   48.50
   4   2  -1 2091.79   49.10
   4   2  -1 2073.89   49.30
   2  -2  -1  398.16    9.70
   2  -2  -1  409.46   11.80
  -2  -2   1  389.66   10.60
  -2  -2   1  403.06   11.90
   2  -2  -1  421.86   12.00
   2  -2  -1  418.46   11.80
   2  -2  -1  398.56   11.70
  -2  -2   1  423.76   11.50
   2  -2  -1  386.66   11.60
   2   2  -1  413.26   11.50
   2   2  -1  423.86   11.90
  -2   2   1  420.36   11.80
  -2   2   1  405.06   12.70
  -2   2   1  408.36   11.70
   2   2  -1  389.16   11.80
  -2   2   1  390.46    9.70
   2   2  -1  391.86   10.60
   2   2  -1  408.26   11.70
  -2   2   1  411.56   11.90
   0  -2   1  777.02   20.20
   0  -2   1  759.92   20.10
   0  -2  -1  818.62   17.80
   0  -2  -1  744.83   17.70
   0  -2   1  785.52   20.00
   0  -2   1  787.12   20.10
   0  -2   1  752.12   18.60
   0  -2   1  773.42   20.20
   0  -2  -1  762.62   20.00
   0  -2  -1  718.73   20.00
   0  -2   1  769.52   19.40
   0  -2  -1  806.32   20.10
   0   2  -1  764.32   20.10
   0   2   1  769.22   19.90
   0   2  -1  785.42   20.10
   0   2  -1  748.43   18.70
   0   2   1  721.13   20.00
   0   2   1  709.73   20.00
   0   2   1  754.92   20.00
   0   2  -1  753.42   19.30
  -2  -2  -1 2130.79   51.49
   2  -2   1 2130.19   51.59
  -2  -2  -1 2120.99   51.69
   2  -2   1 2280.67   51.79
  -2  -2  -1 2119.79   49.99
   2  -2   1 2138.89   50.49
  -2  -2  -1 2068.09   50.79
   2  -2   1 2048.40   51.39
   2  -2   1 2081.39   50.69
  -2  -2  -1 2104.29   51.39
  -2   2  -1 2303.37   51.79
  -2   2  -1 2211.88   50.79
   2   2   1 2106.09   50.89
  -2   2  -1 2186.38   51.59
   2   2   1 2233.08   51.69
   2   2   1 2024.80   51.49
  -2   2  -1 2211.18   50.49
   2   2   1 2123.99   51.69
   2   2   1 2133.49   50.09
  -2   2  -1 2141.49   51.49
   4  -2   1  462.35   13.50
   4  -2   1  456.05   14.20
  -4  -2  -1  465.95   12.60
  -4  -2  -1  436.06   13.60
   4  -2   1  480.95   13.80
  -4  -2  -1  461.05   13.00
   4  -2   1  464.15   13.70
  -4  -2  -1  447.16   13.70
  -4  -2  -1  470.65   14.20
   4  -2   1  461.65   13.00
  -4   2  -1  433.46   13.50
   4   2   1  471.85   12.70
   4   2   1  466.15   13.10
  -4   2  -1  476.15   13.20
  -4   2  -1  443.96   13.80
  -4   2  -1  479.25   13.60
   4   2   1  480.35   13.90
  -4   2  -1  469.45   15.00
   4   2   1  475.15   14.00
   4   2   1  477.15   13.90
  -6  -2  -1  104.19    4.00
   6  -2   1  106.79    4.90
   6  -2   1   99.59    5.10
  -6  -2  -1  114.69    5.50
   6  -2   1  100.09    4.70
  -6  -2  -1  106.29    5.20
   6   2   1  104.19    5.50
   6   2   1  104.39    5.10
  -6   2  -1  114.09    5.30
   6   2   1  101.39    4.00
  -6   2  -1  102.69    4.80
  -6   2  -1  109.29    5.00
  -6   2  -1  108.29    5.20
   6   2   1  108.49    5.40
   6   2   1  114.19    5.60
   8  -2   1   79.89    4.50
   8  -2   1   75.39    4.80
   8  -2   1   78.39    4.60
  -8  -2  -1   71.99    4.70
  -8  -2  -1   74.19    3.00
  -8  -2  -1   77.19    4.70
   8  -2   1   82.79    4.30
  -8   2  -1   83.99    4.40
  -8   2  -1   77.59    4.60
   8   2   1   76.69    4.80
   8   2   1   78.29    3.10
   8   2   1   74.39    4.90
   8   2   1   75.89    4.80
  -8   2  -1   85.09    5.10
  10  -2   1  184.68    7.80
  10  -2   1  187.98    7.90
  10  -2   1  170.88    7.10
  10  -2   1  173.38    8.10
 -10  -2  -1  170.18    7.80
 -10  -2  -1  187.88   12.40
 -10  -2  -1  162.48    4.90
 -10   2  -1  183.58    7.80
 -10   2  -1  180.18    7.10
  10   2   1  159.88    5.30
  10   2   1  165.58    8.00
  10   2   1  167.58    7.90
  10   2   1  169.18    8.10
 -10   2  -1  184.78   12.20
 -12  -2  -1  260.47   10.70
 -12  -2  -1  265.77   11.50
  12  -2   1  279.87   10.80
  12  -2   1  264.37   11.30
  12  -2   1  270.57   10.70
 -12   2  -1  276.57    9.50
 -12   2  -1  263.97   10.60
 -12   2  -1  265.97   11.40
  12   2   1  247.98   11.10
  12   2   1  264.87   11.30
  14  -2   1  201.78    9.30
 -14  -2  -1  184.08    9.10
  14  -2   1  200.48   10.00
 -14  -2  -1  210.68   10.40
  14   2   1  190.88    9.80
 -14   2  -1  204.18    9.30
  14   2   1  199.18   10.00
 -14   2  -1  211.98   10.40
  14   2   1  218.78    9.90
 -14   2  -1  201.88    7.90
 -16  -2  -1   13.60    2.90
  16  -2   1   19.80    3.40
 -16  -2  -1   25.00    4.10
  16  -2   1   15.70    3.20
  16  -2   1   16.70    3.10
  16   2   1   17.70    3.10
 -16   2  -1   19.90    2.40
  16   2   1   22.30    4.00
 -16   2  -1   20.80    3.70
  16   2   1   19.40    3.70
 -16   2  -1   24.40    4.10
  18  -2   1    1.10    1.70
  18  -2   1    4.10    2.30
 -18  -2  -1   -0.20    1.60
 -18  -2  -1    2.50    2.50
  18  -2   1   -0.60    1.60
  18   2   1    2.80    2.20
  18   2   1    2.60    1.70
  18   2   1    0.10    1.90
 -18   2  -1   -0.30    1.70
 -18   2  -1    2.30    2.20
 -18   2  -1    1.90    1.20
 -20  -2  -1    2.50    2.70
  20  -2   1    3.10    2.60
  20  -2   1    6.00    2.50
  20  -2   1    5.10    2.60
 -20   2  -1   -2.20    2.20
 -20   2  -1    3.70    1.50
  20   2   1    1.60    2.80
  20   2   1   -0.70    2.50
  20   2   1    2.00    2.20
 -22  -2  -1    4.30    3.00
  22  -2   1    1.60    2.10
  22  -2   1    0.60    1.80
  22  -2   1   -0.40    1.80
 -22   2  -1    0.40    2.60
  22   2   1   -1.80    2.30
  22   2   1   -2.20    1.90
 -22   2  -1    1.50    1.30
  22   2   1    1.00    2.30
 -24  -2  -1    0.90    2.40
  24  -2   1    4.60    2.70
  24  -2   1    2.60    2.40
  24  -2   1    0.40    2.50
  24   2   1    1.30    2.90
 -24   2  -1    2.50    3.10
  24   2   1    2.20    3.00
 -24   2  -1    2.90    1.30
  26  -2   1    0.70    2.80
  26  -2   1    3.30    2.90
 -26  -2  -1   -2.00    3.10
  26  -2   1    0.30    2.30
 -26   2  -1    1.50    3.40
  26   2   1    1.50    2.70
  26   2   1    4.00    3.20
  26   2   1   -1.40    3.00
  28  -2   1    3.30    3.20
  28  -2   1   -1.60    3.00
  28  -2   1    4.40    4.20
 -28   2  -1    0.60    3.80
  28   2   1    1.50    3.00
  28   2   1    2.40    4.00
  28   2   1   -0.20    2.90
 -30  -2  -1    1.10    3.60
  30  -2   1    1.20    3.10
  30  -2   1    2.20    3.40
  30   2   1    0.00    3.60
  30   2   1    2.90    3.30
 -30   2  -1    3.00    4.20
  30   2   1   -6.30    3.10
  32  -2   1   -5.30    3.50
 -32  -2  -1   -2.00    4.20
  32  -2   1    1.50    3.70
  32  -2   1   -6.10    3.00
  32   2   1   -2.30    3.20
  32   2   1   -1.90    4.00
 -32   2  -1   -3.40    4.40
  33  -3  -1   -1.50    3.10
  33  -3  -1    0.10    3.00
 -33  -3   1    3.10    3.60
  33  -3  -1   -3.30    4.20
  33   3  -1    5.70    3.90
  33   3  -1    0.60    3.10
  33   3  -1   -1.30    3.00
 -33   3   1    2.00    4.90
  31  -3  -1    8.90    4.20
  31  -3  -1    9.50    4.30
  31  -3  -1    0.50    3.00
 -31  -3   1    8.80    4.40
  31   3  -1    8.80    4.20
 -31   3   1    7.10    4.60
  31   3  -1    9.60    3.50
  31   3  -1    3.90    2.80
  29  -3  -1   -4.10    2.60
  29  -3  -1   -0.70    2.40
  29  -3  -1   -2.60    2.60
 -29  -3   1   -6.60    3.30
 -29   3   1    3.30    4.10
  29   3  -1    0.90    3.00
  29   3  -1    2.90    2.90
  27  -3  -1  108.09   10.10
 -27  -3   1  131.69   11.50
  27  -3  -1  115.39    8.80
  27  -3  -1  143.09   10.80
 -27   3   1  125.59   11.30
  27   3  -1  110.49   10.10
  27   3  -1  113.19    9.20
 -27   3   1  111.19    6.30
  27   3  -1  127.49   10.50
  25  -3  -1   33.10    4.80
  25  -3  -1   38.70    6.40
 -25  -3   1   37.20    6.40
  25  -3  -1   41.70    6.40
  25   3  -1   30.90    5.90
  25   3  -1   31.80    5.40
 -25   3   1   26.80    5.00
 -25   3   1   26.60    3.60
  23  -3  -1    1.60    1.90
 -23  -3   1    4.10    3.00
  23  -3  -1    2.60    2.50
  23  -3  -1   -1.00    2.10
  23   3  -1   -0.70    2.00
 -23   3   1    0.10    2.20
  23   3  -1    0.40    2.20
 -23   3   1    3.80    1.80
  21  -3  -1  253.27   13.10
  21  -3  -1  259.27   11.90
  21  -3  -1  292.77   14.60
 -21  -3   1  250.17   14.30
  21   3  -1  250.97   12.40
  21   3  -1  259.37   14.00
 -21   3   1  268.47   14.00
 -21   3   1  243.28   11.40
  21   3  -1  262.17   13.80
 -21   3   1  262.27   10.70
 -19  -3   1   51.19    6.20
  19  -3  -1   58.69    5.90
  19  -3  -1   56.09    5.80
  19  -3  -1   53.09    4.90
 -19  -3   1   59.09    5.30
  19   3  -1   66.29    6.30
  19   3  -1   53.29    6.00
 -19   3   1   62.39    4.60
 -19   3   1   61.69    6.00
  19   3  -1   52.69    5.20
 -19   3   1   56.39    6.30
 -17  -3   1   17.10    3.60
  17  -3  -1   21.50    3.70
  17  -3  -1   22.90    3.80
 -17  -3   1   15.60    3.00
  17  -3  -1   20.30    3.10
  17   3  -1   19.20    3.50
  17   3  -1   17.80    3.70
 -17   3   1   23.00    4.10
  17   3  -1   21.40    3.60
 -17   3   1   22.40    3.00
 -17   3   1   16.90    3.00
 -15  -3   1   70.09    6.00
  15  -3  -1   73.19    5.70
  15  -3  -1   80.59    6.10
 -15  -3   1   70.89    5.30
 -15  -3   1   69.79    3.20
  15  -3  -1   72.19    5.90
 -15  -3   1   68.49    3.10
  15   3  -1   68.99    5.40
  15   3  -1   82.29    6.20
 -15   3   1   70.59    5.20
  15   3  -1   71.99    5.90
 -15   3   1   72.09    5.10
 -15   3   1   76.89    6.00
  15   3  -1   77.29    3.30
  13  -3  -1   58.09    4.30
  13  -3  -1   65.49    5.00
  13  -3  -1   68.39    5.20
 -13  -3   1   67.29    5.30
 -13  -3   1   60.99    4.80
  13   3  -1   56.29    5.00
 -13   3   1   71.79    5.80
 -13   3   1   61.39    4.90
  13   3  -1   72.09    5.50
  13   3  -1   56.09    3.10
  13   3  -1   58.59    4.90
 -13   3   1   61.29    4.50
  11  -3  -1   66.09    4.50
  11  -3  -1   68.49    5.10
 -11  -3   1   65.79    3.50
  11  -3  -1   75.79    5.20
 -11  -3   1   64.89    4.70
  11   3  -1   62.19    4.80
  11   3  -1   74.39    5.00
 -11   3   1   72.19    4.80
  11   3  -1   64.69    4.90
 -11   3   1   66.79    4.50
  11   3  -1   67.89    3.60
 -11   3   1   73.49    4.90
   9  -3  -1  334.77   11.60
   9  -3  -1  327.77   11.90
  -9  -3   1  339.57   10.60
   9  -3  -1  369.46   12.00
  -9  -3   1  340.87   11.90
  -9  -3   1  342.27   12.10
  -9   3   1  345.07   11.80
  -9   3   1  336.07   11.40
  -9   3   1  356.16   12.20
   9   3  -1  346.07   12.30
   9   3  -1  321.97   10.50
   9   3  -1  328.97   12.30
   7  -3  -1    3.70    1.40
   7  -3  -1    2.80    1.00
  -7  -3   1    1.60    0.90
   7  -3  -1    4.50    1.50
  -7  -3   1    4.30    1.20
  -7  -3   1    7.00    1.60
   7  -3  -1    4.20    1.40
   7  -3  -1    5.60    1.50
  -7  -3   1    5.90    1.40
   7   3  -1    3.70    1.40
  -7   3   1    5.10    1.50
  -7   3   1    5.00    1.50
   7   3  -1    5.10    1.50
   7   3  -1    3.40    1.20
   7   3  -1    3.50    1.30
  -7   3   1    3.00    1.20
  -5  -3   1   15.10    1.90
   5  -3  -1   18.20    1.80
   5  -3  -1   14.30    2.10
  -5  -3   1   14.40    2.00
   5  -3  -1   18.40    2.40
   5  -3  -1   15.40    2.30
  -5  -3   1   18.00    2.30
   5  -3  -1   19.30    2.30
  -5  -3   1   11.90    1.80
  -5   3   1   12.10    2.00
   5   3  -1   22.10    2.70
   5   3  -1   16.00    2.50
   5   3  -1   16.70    2.30
   5   3  -1   15.80    2.00
  -5   3   1   18.20    1.80
   5   3  -1   19.40    2.30
  -3  -3   1 5174.38  121.09
   3  -3  -1 4958.20  121.29
  -3  -3   1 4985.80  121.39
  -3  -3   1 5169.18  120.79
  -3  -3   1 5103.49  119.19
   3  -3  -1 5110.89  118.09
   3  -3  -1 5409.96  121.49
  -3  -3   1 5085.19  121.29
   3  -3  -1 5291.57  121.39
   3  -3  -1 4848.92  120.79
  -3   3   1 5652.03  119.79
   3   3  -1 5238.38  120.99
   3   3  -1 5035.20  121.49
   3   3  -1 5052.99  120.99
   3   3  -1 5122.79  119.19
  -3   3   1 5200.48  121.29
   3   3  -1 5599.34  121.69
  -1  -3   1  342.47   10.60
  -1  -3   1  356.86   11.50
  -1  -3   1  344.57    9.30
   1  -3  -1  333.37   11.10
  -1  -3   1  330.77   11.30
  -1  -3   1  345.07   10.80
   1  -3  -1  330.67   11.20
   1  -3  -1  349.17   11.40
  -1   3   1  351.46   11.50
   1   3  -1  362.16   11.40
   1   3  -1  324.77   10.60
   1   3  -1  327.17   11.10
  -1   3   1  335.57   11.30
   1   3  -1  331.47    9.30
  -1   3   1  321.27   11.10
   1  -3   1 1708.43   42.10
  -1  -3  -1 1674.73   41.90
  -1  -3  -1 1604.14   41.80
   1  -3   1 1673.33   42.20
   1  -3   1 1730.63   42.30
  -1  -3  -1 1725.63   42.30
   1  -3   1 1599.74   39.60
   1  -3   1 1655.23   41.10
  -1  -3  -1 1635.84   38.90
   1   3   1 1671.83   42.00
   1   3   1 1668.43   42.30
   1   3   1 1666.93   41.70
  -1   3  -1 1661.83   42.00
  -1   3  -1 1649.13   41.00
  -1   3  -1 1758.82   39.80
   3  -3   1  200.38    7.30
  -3  -3  -1  194.38    6.30
   3  -3   1  189.18    6.60
   3  -3   1  198.58    8.00
  -3  -3  -1  193.78    8.00
   3  -3   1  201.98    8.00
  -3  -3  -1  186.88    7.90
  -3  -3  -1  191.98    6.30
   3  -3   1  187.08    7.90
  -3  -3  -1  191.68    7.30
   3   3   1  197.78    7.40
  -3   3  -1  188.38    7.80
   3   3   1  197.08    8.10
   3   3   1  200.98    8.00
  -3   3  -1  188.58    6.60
  -3   3  -1  183.18    7.10
   3   3   1  194.28    8.00
  -5  -3  -1  379.56   12.80
   5  -3   1  384.16   12.70
   5  -3   1  380.16   12.60
  -5  -3  -1  378.96   11.40
   5  -3   1  370.46   11.70
   5  -3   1  363.66   11.40
  -5  -3  -1  361.76   11.20
  -5  -3  -1  357.46   11.30
   5   3   1  352.66   12.50
   5   3   1  351.26   12.50
   5   3   1  369.86   12.70
   5   3   1  357.76   11.20
   5   3   1  374.56   11.50
  -5   3  -1  373.16   12.50
  -5   3  -1  368.76   13.10
  -5   3  -1  357.46   12.30
  -5   3  -1  375.96   11.50
  -7  -3  -1  203.28    7.20
   7  -3   1  206.08    9.00
  -7  -3  -1  213.08    8.30
   7  -3   1  192.38    7.90
   7  -3   1  206.88    8.70
  -7  -3  -1  206.48    8.80
   7   3   1  210.78    7.40
   7   3   1  214.18    9.10
  -7   3  -1  223.28    8.90
   7   3   1  208.38    9.30
   7   3   1  201.18    9.00
  -7   3  -1  198.38    8.40
  -7   3  -1  208.98    8.30
  -9  -3  -1    3.30    1.60
  -9  -3  -1    2.80    1.00
   9  -3   1    4.50    1.60
   9  -3   1    5.00    1.70
  -9  -3  -1    5.00    1.70
   9  -3   1    3.70    1.40
   9   3   1    3.80    1.00
   9   3   1    3.30    1.70
   9   3   1    5.60    1.80
  -9   3  -1    4.00    1.50
  -9   3  -1    4.40    1.50
   9   3   1    3.20    2.50
  -9   3  -1    2.10    1.50
  11  -3   1  104.39    6.10
 -11  -3  -1  104.29    6.50
  11  -3   1  126.09    7.20
 -11  -3  -1  118.09    6.90
 -11  -3  -1  100.19    4.30
 -11   3  -1  111.39    6.40
  11   3   1  111.69    6.90
 -11   3  -1  106.49    6.10
 -11   3  -1  115.19    6.80
  11   3   1  115.79    7.00
  11   3   1  108.69    4.40
  11   3   1  106.69    6.70
 -13  -3  -1   21.30    1.60
 -13  -3  -1   16.70    3.70
  13  -3   1   21.90    3.30
  13  -3   1   13.80    2.80
 -13  -3  -1   21.20    3.70
  13  -3   1   24.50    3.90
 -13   3  -1   17.70    3.60
  13   3   1   14.20    3.00
  13   3   1   21.60    3.60
  13   3   1   21.20    3.60
 -13   3  -1   25.30    4.80
 -13   3  -1   21.60    3.50
  13   3   1   21.90    1.70
  15  -3   1   18.50    3.60
 -15  -3  -1   12.30    2.80
  15  -3   1   17.90    3.30
  15  -3   1   26.80    3.50
 -15  -3  -1   23.40    4.00
 -15   3  -1   21.40    3.90
 -15   3  -1   25.60    3.90
  15   3   1   24.60    4.10
  15   3   1   21.50    3.80
 -15   3  -1   18.60    3.00
  15   3   1   23.90    4.20
 -17  -3  -1   46.10    5.80
  17  -3   1   40.60    4.50
  17  -3   1   38.40    5.00
  17  -3   1   45.00    4.80
 -17   3  -1   43.80    4.70
  17   3   1   39.30    4.70
 -17   3  -1   45.80    4.10
 -17   3  -1   45.80    5.80
  17   3   1   38.50    5.10
  17   3   1   43.70    5.60
 -19  -3  -1   11.10    3.60
  19  -3   1   10.20    2.80
  19  -3   1    9.00    3.30
  19  -3   1   12.00    3.20
  19   3   1   18.90    4.30
 -19   3  -1   15.20    4.00
  19   3   1    5.80    2.60
  19   3   1   10.10    3.20
 -19   3  -1   10.40    2.40
  21  -3   1    7.40    2.70
 -21  -3  -1   11.30    4.00
  21  -3   1    8.60    3.30
  21  -3   1   10.30    3.40
  21   3   1   11.40    3.70
 -21   3  -1    9.20    3.70
  21   3   1    5.90    3.20
 -21   3  -1   13.10    2.50
  21   3   1   14.00    3.70
  23  -3   1   73.89    8.00
  23  -3   1   56.29    6.50
  23  -3   1   72.29    7.00
 -23  -3  -1   67.69    8.00
  23   3   1   76.79    7.30
 -23   3  -1   64.29    4.80
  23   3   1   61.59    7.10
  23   3   1   72.29    7.90
  25  -3   1   47.40    6.00
 -25  -3  -1   33.60    6.10
  25  -3   1   41.40    6.40
  25  -3   1   51.99    6.90
  25   3   1   44.20    7.30
  25   3   1   39.30    6.20
 -25   3  -1   44.80    6.90
 -25   3  -1   41.70    4.80
  25   3   1   35.90    5.90
  27  -3   1   24.50    5.50
 -27  -3  -1   19.60    5.70
  27  -3   1   16.30    4.00
  27  -3   1   11.20    4.00
 -27   3  -1   23.60    6.00
  27   3   1   14.00    4.10
  27   3   1   16.90    5.40
  27   3   1   17.80    4.50
 -29  -3  -1    5.50    4.10
  29  -3   1   -1.50    3.00
  29  -3   1    2.50    3.70
  29  -3   1    2.10    3.50
  29   3   1   -0.70    3.20
  29   3   1    0.60    3.70
 -29   3  -1   -1.10    3.40
  29   3   1   -0.50    3.30
  31  -3   1   10.60    4.60
  31  -3   1   13.10    4.70
 -31  -3  -1   18.00    6.00
  31  -3   1   14.70    5.40
 -31   3  -1   15.60    6.40
  31   3   1   13.70    5.20
  31   3   1    8.00    5.00
  32  -4  -1   -2.00    3.70
  32  -4  -1   -1.40    3.90
 -32  -4   1   -3.90    4.20
  32   4  -1   -4.30    4.20
  32   4  -1   -1.20    3.30
 -32   4   1    4.90    4.20
  32   4  -1   -0.80    3.20
  30  -4  -1    5.60    4.50
  30  -4  -1    2.00    3.60
 -30  -4   1   -6.10    2.60
  30  -4  -1    2.70    3.00
  30   4  -1   -3.70    2.80
 -30   4   1    1.00    4.10
  30   4  -1    0.30    3.20
  30   4  -1   -2.00    3.10
  28  -4  -1   13.00    3.60
  28  -4  -1   10.50    4.40
 -28  -4   1    6.10    4.20
  28  -4  -1    9.50    4.50
  28   4  -1    2.60    3.40
 -28   4   1   11.90    4.20
  28   4  -1    8.00    7.60
  28   4  -1    1.40    3.10
 -28   4   1    9.30    2.60
  26  -4  -1   30.70    6.30
  26  -4  -1   32.00    6.20
  26  -4  -1   34.70    5.50
 -26  -4   1   39.60    6.90
  26   4  -1   28.90    5.50
  26   4  -1   31.30    6.60
 -26   4   1   33.40    4.20
  26   4  -1   27.10    5.90
 -26   4   1   32.00    6.40
  24  -4  -1   -1.20    2.00
  24  -4  -1   -2.40    2.20
 -24  -4   1    4.90    3.60
  24  -4  -1   -1.70    1.80
  24   4  -1    2.00    2.60
 -24   4   1   -0.70    1.80
 -24   4   1    1.60    2.40
  24   4  -1    1.80    2.90
  24   4  -1   -3.40    1.70
  22  -4  -1   -1.60    2.30
  22  -4  -1   -0.40    2.00
 -22  -4   1    1.10    2.40
  22  -4  -1    0.70    2.00
 -22   4   1    2.70    2.50
  22   4  -1    3.70    2.60
  22   4  -1    1.50    2.00
  22   4  -1   -2.00    1.60
 -22   4   1    0.40    1.80
  20  -4  -1   26.90    4.40
 -20  -4   1   33.70    5.50
  20  -4  -1   36.00    5.50
  20  -4  -1   42.00    6.40
  20   4  -1   41.20    5.50
 -20   4   1   40.70    4.60
 -20   4   1   39.50    5.50
  20   4  -1   28.20    4.90
  20   4  -1   41.30    5.50
 -20   4   1   42.10    5.00
  18  -4  -1   16.00    3.10
 -18  -4   1   16.50    3.90
 -18  -4   1    9.00    2.30
 -18  -4   1   11.40    1.60
  18  -4  -1   13.30    3.60
  18  -4  -1   10.20    3.00
  18   4  -1   11.10    1.50
 -18   4   1    8.30    2.60
  18   4  -1   11.20    2.90
 -18   4   1   11.80    3.30
 -18   4   1   11.40    2.80
  18   4  -1   13.10    3.40
  18   4  -1   12.90    3.90
  16  -4  -1   -0.40    1.30
  16  -4  -1    2.50    1.80
 -16  -4   1    0.80    1.60
 -16  -4   1   -0.20    1.00
 -16  -4   1    0.50    2.10
  16  -4  -1    4.60    2.40
  16   4  -1    1.70    0.80
  16   4  -1    0.40    1.40
 -16   4   1   -0.90    1.40
 -16   4   1   -0.50    1.40
  16   4  -1   -1.00    1.60
  16   4  -1    0.40    1.60
 -16   4   1   -2.10    1.40
 -14  -4   1   57.29    5.30
  14  -4  -1   62.99    5.00
 -14  -4   1   58.79    4.30
 -14  -4   1   69.59    5.40
  14  -4  -1   63.79    5.50
  14  -4  -1   71.79    5.80
  14   4  -1   71.19    4.00
 -14   4   1   59.49    5.20
  14   4  -1   65.49    6.00
 -14   4   1   64.69    5.20
  14   4  -1   57.89    5.30
  14   4  -1   68.19    5.70
 -14   4   1   59.09    5.00
  12  -4  -1   40.90    4.00
  12  -4  -1   36.80    4.20
 -12  -4   1   49.00    4.70
  12  -4  -1   51.99    4.40
  12  -4  -1   39.70    4.10
 -12  -4   1   35.50    4.80
 -12   4   1   38.30    4.20
  12   4  -1   37.40    4.20
  12   4  -1   43.20    4.60
  12   4  -1   42.20    3.30
  12   4  -1   40.20    4.30
 -12   4   1   45.10    4.30
  10  -4  -1  112.79    6.60
 -10  -4   1  106.09    6.60
  10  -4  -1  118.09    6.50
 -10  -4   1  119.99    6.40
  10  -4  -1  112.39    6.80
  10  -4  -1  115.39    6.90
  10   4  -1   95.39    6.50
  10   4  -1  113.59    6.80
 -10   4   1  114.99    6.60
 -10   4   1  113.39    6.80
 -10   4   1  116.99    6.00
  10   4  -1  111.99    6.80
  10   4  -1  121.39    5.80
  -8  -4   1   85.59    5.60
   8  -4  -1   87.79    5.60
   8  -4  -1   93.49    5.70
   8  -4  -1   79.89    4.40
  -8  -4   1   84.59    5.00
   8  -4  -1   91.59    5.70
   8  -4  -1   94.49    5.90
  -8   4   1   86.19    4.60
   8   4  -1   93.79    6.00
   8   4  -1   95.99    6.00
   8   4  -1   86.39    5.80
  -8   4   1   74.99    5.50
   8   4  -1   86.59    5.10
   6  -4  -1   43.80    5.90
  -6  -4   1   50.09    4.30
  -6  -4   1   51.69    3.40
  -6  -4   1   54.39    4.40
   6  -4  -1   42.70    4.00
   6  -4  -1   49.10    3.00
  -6  -4   1   50.29    3.50
   6  -4  -1   54.19    4.40
   6  -4  -1   51.79    4.30
   6   4  -1   62.49    4.70
   6   4  -1   52.79    4.10
   6   4  -1   51.09    4.50
   6   4  -1   48.50    4.20
  -6   4   1   50.39    3.00
   6   4  -1   51.19    3.40
  -6   4   1   49.00    4.20
  -4  -4   1  239.38   10.00
   4  -4  -1  236.58    6.90
  -4  -4   1  241.18    9.70
   4  -4  -1  244.08   11.50
   4  -4  -1  244.68    9.90
   4  -4  -1  241.48    9.60
   4  -4  -1  244.28   10.00
   4   4  -1  234.48    9.60
  -4   4   1  248.18   10.10
   4   4  -1  248.78   10.20
   4   4  -1  240.48    7.90
   4   4  -1  246.98   11.80
  -4   4   1  241.78    7.00
  -4   4   1  235.98    9.70
  -2  -4   1   89.89    5.30
   2  -4  -1   98.49    5.80
  -2  -4   1   94.49    5.80
  -2  -4   1  104.19    8.90
   2  -4  -1  102.39    5.70
   2  -4  -1   75.59    6.20
  -2  -4   1   95.69    3.90
  -2   4   1  102.89    8.20
   2   4  -1  104.89    8.30
   2   4  -1  101.59    5.80
   2   4  -1  107.69    4.10
  -2   4   1   92.49    5.60
   2   4  -1   94.39    5.80
  -2   4   1   92.29    8.10
   0  -4   1  232.98    9.90
   0  -4  -1  249.38   10.10
   0  -4   1  239.08    7.40
   0  -4   1  236.48    9.20
   0  -4   1  247.08   13.30
   0  -4  -1  254.67    9.90
   0  -4   1  269.77   10.40
   0   4   1  250.87   10.10
   0   4   1  240.08   13.10
   0   4  -1  241.18   10.00
   0   4  -1  223.18   11.00
   0   4  -1  236.58    7.40
   0   4   1  255.87   10.00
  -2  -4  -1  207.48    9.20
  -2  -4  -1  223.88   12.80
   2  -4   1  224.98    9.50
  -2  -4  -1  223.68    6.60
   2  -4   1  224.68    8.70
   2  -4   1  225.28    7.20
  -2  -4  -1  215.48    6.50
   2  -4   1  229.78    9.60
   2  -4   1  226.18    9.80
   2   4   1  220.58    9.60
  -2   4  -1  219.98    9.70
   2   4   1  209.48    9.00
  -2   4  -1  209.48    7.10
   2   4   1  228.68    9.90
   4  -4   1    8.00    1.60
  -4  -4  -1    7.00    1.30
  -4  -4  -1    5.40    1.80
   4  -4   1    6.50    2.00
   4  -4   1    5.50    1.60
   4  -4   1    7.80    2.00
  -4  -4  -1    5.90    2.00
   4  -4   1    9.90    2.10
  -4   4  -1    6.60    1.40
   4   4   1   10.70    2.30
  -4   4  -1    6.80    1.80
   4   4   1    6.10    1.90
  -6  -4  -1  553.64   18.50
   6  -4   1  599.74   17.60
  -6  -4  -1  554.04   16.30
  -6  -4  -1  562.94   16.40
  -6  -4  -1  574.64   18.90
   6  -4   1  559.24   18.50
   6  -4   1  542.35   16.60
   6  -4   1  549.45   18.30
  -6   4  -1  568.34   16.70
  -6   4  -1  556.94   18.20
  -6   4  -1  580.24   18.40
   6   4   1  572.64   17.20
   6   4   1  563.54   18.70
   6   4   1  571.84   18.70
   6   4   1  598.64   18.80
   8  -4   1    8.70    2.10
  -8  -4  -1    6.30    1.90
  -8  -4  -1    6.60    1.70
   8  -4   1    8.90    2.40
   8  -4   1    8.70    2.20
   8  -4   1    7.80    2.30
  -8   4  -1    5.50    1.80
  -8   4  -1   12.70    2.60
   8   4   1    3.10    1.70
   8   4   1    9.40    2.30
  -8   4  -1    7.00    1.90
   8   4   1    6.40    2.00
   8   4   1    5.80    1.60
  10  -4   1   18.50    3.10
  10  -4   1   17.00    3.20
 -10  -4  -1   17.80    3.00
  10  -4   1   19.10    3.00
 -10  -4  -1   24.40    3.20
  10   4   1   21.60    3.60
 -10   4  -1   19.60    3.30
  10   4   1   17.70    3.30
 -10   4  -1   17.70    3.10
  10   4   1   26.10    2.60
  10   4   1   18.30    3.20
 -10   4  -1   24.40    3.20
  12  -4   1   12.70    2.90
  12  -4   1    9.30    2.40
 -12  -4  -1   11.30    2.60
 -12  -4  -1    8.60    1.70
  12  -4   1    9.30    2.30
 -12  -4  -1    6.50    2.30
  12   4   1    7.70    1.60
  12   4   1    9.30    2.60
  12   4   1    5.90    2.20
  12   4   1    9.20    2.40
 -12   4  -1   12.60    2.80
 -12   4  -1   12.60    2.70
 -12   4  -1    6.70    2.30
 -14  -4  -1   -1.30    1.00
  14  -4   1    3.20    1.60
  14  -4   1   -2.60    1.10
 -14  -4  -1    1.10    1.80
  14  -4   1    1.20    1.60
  14   4   1   -0.40    0.90
  14   4   1    1.40    1.80
 -14   4  -1    2.10    1.90
  14   4   1   -2.00    1.30
 -14   4  -1   -1.50    1.40
  14   4   1    1.80    1.50
 -14   4  -1    1.50    1.40
  16  -4   1   19.80    4.20
  16  -4   1   15.50    3.10
 -16  -4  -1   12.60    3.20
 -16  -4  -1   17.20    1.80
  16  -4   1   19.70    3.60
  16   4   1   20.70    1.80
 -16   4  -1   20.80    4.20
  16   4   1   23.10    4.40
 -16   4  -1   15.60    3.80
  16   4   1   15.90    3.50
 -16   4  -1   13.50    2.90
  16   4   1   12.00    3.70
  18  -4   1   48.70    5.40
  18  -4   1   41.20    6.10
  18  -4   1   45.70    5.20
 -18  -4  -1   41.00    5.70
  18   4   1   50.69    5.80
  18   4   1   42.20    5.40
 -18   4  -1   53.39    5.00
  18   4   1   34.20    5.40
 -18   4  -1   44.40    5.70
  20  -4   1   -1.10    3.30
  20  -4   1    1.70    2.20
  20  -4   1   -2.50    1.80
  20   4   1   -0.10    1.90
  20   4   1   -0.90    2.20
  20   4   1    1.10    2.40
 -20   4  -1    0.60    2.50
 -20   4  -1   -1.00    1.40
 -22  -4  -1    1.00    2.90
  22  -4   1    7.90    3.00
  22  -4   1    9.00    3.60
  22  -4   1    7.70    3.20
  22   4   1    3.60    2.60
 -22   4  -1    6.10    2.40
 -22   4  -1    9.50    3.40
  22   4   1    6.00    3.30
  22   4   1    6.50    3.10
  24  -4   1   -4.00    2.10
  24  -4   1    2.30    2.50
 -24  -4  -1    1.50    3.00
  24  -4   1    0.50    2.50
  24   4   1    4.20    3.10
  24   4   1   -1.90    2.20
 -24   4  -1   -4.00    2.70
 -24   4  -1    4.00    2.10
  24   4   1   -1.40    2.00
  26  -4   1    0.90    2.70
  26  -4   1    0.10    2.70
 -26  -4  -1   -0.20    3.10
  26  -4   1    1.20    2.60
  26   4   1    2.90    3.10
  26   4   1   -0.90    3.00
 -26   4  -1    1.10    3.40
  26   4   1   -6.00    2.20
 -26   4  -1    0.90    1.90
  28  -4   1   -1.60    3.50
 -28  -4  -1   -4.60    3.70
  28  -4   1    3.20    3.30
  28  -4   1   -1.90    2.80
  28   4   1    7.30    3.60
  28   4   1    0.80    3.40
  28   4   1   -2.00    3.20
 -28   4  -1   -0.30    3.60
  30  -4   1    5.90    3.90
  30  -4   1    6.30    4.50
 -30  -4  -1    0.60    4.70
  30  -4   1    2.30    4.10
  30   4   1   -2.40    3.40
  30   4   1    8.90    4.70
 -30   4  -1    1.20    4.20
  30   4   1    1.70    3.80
  32  -4   1   -0.80    3.80
 -32  -4  -1    0.50    5.10
  32  -4   1    0.20    4.90
  32  -4   1    9.90    5.60
  32   4   1    5.90    5.00
 -32   4  -1    8.60    5.00
  32   4   1   10.50    6.40
  32   4   1   14.40    5.80
  31  -5  -1   -3.30    3.10
 -31  -5   1    4.00    4.30
  31  -5  -1   -6.00    3.40
  31   5  -1   -2.50    3.80
  31   5  -1    0.10    3.70
  31   5  -1    2.30    3.80
 -31   5   1    4.70    4.20
 -29  -5   1    0.10    3.40
  29  -5  -1    1.10    5.70
  29  -5  -1    5.30    3.70
  29   5  -1    6.20    3.80
 -29   5   1    4.30    2.80
  29   5  -1   11.00    4.10
  29   5  -1    4.00    3.20
 -27  -5   1   45.90    8.20
  27  -5  -1   46.30    6.30
  27  -5  -1   45.60    7.30
  27  -5  -1   36.80    6.90
  27   5  -1   48.80    6.70
  27   5  -1   55.09    7.40
  27   5  -1   61.59    7.80
 -27   5   1   45.70    7.30
 -27   5   1   58.09    5.50
 -25  -5   1   25.00    5.20
  25  -5  -1   24.00    4.90
  25  -5  -1   27.50    5.90
  25  -5  -1   17.10    4.20
 -25   5   1   25.00    5.40
  25   5  -1   21.30    4.70
  25   5  -1   25.60    5.00
  25   5  -1   23.00    5.50
 -25   5   1   25.10    4.10
 -23  -5   1  144.09   10.80
  23  -5  -1  140.39    9.40
  23  -5  -1  123.69   10.20
  23  -5  -1  128.89    9.90
  23   5  -1  126.09   10.50
  23   5  -1  143.29   10.90
 -23   5   1  133.59   10.10
  23   5  -1  124.89    9.80
 -23   5   1  125.69    8.60
 -21  -5   1  298.47   15.20
 -21  -5   1  261.47    8.90
  21  -5  -1  268.57   13.20
 -21  -5   1  258.17    8.00
  21  -5  -1  297.17   15.40
  21  -5  -1  275.97   14.10
 -21   5   1  255.17   12.70
  21   5  -1  265.87   14.90
  21   5  -1  272.47   14.80
  21   5  -1  290.47   16.70
  19  -5  -1  238.68   13.30
  19  -5  -1  235.38   11.90
 -19  -5   1  208.98   10.70
 -19  -5   1  245.48   12.90
  19  -5  -1  245.58   18.60
  19   5  -1  235.08   13.30
  19   5  -1  229.98    8.30
 -19   5   1  230.98   12.30
 -19   5   1  228.88   11.70
  19   5  -1  235.28   13.20
  19   5  -1  239.88   12.70
  17  -5  -1   13.60    3.20
  17  -5  -1   19.80    3.70
 -17  -5   1   18.50    3.90
 -17   5   1   24.70    4.10
 -17   5   1   19.90    3.80
  17   5  -1   18.90    4.20
  17   5  -1   23.20    2.80
  17   5  -1   19.10    3.80
  15  -5  -1    1.00    1.90
 -15  -5   1    1.10    1.70
  15  -5  -1    1.80    1.80
  15  -5  -1   -0.70    1.30
 -15   5   1    2.30    1.80
 -15   5   1   -0.90    1.60
  15   5  -1    2.60    2.10
  15   5  -1    1.20    1.20
  15   5  -1    1.50    1.80
 -15   5   1    1.30    1.70
  15   5  -1    2.60    2.20
  13  -5  -1    1.00    1.70
  13  -5  -1    3.10    1.80
  13  -5  -1    1.70    1.80
  13  -5  -1    5.30    2.10
 -13  -5   1    3.60    1.80
 -13   5   1   -1.30    1.60
 -13   5   1    1.20    1.90
  13   5  -1    1.60    2.20
  13   5  -1   -1.10    1.40
  13   5  -1    4.10    1.90
 -13   5   1    3.10    1.90
  13   5  -1    3.90    2.20
  11  -5  -1  119.09    7.30
  11  -5  -1  105.89    7.00
 -11  -5   1  109.59    7.40
 -11  -5   1  117.79    6.80
  11  -5  -1  122.29    7.70
  11  -5  -1  112.79    7.30
 -11   5   1  120.39    6.30
 -11   5   1  120.09    7.60
  11   5  -1  111.89    7.50
  11   5  -1  119.89    6.50
  11   5  -1  113.99    7.60
  11   5  -1  122.29    7.70
  -9  -5   1  145.69    7.00
  -9  -5   1  138.99    8.40
   9  -5  -1  138.29    7.80
   9  -5  -1  142.79    9.50
   9  -5  -1  138.89    8.00
  -9  -5   1  142.29    8.20
   9  -5  -1  140.79    8.30
   9   5  -1  141.39    8.30
   9   5  -1  137.19    8.10
   9   5  -1  133.79    7.20
  -9   5   1  142.89    6.40
   9   5  -1  148.89    8.50
  -9   5   1  135.19    8.10
   7  -5  -1 1732.83   43.90
  -7  -5   1 1578.34   40.60
   7  -5  -1 1633.84   43.80
  -7  -5   1 1591.34   43.70
   7  -5  -1 1538.65   39.30
   7  -5  -1 1582.34   43.30
   7  -5  -1 1643.44   43.00
  -7  -5   1 1652.93   43.90
   7   5  -1 1611.34   43.40
   7   5  -1 1618.34   42.50
  -7   5   1 1563.44   43.60
   7   5  -1 1581.34   43.90
  -7   5   1 1550.44   39.30
   7   5  -1 1644.34   43.80
   5  -5  -1    5.00    1.70
  -5  -5   1    2.70    1.10
   5  -5  -1    3.20    1.60
  -5  -5   1    2.90    2.50
   5  -5  -1    1.80    1.50
   5  -5  -1    2.70    1.50
  -5  -5   1    4.40    1.30
  -5  -5   1    2.20    1.60
   5  -5  -1    3.80    0.90
  -5   5   1    4.90    1.90
   5   5  -1    8.80    2.10
   5   5  -1    1.90    1.20
  -5   5   1    4.30    1.00
   5   5  -1    4.30    1.80
   5   5  -1    3.30    1.70
  -3  -5   1  473.45   17.50
  -3  -5   1  487.15   14.50
  -3  -5   1  489.75   16.50
   3  -5  -1  488.15   16.90
   3  -5  -1  483.55   16.50
   3  -5  -1  483.35   17.00
   3  -5  -1  466.75   16.70
   3   5  -1  482.75   16.70
  -3   5   1  463.95   16.70
  -3   5   1  450.05   16.60
   3   5  -1  484.65   13.30
   3   5  -1  480.65   17.10
   3   5  -1  475.55   16.70
   1  -5  -1  499.95   17.20
   1  -5  -1  472.25   16.70
  -1  -5   1  515.75   17.50
  -1  -5   1  484.75   13.30
  -1  -5   1  486.45   17.40
   1  -5  -1  499.15   17.30
  -1  -5   1  517.35   17.80
  -1  -5   1  492.15   16.50
   1   5  -1  477.05   16.90
  -1   5   1  506.35   17.40
   1   5  -1  508.85   17.50
  -1   5   1  503.05   17.20
  -1   5   1  470.85   16.90
   1   5  -1  518.55   13.50
   1   5  -1  480.85   17.00
  -1  -5  -1  212.98    9.80
  -1  -5  -1  204.58   10.10
   1  -5   1  213.28   10.10
  -1  -5  -1  193.98    5.60
   1  -5   1  210.08    9.10
   1  -5   1  210.38    9.90
   1  -5   1  216.48    6.90
   1  -5   1  203.88    9.70
   1   5   1  204.68    9.50
   1   5   1  208.78    9.90
  -1   5  -1  200.28    6.80
  -1   5  -1  197.98    9.60
  -1   5  -1  206.58    9.80
   1   5   1  218.08    9.90
   3  -5   1   18.30    2.90
  -3  -5  -1   12.90    2.80
  -3  -5  -1   16.00    1.70
   3  -5   1   14.40    2.00
   3  -5   1   20.10    3.50
   3  -5   1   13.30    2.80
  -3  -5  -1   13.40    3.90
   3  -5   1   21.00    3.90
  -3  -5  -1   17.10    1.70
   3   5   1   15.50    2.80
   3   5   1   19.10    3.00
  -3   5  -1   18.40    2.10
  -3   5  -1   16.30    3.10
   3   5   1   19.30    3.30
   5  -5   1   65.39    5.00
   5  -5   1   88.39    9.00
  -5  -5  -1   79.69    6.10
  -5  -5  -1   65.29    3.90
   5  -5   1   78.69    5.80
   5  -5   1   67.69    5.50
  -5  -5  -1   61.09    5.20
  -5  -5  -1   65.89    3.80
   5  -5   1   71.39    4.10
   5   5   1   74.79    5.80
   5   5   1   74.59    5.20
   5   5   1   72.99    5.70
  -5   5  -1   77.69    4.20
  -5   5  -1   67.09    5.50
  -7  -5  -1   26.60    4.20
  -7  -5  -1   24.40    2.80
   7  -5   1   24.30    4.00
   7  -5   1   26.20    3.90
  -7  -5  -1   33.00    4.00
   7  -5   1   17.50    3.00
   7  -5   1   19.20    3.30
  -7   5  -1   25.30    2.80
   7   5   1   22.10    3.60
   7   5   1   17.20    2.80
   7   5   1   18.30    3.40
  -7   5  -1   16.80    3.20
   7   5   1   29.30    3.80
  -9  -5  -1    2.70    2.00
   9  -5   1   -0.20    1.20
  -9  -5  -1    2.60    1.30
   9  -5   1    0.60    1.30
   9  -5   1    2.90    1.60
   9  -5   1    3.40    1.80
  -9   5  -1    1.70    1.80
  -9   5  -1    0.40    1.20
   9   5   1    3.00    2.00
  -9   5  -1    0.70    1.40
   9   5   1    0.10    1.50
   9   5   1    2.00    1.40
   9   5   1    2.70    1.70
  11  -5   1  164.38    8.70
  11  -5   1  171.68    9.40
  11  -5   1  171.78    9.40
 -11  -5  -1  177.18    8.70
  11  -5   1  173.98    9.80
  11   5   1  168.68    9.90
  11   5   1  170.58    9.90
 -11   5  -1  171.58    8.70
 -11   5  -1  158.88    9.20
 -11   5  -1  172.48    9.50
  11   5   1  179.78   10.00
  11   5   1  161.58    8.40
  13  -5   1   83.39    6.70
  13  -5   1   87.39    6.30
  13  -5   1   74.79    6.80
 -13  -5  -1   88.39    6.40
 -13   5  -1   78.19    6.40
  13   5   1   79.89    7.00
  13   5   1   85.09    5.10
  13   5   1   72.29    6.80
 -13   5  -1   81.39    6.30
  13   5   1   71.39    6.50
  15  -5   1    4.10    2.30
 -15  -5  -1    5.50    2.40
  15  -5   1    6.40    2.60
 -15   5  -1    8.20    2.70
  15   5   1    8.80    2.90
  15   5   1    5.60    1.70
  15   5   1    3.00    2.20
 -15   5  -1    5.50    2.30
 -17  -5  -1   54.29    3.70
  17  -5   1   64.59    6.50
  17  -5   1   62.49    5.90
  17  -5   1   50.89    6.10
 -17  -5  -1   53.79    5.90
 -17   5  -1   58.29    6.40
  17   5   1   53.99    6.10
 -17   5  -1   62.39    5.90
  17   5   1   51.79    6.50
  17   5   1   58.49    6.50
  17   5   1   57.49    3.60
 -19  -5  -1   -2.00    0.80
 -19  -5  -1   -4.90    2.00
  19  -5   1    3.40    2.80
  19  -5   1    2.40    2.40
  19  -5   1   -0.20    2.00
  19   5   1   -0.20    0.70
 -19   5  -1   -3.00    1.90
  19   5   1    1.60    2.10
  19   5   1    1.60    2.30
  19   5   1   -0.10    2.20
  21  -5   1   -0.40    2.40
  21  -5   1    1.80    2.10
  21  -5   1    1.60    2.00
 -21  -5  -1    3.80    2.90
  21   5   1    5.10    2.70
 -21   5  -1   -0.60    2.40
 -21   5  -1   -0.40    2.30
  21   5   1    1.70    2.50
  21   5   1   -0.90    2.40
 -23  -5  -1  106.69   10.30
  23  -5   1  110.59    9.10
  23  -5   1  104.99   10.10
  23  -5   1  121.09    9.30
  23   5   1  127.69   10.20
 -23   5  -1  124.59    8.20
  23   5   1  116.29   10.90
 -23   5  -1  118.19   10.10
  23   5   1  119.59   10.40
  25  -5   1    3.70    3.00
  25  -5   1    6.70    3.50
 -25  -5  -1    3.10    3.40
  25  -5   1    8.30    3.70
 -25   5  -1    6.80    2.40
 -25   5  -1    8.00    4.20
  25   5   1    9.10    3.90
  25   5   1    3.50    3.20
  27  -5   1    0.40    3.10
  27  -5   1    0.20    3.30
 -27  -5  -1   -0.20    7.00
  27  -5   1   -0.20    3.20
  27   5   1    3.10    3.40
  27   5   1   -2.20    2.90
 -27   5  -1    2.50    4.80
  27   5   1   -3.40    3.30
 -27   5  -1   -3.60    2.10
  29  -5   1   15.80    4.70
 -29  -5  -1   15.80    5.70
  29  -5   1   16.30    5.30
  29  -5   1   26.50    6.50
  29   5   1   19.30    5.70
  29   5   1   27.20    6.90
  29   5   1   26.30    6.20
 -29   5  -1    9.50    4.50
  31  -5   1    9.60    4.60
  31  -5   1   17.50    4.90
  31  -5   1    9.30    4.20
 -31  -5  -1   -3.40    4.50
  31   5   1   23.70    6.20
  31   5   1   10.50    5.60
 -31   5  -1   24.90    6.60
 -30  -6   1   27.20    6.10
  30  -6  -1   21.80    6.40
  30  -6  -1   15.80    5.30
  30  -6  -1   12.00    5.20
  30   6  -1   11.50    4.50
 -30   6   1   20.90    6.50
  30   6  -1   27.30    6.30
  30   6  -1   16.90    5.30
 -30   6   1   16.90    4.10
  28  -6  -1    7.10    3.70
  28  -6  -1    5.40    3.80
 -28  -6   1    7.50    4.60
  28  -6  -1    1.20    2.90
  28   6  -1    1.60    3.40
 -28   6   1    2.20    4.30
 -28   6   1    4.40    3.10
  28   6  -1   -8.50    6.30
  28   6  -1    7.80    4.30
 -26  -6   1    5.60    4.50
  26  -6  -1    7.10    3.40
  26  -6  -1   10.90    3.80
  26  -6  -1   16.10    5.90
 -26   6   1   18.30    4.40
  26   6  -1    8.80    5.00
 -26   6   1    6.70    4.40
  26   6  -1   13.80    4.60
  26   6  -1   18.60    5.10
 -24  -6   1   -1.70    3.20
  24  -6  -1   -4.60    2.70
  24  -6  -1   -0.20    2.90
  24  -6  -1    1.40    2.90
 -24   6   1   -0.50    2.50
  24   6  -1   -3.20    2.50
  24   6  -1    2.00    3.30
 -24   6   1   -3.00    2.10
  24   6  -1    6.30    3.90
 -22  -6   1   10.00    3.90
  22  -6  -1    4.40    3.50
 -22  -6   1    8.50    1.60
  22  -6  -1    3.80    2.90
  22  -6  -1    9.60    3.80
  22   6  -1    6.20    2.70
 -22   6   1    8.70    3.30
  22   6  -1    3.30    3.00
 -22   6   1   12.00    3.10
  22   6  -1    3.80    3.90
  20  -6  -1   34.70    5.40
  20  -6  -1   31.90    5.70
 -20  -6   1   37.20    5.90
  20  -6  -1   42.60    5.50
 -20   6   1   29.80    5.00
  20   6  -1   27.90    5.40
 -20   6   1   34.50    4.80
  20   6  -1   28.50    5.20
  20   6  -1   26.70    5.60
  20   6  -1   34.80    3.50
  18  -6  -1   -1.30    2.00
 -18  -6   1    0.60    2.20
  18  -6  -1    2.40    2.60
  18  -6  -1   -0.20    2.50
 -18   6   1    2.80    2.10
  18   6  -1    2.20    2.30
 -18   6   1    1.60    3.90
  18   6  -1   -1.70    1.80
  18   6  -1   -0.50    1.90
  18   6  -1   -0.30    1.30
  16  -6  -1   69.09    6.60
  16  -6  -1   66.59    6.60
 -16  -6   1   55.09    6.00
  16  -6  -1   61.19    6.70
 -16   6   1   63.49    5.80
  16   6  -1   68.39    8.30
  16   6  -1   58.49    4.90
  16   6  -1   60.89    6.50
  16   6  -1   58.09    6.70
 -16   6   1   81.69    7.30
 -14  -6   1    6.60    2.40
  14  -6  -1    0.10    2.10
  14  -6  -1    5.10    2.50
 -14  -6   1    1.40    2.00
  14   6  -1   11.30    4.90
  14   6  -1    5.10    2.00
 -14   6   1    7.70    3.20
  14   6  -1    3.50    2.40
 -14   6   1    5.00    2.20
  12  -6  -1   18.90    3.70
 -12  -6   1   21.90    4.30
 -12  -6   1   23.30    3.70
  12  -6  -1   22.00    4.10
  12  -6  -1   24.30    4.00
  12   6  -1   20.30    4.40
  12   6  -1   20.20    3.50
 -12   6   1   27.20    4.60
  12   6  -1   27.30    4.80
  12   6  -1   22.40    4.40
  10  -6  -1  168.98    9.80
  10  -6  -1  196.38   10.80
 -10  -6   1  193.38   10.80
  10  -6  -1  187.68   10.00
 -10   6   1  170.18   10.30
  10   6  -1  190.98   10.60
  10   6  -1  176.98   10.20
  10   6  -1  190.48   10.70
 -10   6   1  176.78    7.60
  10   6  -1  174.48    9.10
  -8  -6   1   51.49    5.40
   8  -6  -1   55.89    5.40
   8  -6  -1   45.90    4.90
   8  -6  -1   46.20    5.20
   8  -6  -1   49.40    3.50
  -8  -6   1   50.99    3.90
   8  -6  -1   39.90    4.80
  -8   6   1   51.99    3.40
  -8   6   1   52.09    5.50
   8   6  -1   55.09    5.00
   8   6  -1   54.59    5.30
   8   6  -1   44.20    5.30
   6  -6  -1   42.30    4.80
   6  -6  -1   39.80    4.60
  -6  -6   1   38.90    3.20
   6  -6  -1   41.90    4.60
  -6  -6   1   34.60    4.50
   6  -6  -1   39.90    2.50
   6  -6  -1   36.40    4.50
  -6  -6   1   36.60    3.00
   6   6  -1   41.10    4.60
  -6   6   1   46.20    4.90
   6   6  -1   41.40    4.80
   6   6  -1   36.00    4.40
  -6   6   1   39.30    2.50
   4  -6  -1   97.69    7.00
   4  -6  -1   90.89    6.60
  -4  -6   1   80.99    4.10
  -4  -6   1   79.19    6.80
  -4  -6   1   83.19    4.20
   4  -6  -1   86.29    6.30
  -4  -6   1   96.19    6.60
   4  -6  -1   81.49    6.60
  -4   6   1   90.69    6.70
  -4   6   1   89.99    6.90
   4   6  -1   92.39    6.80
   4   6  -1   89.59    6.60
   4   6  -1   90.09    4.30
   4   6  -1   99.99    7.10
   2  -6  -1   52.09    5.10
  -2  -6   1   47.10    5.00
  -2  -6   1   52.19    5.00
   2  -6  -1   41.20    5.00
  -2  -6   1   41.20    4.80
  -2  -6   1   43.70    2.80
   2  -6  -1   47.40    5.00
   2  -6  -1   41.60    4.80
  -2  -6   1   56.39    5.30
  -2   6   1   45.60    4.80
  -2   6   1   45.40    4.90
   2   6  -1   52.89    5.20
   2   6  -1   51.59    5.00
   2   6  -1   42.20    4.70
   2   6  -1   49.99    2.90
   0  -6   1   60.09    5.70
   0  -6   1   69.29    5.50
   0  -6  -1   74.49    5.90
   0  -6   1   55.39    5.60
   0  -6   1   50.89    5.40
   0  -6  -1   63.89    5.80
   0  -6  -1   57.89    5.30
   0  -6   1   61.49    3.20
   0   6  -1   63.49    5.60
   0   6  -1   63.59    3.20
   0   6   1   59.99    5.60
   0   6  -1   57.69    5.60
   0   6   1   71.59    6.00
   0   6   1   64.09    5.90
  -2  -6  -1  134.59    8.30
   2  -6   1  131.99    8.40
  -2  -6  -1  120.89    4.10
   2  -6   1  128.99    8.70
   2  -6   1  132.69    8.30
   2  -6   1  137.89    7.80
  -2  -6  -1  153.38   12.50
  -2   6  -1  145.29    5.30
  -2   6  -1  131.19    8.20
   2   6   1  136.09    8.30
   2   6   1  125.89    8.20
   2   6   1  124.49    7.90
   4  -6   1    0.30    1.60
   4  -6   1   -1.00    1.30
   4  -6   1    2.60    1.60
  -4  -6  -1    0.00    1.10
   4  -6   1    1.90    1.10
  -4  -6  -1    1.30    1.00
   4  -6   1    0.50    1.80
  -4  -6  -1   -1.10    1.80
  -4   6  -1    1.90    1.70
   4   6   1    3.10    1.50
  -4   6  -1    3.10    1.10
   4   6   1    6.40    2.20
   4   6   1    1.90    1.70
   6  -6   1  121.89    8.20
  -6  -6  -1  109.89    5.30
  -6  -6  -1  110.59    7.90
   6  -6   1  113.89    8.00
   6  -6   1  124.39    7.30
  -6  -6  -1  106.99    5.20
   6   6   1  108.39    7.00
  -6   6  -1  113.29    8.00
  -6   6  -1  111.69    5.60
   6   6   1  107.89    7.70
   6   6   1  118.19    8.20
  -8  -6  -1  195.08    8.30
   8  -6   1  185.78    9.60
  -8  -6  -1  218.38   11.60
   8  -6   1  194.78   10.60
   8  -6   1  190.28   10.60
  -8   6  -1  200.28    8.50
  -8   6  -1  194.18   10.70
   8   6   1  188.38   10.90
   8   6   1  193.08    9.60
   8   6   1  209.58   11.20
  10  -6   1   -0.50    1.60
  10  -6   1    0.50    1.60
 -10  -6  -1    3.60    2.00
 -10  -6  -1    0.90    1.60
  10  -6   1    2.40    1.70
  10   6   1    5.60    2.20
 -10   6  -1    2.70    1.70
  10   6   1    2.20    1.70
  10   6   1    4.60    2.10
  10   6   1    2.20    1.70
 -10   6  -1    4.30    2.40
  12  -6   1   37.70    4.70
 -12  -6  -1   41.20    4.70
 -12  -6  -1   37.80    7.00
  12  -6   1   38.30    8.90
  12  -6   1   46.20    5.60
  12   6   1   42.20    5.70
  12   6   1   41.90    8.80
 -12   6  -1   36.90    5.50
 -12   6  -1   37.60    4.70
  12   6   1   40.10    4.30
 -14  -6  -1   60.79    6.90
 -14  -6  -1   69.29    6.20
  14  -6   1   50.89    5.90
  14  -6   1   63.49    6.80
  14  -6   1   67.69    6.60
 -14   6  -1   62.89    6.10
 -14   6  -1   72.29    6.90
  14   6   1   61.99    4.90
  14   6   1   50.69    6.00
  14   6   1   70.09    6.80
  14   6   1   56.39    8.90
  16  -6   1   80.49    7.10
  16  -6   1   81.99    7.70
  16  -6   1   93.49    8.00
 -16  -6  -1   85.79    7.40
  16   6   1   80.99    7.60
 -16   6  -1  101.39    8.40
  16   6   1   90.39    8.40
 -16   6  -1   82.89    7.10
  16   6   1   88.49    5.60
  16   6   1   91.39    8.30
  18  -6   1    4.10    2.60
  18  -6   1    1.80    2.70
  18  -6   1   -1.20    2.00
 -18  -6  -1    3.30    2.80
  18   6   1    0.70    2.30
  18   6   1    2.10    2.30
  18   6   1    5.20    2.80
  18   6   1    4.40    1.60
 -18   6  -1    0.90    2.70
 -18   6  -1    4.90    2.60
  20  -6   1   36.50    5.40
  20  -6   1   48.00    6.20
 -20  -6  -1   52.59    6.30
  20  -6   1   44.40    7.30
  20   6   1   53.19    6.90
  20   6   1   50.39    6.60
 -20   6  -1   42.90    5.50
 -20   6  -1   35.10    5.30
  20   6   1   36.30    5.90
 -22  -6  -1   24.40    4.60
  22  -6   1   15.10    4.20
  22  -6   1   26.80    4.80
  22  -6   1   26.90    5.10
 -22   6  -1   27.00    4.60
  22   6   1   28.10    5.40
  22   6   1   19.10    5.10
 -22   6  -1   27.50    5.40
  22   6   1   27.40    5.60
  24  -6   1    2.30    3.40
  24  -6   1    3.00    3.20
 -24  -6  -1    0.00    3.30
  24  -6   1    2.40    3.50
 -24   6  -1   -2.10    3.20
  24   6   1    4.80    3.10
  24   6   1    2.90    3.40
  24   6   1   -0.40    2.90
  26  -6   1    0.10    3.10
  26  -6   1    1.10    3.30
  26  -6   1   -3.10    3.30
 -26   6  -1   -2.30    2.20
  26   6   1   -1.80    3.10
  26   6   1    6.80    4.20
  26   6   1    3.20    3.70
 -26   6  -1    6.70    3.90
  28  -6   1   -5.30    3.60
  28  -6   1    0.70    3.80
 -28  -6  -1    2.50    4.20
 -28   6  -1    1.10    4.60
  28   6   1   -0.60    4.50
 -28   6  -1   -5.40    2.50
  28   6   1   -3.90    2.90
  28   6   1    3.90    4.40
 -29  -7   1   -4.00    3.80
  29  -7  -1   -1.60    4.10
  29  -7  -1   -1.50    3.90
  29   7  -1   -1.20    2.90
 -29   7   1   -3.70    3.80
 -29   7   1    3.60    4.50
  29   7  -1    4.70    4.60
  27  -7  -1   11.20    4.30
  27  -7  -1    4.40    4.00
  27  -7  -1    6.80    4.60
  27   7  -1   15.90    4.90
  27   7  -1    6.30    4.70
 -27   7   1   15.80    4.90
 -27   7   1   15.00    5.20
  27   7  -1    4.70    4.10
 -25  -7   1   12.80    4.60
  25  -7  -1   20.00    4.60
  25  -7  -1   19.40    4.80
  25  -7  -1   17.20    4.70
  25   7  -1   12.40    6.90
  25   7  -1   13.60    4.80
 -25   7   1   13.40    4.80
  25   7  -1   22.50    6.00
 -25   7   1   15.90    5.00
  23  -7  -1   17.80    4.60
  23  -7  -1   24.90    5.80
  23  -7  -1   34.10    6.30
 -23  -7   1   28.60    5.80
  23   7  -1   27.00    6.00
  23   7  -1   32.00    5.70
 -23   7   1   31.30    5.30
 -23   7   1   23.80    5.10
  21  -7  -1  217.38   12.90
  21  -7  -1  257.37   15.30
  21  -7  -1  201.58   12.90
 -21  -7   1  235.98   13.50
 -21   7   1  243.88   13.60
  21   7  -1  219.08   14.50
  21   7  -1  215.18   13.90
 -21   7   1  227.88   12.90
  21   7  -1  231.68   14.80
  19  -7  -1   95.39    8.60
 -19  -7   1  101.89   10.00
  19  -7  -1   99.19    8.60
  19  -7  -1   89.19    8.70
 -19   7   1   85.29    7.30
  19   7  -1  109.19    9.40
  19   7  -1   86.69    8.60
 -19   7   1  107.19    9.10
  19   7  -1   90.89    6.10
  19   7  -1   93.49    9.00
 -17  -7   1   34.00    5.20
  17  -7  -1   29.20    5.60
 -17  -7   1   37.40    6.70
  17  -7  -1   46.40    6.20
  17  -7  -1   41.50    5.50
  17   7  -1   34.40    5.80
 -17   7   1   33.00    5.60
 -17   7   1   35.20    4.80
  17   7  -1   36.30    6.30
  17   7  -1   33.10    4.30
  17   7  -1   24.90    5.10
  15  -7  -1   65.79    7.20
 -15  -7   1   79.29    8.00
  15  -7  -1   50.49    9.80
  15  -7  -1   62.39    6.80
 -15  -7   1   59.29    5.70
  15   7  -1   62.59    6.80
  15   7  -1   55.09    6.70
  15   7  -1   56.49    5.30
 -15   7   1   64.49    7.20
 -15   7   1   65.89    5.50
  15   7  -1   49.50    6.40
  13  -7  -1   -0.80    1.90
 -13  -7   1    1.30    1.80
 -13  -7   1    0.10    1.90
  13  -7  -1   -0.20    2.30
  13  -7  -1    2.80    2.40
  13   7  -1   -0.90    2.00
  13   7  -1   -0.70    1.60
 -13   7   1   -3.50    1.90
  13   7  -1   -1.50    1.70
  13   7  -1   -0.10    1.80
 -13   7   1   -0.90    1.70
  11  -7  -1   14.30    4.00
  11  -7  -1   16.60    3.70
 -11  -7   1   14.60    4.00
  11  -7  -1   16.00    3.50
 -11  -7   1   21.00    3.30
  11   7  -1    9.50    3.90
  11   7  -1   13.40    3.60
 -11   7   1   13.40    3.30
  11   7  -1   15.10    3.50
 -11   7   1   16.80    2.50
   9  -7  -1  192.68   10.70
   9  -7  -1  211.18   16.90
   9  -7  -1  186.98    7.40
  -9  -7   1  205.28   11.60
  -9  -7   1  186.88    8.40
   9  -7  -1  188.18   11.00
   9   7  -1  178.58   10.20
  -9   7   1  197.18    7.40
   9   7  -1  204.48   11.80
  -9   7   1  191.38   16.20
  -9   7   1  186.38    7.30
   7  -7  -1  522.65   20.40
   7  -7  -1  546.15   20.10
   7  -7  -1  531.35   14.30
  -7  -7   1  548.35   16.20
  -7  -7   1  545.95   20.70
   7  -7  -1  550.34   21.00
  -7   7   1  512.85   14.20
   7   7  -1  536.95   19.90
   7   7  -1  534.55   21.00
   7   7  -1  575.24   21.20
  -7   7   1  514.05   14.20
  -7   7   1  548.95   21.00
  -5  -7   1    4.70    1.40
   5  -7  -1   17.40    3.80
   5  -7  -1    3.70    2.30
   5  -7  -1    5.00    2.70
  -5  -7   1    3.40    1.40
  -5  -7   1    8.40    2.80
  -5  -7   1    8.20    3.10
   5   7  -1    8.20    2.70
   5   7  -1   10.20    3.00
   5   7  -1   11.50    3.20
  -5   7   1   12.60    3.10
  -3  -7   1  171.58    7.60
   3  -7  -1  209.58   11.50
  -3  -7   1  179.48    6.40
   3  -7  -1  187.88   11.00
  -3  -7   1  180.08   10.80
  -3  -7   1  186.68   11.30
  -3  -7   1  182.98   10.20
   3  -7  -1  178.28   10.10
   3   7  -1  199.58   10.90
  -3   7   1  194.98   10.90
   3   7  -1  171.38   10.30
  -3   7   1  178.98   10.70
   3   7  -1  192.78   11.10
  -1  -7   1  115.59    8.00
   1  -7  -1  129.29    8.80
  -1  -7   1  111.69    8.30
  -1  -7   1  125.59    8.80
   1  -7  -1   99.19    7.60
  -1  -7   1  117.99    4.50
   1  -7  -1  120.99    8.70
   1   7  -1  121.09    4.50
   1   7  -1  113.79    8.40
   1   7  -1  122.29    8.70
  -1   7   1  121.89    8.50
  -1   7   1  130.39    8.90
   1  -7   1   45.40    5.30
  -1  -7  -1   40.60    5.90
   1  -7   1   35.40    2.50
   1  -7   1   49.20    5.40
   1  -7   1   45.30    5.10
  -1  -7  -1   47.30    5.60
  -1   7  -1   53.89    5.80
  -1   7  -1   43.20    2.60
   1   7   1   40.60    5.50
   1   7   1   47.30    5.60
   1   7   1   52.39    5.70
   3  -7   1   80.19    7.30
  -3  -7  -1   83.79    7.20
   3  -7   1   77.29    6.80
   3  -7   1   85.59    6.60
  -3  -7  -1   76.09    7.10
   3   7   1   89.29    7.10
   3   7   1   75.99    7.10
  -3   7  -1   79.09    7.00
   3   7   1   71.89    6.40
  -3   7  -1   78.29    3.80
  -5  -7  -1  279.97    9.10
   5  -7   1  285.67   14.00
   5  -7   1  293.67   14.30
  -5  -7  -1  308.77   14.50
   5  -7   1  283.87    9.70
   5  -7   1  304.87   13.30
  -5  -7  -1  294.77   11.30
  -5   7  -1  306.37    9.90
   5   7   1  290.27   13.40
   5   7   1  279.07   14.20
   5   7   1  299.77   14.30
  -5   7  -1  284.17   14.20
  -7  -7  -1    9.70    1.90
  -7  -7  -1    8.20    2.90
   7  -7   1    8.30    3.20
   7  -7   1   10.70    3.10
   7   7   1   13.30    6.30
   7   7   1   10.90    3.20
  -7   7  -1   11.60    2.20
   7   7   1   11.40    3.00
  -7   7  -1   11.10    4.30
   9  -7   1    7.20    3.00
  -9  -7  -1    1.20    2.60
   9  -7   1    0.20    2.00
  -9  -7  -1    2.00    1.50
   9  -7   1    5.50    2.40
  -9   7  -1    1.50    1.80
   9   7   1    7.70    3.10
  -9   7  -1    1.50    2.50
   9   7   1    3.20    2.10
   9   7   1    3.80    2.30
 -11  -7  -1  205.58    9.70
 -11  -7  -1  222.98   13.10
  11  -7   1  193.98   16.70
  11  -7   1  224.98   12.70
  11  -7   1  206.78   11.10
  11   7   1  227.18   12.80
  11   7   1  213.78   10.80
 -11   7  -1  211.38    9.80
  11   7   1  214.48   12.70
 -11   7  -1  201.98   12.10
  13  -7   1   36.80    6.10
  13  -7   1   27.10    5.10
  13  -7   1   31.30    4.70
 -13  -7  -1   33.40    5.90
 -13  -7  -1   38.10    4.70
  13   7   1   35.70    5.80
 -13   7  -1   34.90    5.90
  13   7   1   36.60    6.10
 -13   7  -1   39.70    4.80
  13   7   1   33.00    4.20
  13   7   1   24.60    5.10
  15  -7   1   45.70    5.80
  15  -7   1   57.89    6.90
  15  -7   1   34.40    5.30
 -15  -7  -1   58.59    7.40
 -15  -7  -1   43.90    5.40
  15   7   1   55.89    7.20
 -15   7  -1   40.30    6.10
 -15   7  -1   54.49    5.70
  15   7   1   51.69    5.10
  15   7   1   57.19    7.10
  15   7   1   53.49    6.40
  17  -7   1    1.60    2.70
  17  -7   1    2.30    2.20
 -17  -7  -1    5.60    3.20
 -17  -7  -1   -0.20    2.50
  17  -7   1    3.00    2.40
  17   7   1    1.50    2.70
 -17   7  -1    0.50    2.60
 -17   7  -1    1.30    2.40
  17   7   1   -0.40    2.80
  17   7   1   -0.80    2.60
  17   7   1    1.50    1.70
  19  -7   1   26.70    5.40
  19  -7   1   32.50    5.40
 -19  -7  -1   25.80    5.70
  19  -7   1   25.10    5.20
 -19  -7  -1   33.50    5.40
  19   7   1   36.70    6.60
  19   7   1   29.00    5.70
 -19   7  -1   29.20    5.50
 -19   7  -1   32.80    6.10
  19   7   1   27.90    5.60
  19   7   1   18.10    3.10
  21  -7   1    1.70    2.90
 -21  -7  -1    0.90    2.60
 -21  -7  -1    2.80    5.90
  21  -7   1    2.50    3.00
  21  -7   1    0.60    3.20
  21   7   1    3.00    5.30
  21   7   1    7.40    3.90
  21   7   1   -1.70    1.70
 -21   7  -1    4.20    3.00
 -21   7  -1    0.70    2.80
  21   7   1    3.00    3.70
 -23  -7  -1   33.00    7.10
  23  -7   1   35.10    7.00
  23  -7   1   42.50    6.90
  23  -7   1   40.80    6.30
 -23  -7  -1   37.50    6.40
  23   7   1   37.30    7.20
 -23   7  -1   34.20    6.30
  23   7   1   46.20    7.70
  23   7   1   39.20    6.50
 -23   7  -1   43.20    6.80
  25  -7   1   17.50    7.30
  25  -7   1   10.50    4.60
 -25  -7  -1    3.10    4.10
 -25  -7  -1   10.00    4.90
  25  -7   1    2.70    3.90
  25   7   1    2.10    3.80
 -25   7  -1    8.30    4.20
  25   7   1   17.40    5.40
 -25   7  -1   11.10    3.90
  25   7   1    7.50    4.50
  27  -7   1    1.80    3.70
 -27  -7  -1   -0.70    4.30
  27  -7   1    6.40    3.80
  27  -7   1   -0.40    3.30
 -27  -7  -1   -3.90    3.80
  27   7   1   -5.40    3.10
 -27   7  -1   -0.50    4.20
  27   7   1   -0.50    3.20
 -27   7  -1    3.00    3.50
  26  -8  -1   -3.80    3.60
 -26  -8   1   -0.90    4.30
 -26  -8   1    8.50    5.00
  26  -8  -1   -3.60    3.40
  26  -8  -1    0.20    3.70
  26   8  -1    3.10    3.60
 -26   8   1   -6.60    3.30
 -26   8   1   -0.70    4.00
  26   8  -1    0.40    3.60
  24  -8  -1    5.90    3.80
 -24  -8   1    0.60    3.50
 -24  -8   1    4.30    3.50
  24  -8  -1    3.10    3.40
  24   8  -1   11.90    4.90
 -24   8   1    6.50    2.90
 -24   8   1    4.10    3.70
  24   8  -1    2.40    3.40
  24   8  -1   -2.20    3.20
  22  -8  -1   13.80    4.30
 -22  -8   1    8.40    3.90
  22  -8  -1   10.90    4.20
 -22  -8   1   10.40    4.70
  22  -8  -1    2.60    3.80
  22   8  -1    5.00    3.90
 -22   8   1   10.60    3.40
 -22   8   1   13.90    4.50
  22   8  -1   10.70    4.20
  22   8  -1    6.40    3.90
  20  -8  -1    4.60    3.20
  20  -8  -1   -6.00    3.10
  20  -8  -1    3.00    2.50
 -20  -8   1   -0.30    3.90
 -20  -8   1    4.50    2.90
  20   8  -1    0.70    2.10
 -20   8   1    3.80    2.00
 -20   8   1    1.40    3.20
  20   8  -1    2.50    3.40
  20   8  -1   -3.80    2.70
  20   8  -1    1.60    4.40
  18  -8  -1   82.09    8.10
 -18  -8   1   88.79    9.80
  18  -8  -1   68.39    7.60
 -18  -8   1   74.59    7.00
  18  -8  -1   86.79    9.20
  18   8  -1   78.49    8.50
  18   8  -1   79.79    8.70
  18   8  -1   85.39    8.80
 -18   8   1   83.99    8.70
  18   8  -1   83.89    6.70
 -18   8   1   88.59    6.90
  16  -8  -1  119.19    9.70
 -16  -8   1  104.49   10.30
  16  -8  -1  100.69    9.10
 -16  -8   1  102.69    7.80
  16  -8  -1  101.79    9.50
  16   8  -1  133.59   10.70
  16   8  -1  104.09    9.50
  16   8  -1  114.89    8.00
 -16   8   1  105.29    7.10
 -16   8   1  111.79    9.80
  16   8  -1  115.59    9.90
 -14  -8   1   14.80    3.10
  14  -8  -1   15.70    3.90
 -14  -8   1   10.00    4.00
  14  -8  -1   10.10    3.40
  14  -8  -1    9.30    3.60
 -14   8   1   15.60    2.60
  14   8  -1   18.40    4.30
  14   8  -1    6.20    3.40
 -14   8   1    6.60    3.80
  14   8  -1   13.50    3.40
  12  -8  -1   76.59    7.50
  12  -8  -1   69.29    7.40
 -12  -8   1   75.19    5.80
  12  -8  -1   72.39    7.00
 -12  -8   1   64.19    7.70
  12   8  -1   81.69    8.00
 -12   8   1   73.09    4.80
  12   8  -1   75.39    8.30
  12   8  -1   79.49    6.90
 -12   8   1   76.99    7.70
 -10  -8   1  167.78   11.10
  10  -8  -1  155.48   10.60
  10  -8  -1  138.69   10.10
  10  -8  -1  153.88   10.00
  10   8  -1  146.49   10.50
 -10   8   1  151.78   10.90
 -10   8   1  149.69    6.20
  10   8  -1  152.38    9.90
  10   8  -1  159.08   10.90
 -10   8   1  144.99    6.20
   8  -8  -1   48.20    6.30
   8  -8  -1   31.20    6.20
   8  -8  -1   34.10    5.80
  -8  -8   1   35.10    5.70
  -8  -8   1   36.70    3.50
   8   8  -1   29.90    5.40
  -8   8   1   33.20    5.70
   8   8  -1   36.70    6.30
   8   8  -1   26.90    4.80
  -6  -8   1    1.40    2.10
   6  -8  -1    1.40    2.30
  -6  -8   1    5.50    2.90
   6  -8  -1    1.10    3.60
  -6  -8   1    0.30    1.20
   6  -8  -1    0.90    2.40
  -6  -8   1    1.30    1.20
  -6   8   1    3.30    2.50
   6   8  -1    2.60    2.30
   6   8  -1    4.70    2.50
  -4  -8   1  138.59    5.10
   4  -8  -1  156.88   10.20
   4  -8  -1  141.29   10.20
  -4  -8   1  151.68   10.60
  -4  -8   1  145.39   11.60
  -4  -8   1  131.09    5.10
   4  -8  -1  156.18   12.00
  -4  -8   1  139.49   10.60
   4   8  -1  139.69   10.20
   4   8  -1  133.29   10.00
   4   8  -1  152.88   10.40
  -4   8   1  147.09   10.20
   2  -8  -1   60.19    6.90
  -2  -8   1   61.59    6.40
  -2  -8   1   54.89    6.90
   2  -8  -1   55.59    6.50
  -2  -8   1   48.40    6.20
   2  -8  -1   66.39    8.00
   2   8  -1   68.29    7.10
  -2   8   1   62.29    6.70
  -2   8   1   62.19    6.60
   2   8  -1   62.59    6.90
   0  -8  -1   86.09    7.90
   0  -8   1   79.59    7.10
   0  -8  -1   75.19    7.70
   0  -8   1   66.19    7.00
   0  -8   1   73.89    7.10
   0   8   1   74.39    7.40
   0   8   1   62.59    6.70
   0   8  -1   62.89    6.70
  -2  -8  -1  383.56   17.40
   2  -8   1  409.06   18.20
   2  -8   1  396.66   17.80
  -2  -8  -1  397.86   18.10
   2  -8   1  391.06   16.60
   2   8   1  395.36   18.10
   2   8   1  373.06   17.60
   2   8   1  371.36   17.20
  -2   8  -1  360.86   17.30
   4  -8   1   24.40    4.70
   4  -8   1   24.20    2.90
  -4  -8  -1   24.80    5.00
  -4  -8  -1   27.80    5.00
   4  -8   1   24.80    4.50
   4  -8   1   20.40    4.30
  -4   8  -1   16.70    4.30
   4   8   1   21.70    4.40
  -4   8  -1   27.10    2.20
   4   8   1   31.90    5.70
   6  -8   1    4.00    2.50
  -6  -8  -1    6.80    3.10
   6  -8   1    1.80    1.40
   6  -8   1    5.30    2.70
  -6  -8  -1   -0.60    1.00
   6  -8   1    1.80    2.50
  -6   8  -1    4.10    1.30
   6   8   1    6.80    2.80
   6   8   1   -0.50    2.10
   6   8   1    2.50    2.60
  -6   8  -1    0.80    2.30
   8  -8   1   40.70    6.20
   8  -8   1   41.00    6.50
   8  -8   1   49.10    5.60
  -8  -8  -1   45.20    3.60
  -8  -8  -1   46.90    7.00
  -8   8  -1   58.19    6.60
  -8   8  -1   45.70    3.90
   8   8   1   52.09    6.00
   8   8   1   42.40    6.40
   8   8   1   54.59    6.70
 -10  -8  -1   25.60    5.20
  10  -8   1   20.70    4.70
  10  -8   1   29.00    5.60
  10  -8   1   20.10    4.80
 -10  -8  -1   26.50    5.50
  10   8   1   27.00    5.40
  10   8   1   24.40    5.10
 -10   8  -1   26.30    4.00
 -10   8  -1   26.70    5.60
  10   8   1   24.60    4.50
 -12  -8  -1    2.30    2.40
 -12  -8  -1    0.80    1.70
  12  -8   1   -2.70    2.30
  12  -8   1    0.90    2.30
  12  -8   1   -2.60    1.80
 -12   8  -1   -3.50    1.60
  12   8   1   -0.90    1.70
  12   8   1   -0.30    2.40
 -12   8  -1   -1.30    2.50
  12   8   1   -0.80    2.20
  14  -8   1   90.29    9.00
 -14  -8  -1   86.09    6.50
  14  -8   1   64.79    7.80
 -14  -8  -1   82.19    9.00
  14  -8   1   84.09    7.70
  14   8   1   78.69    8.40
  14   8   1   80.99    6.60
 -14   8  -1   81.89    6.50
  14   8   1   99.79    9.50
 -14   8  -1   87.79    8.60
 -16  -8  -1  110.89   10.70
 -16  -8  -1  111.79    8.10
  16  -8   1  108.89    9.20
  16  -8   1  136.49   11.10
  16  -8   1  110.09    9.50
 -16   8  -1  120.29   10.40
 -16   8  -1  106.99    8.00
  16   8   1  114.19   10.00
  16   8   1  104.29   10.10
  16   8   1  112.39    7.80
  18  -8   1    5.80    3.70
  18  -8   1    4.90    3.20
 -18  -8  -1    1.40    2.60
  18  -8   1    2.90    3.20
 -18  -8  -1    6.20    3.80
  18   8   1    4.10    2.40
  18   8   1    6.30    5.70
  18   8   1    4.40    3.70
  18   8   1    4.20    3.50
 -18   8  -1    0.90    3.40
 -18   8  -1    2.00    3.10
  20  -8   1   17.80    4.90
  20  -8   1    6.20    3.80
  20  -8   1    5.80    4.30
 -20  -8  -1   11.60    4.10
 -20  -8  -1    1.30    2.90
  20   8   1    6.10    3.70
  20   8   1   11.80    4.70
 -20   8  -1    7.70    4.20
 -20   8  -1   11.20    4.00
  20   8   1   13.30    3.80
 -22  -8  -1    9.00    3.80
 -22  -8  -1   -0.10    2.80
  22  -8   1   -0.10    4.50
  22  -8   1   -4.10    2.40
  22  -8   1    2.60    3.10
 -22   8  -1    4.10    3.00
  22   8   1    2.70    3.20
  22   8   1    5.10    3.90
 -22   8  -1    1.20    3.10
  22   8   1    1.40    3.70
  24  -8   1    7.60    3.80
 -24  -8  -1   -1.80    3.40
 -24  -8  -1   -5.80    3.50
  24  -8   1   -0.20    4.00
  24  -8   1   -3.00    3.90
 -24   8  -1   -2.60    3.60
  24   8   1    2.40    3.30
  24   8   1    0.30    3.60
 -24   8  -1   -0.70    3.70
  26  -8   1    3.50    4.30
  26  -8   1    3.80    4.70
 -26  -8  -1    1.00    4.30
 -26  -8  -1    1.70    3.80
  26   8   1   -1.20    3.00
  26   8   1   -5.50    3.80
 -26   8  -1   -3.90    4.20
 -26   8  -1    0.40    4.50
 -25  -9   1    5.70    4.90
  25  -9  -1   -0.30    3.80
  25  -9  -1    1.30    4.60
  25  -9  -1   -1.40    7.10
 -25  -9   1   -1.50    3.90
 -25   9   1   -1.50    4.40
 -25   9   1   -4.30    4.00
  25   9  -1    4.30    5.00
  25   9  -1    6.90    4.50
  23  -9  -1   -1.00    2.90
 -23  -9   1   -2.80    3.80
 -23  -9   1    2.10    3.80
  23  -9  -1   -1.60    3.30
 -23   9   1   -2.40    3.50
  23   9  -1    0.50    3.60
 -23   9   1    0.80    2.50
  23   9  -1   10.20    5.50
  21  -9  -1   28.10    9.50
 -21  -9   1   33.50    5.70
  21  -9  -1   28.20    6.40
  21  -9  -1   31.20    6.30
 -21  -9   1   40.10    8.10
  21   9  -1   31.40    6.90
 -21   9   1   35.10    7.00
 -19  -9   1    1.60    2.60
  19  -9  -1   -0.80    3.00
  19  -9  -1    1.80    3.40
  19  -9  -1   -1.70    3.30
 -19  -9   1    3.20    4.20
  19   9  -1   -0.80    2.50
  19   9  -1    4.50    3.70
 -19   9   1    1.60    1.90
 -19   9   1   -2.60    4.70
  19   9  -1    0.50    3.50
  17  -9  -1   17.00    4.60
 -17  -9   1   16.90    3.70
  17  -9  -1   15.20    4.10
 -17  -9   1   15.60    8.70
  17   9  -1   15.40    4.90
  17   9  -1   13.50    3.80
 -17   9   1   13.10    4.90
 -15  -9   1    2.00    3.50
  15  -9  -1    1.60    3.40
  15  -9  -1    6.40    2.50
 -15  -9   1    5.20    2.10
  15  -9  -1    7.00    3.40
 -15   9   1    9.40    3.90
  15   9  -1    3.80    4.80
  15   9  -1    5.20    3.00
  15   9  -1    4.90    2.90
 -13  -9   1    6.00    2.30
  13  -9  -1   13.40    4.60
 -13  -9   1   10.40    3.60
  13  -9  -1    5.10    2.80
  13  -9  -1    6.50    3.50
  13   9  -1    9.10    3.90
 -13   9   1    7.70    3.60
  13   9  -1   11.60    3.40
  13   9  -1   10.30    3.80
  11  -9  -1   -2.80    2.30
 -11  -9   1    1.00    2.80
  11  -9  -1    1.50    2.50
  11  -9  -1    1.50    2.60
 -11  -9   1   -1.00    1.60
 -11   9   1    1.50    0.90
  11   9  -1    1.80    2.60
  11   9  -1    0.80    2.30
 -11   9   1   -3.20    2.80
  -9  -9   1   36.70    7.00
  -9  -9   1   29.60    3.20
   9  -9  -1   33.40    6.00
  -9  -9   1   26.90    5.40
   9  -9  -1   22.80    4.80
   9  -9  -1   37.80    5.90
   9   9  -1   36.30    6.20
   9   9  -1   29.00    5.10
  -9   9   1   26.70    5.40
   9   9  -1   34.70    6.30
  -7  -9   1   11.60    1.80
   7  -9  -1   20.00    4.60
  -7  -9   1   16.40    4.50
   7  -9  -1    6.70    3.30
   7  -9  -1   14.00    3.90
  -7  -9   1   10.80    3.80
  -7  -9   1    7.60    4.20
   7   9  -1   12.70    3.80
   7   9  -1   14.10    4.20
  -7   9   1   11.60    3.70
   7   9  -1   14.40    4.00
   5  -9  -1   15.50    4.10
  -5  -9   1   16.70    4.30
   5  -9  -1   14.60    4.40
   5  -9  -1   11.60    3.40
  -5  -9   1   11.80    3.80
  -5  -9   1   24.10    4.70
   5   9  -1   11.80    3.40
  -5   9   1   15.20    4.00
   5   9  -1   25.70    5.10
   5   9  -1   18.80    5.10
  -3  -9   1  171.28   11.80
  -3  -9   1  151.78   11.50
   3  -9  -1  167.28   11.10
   3  -9  -1  163.08   11.40
   3  -9  -1  159.08   11.40
  -3  -9   1  164.68   11.00
   3   9  -1  172.68   11.70
  -3   9   1  155.58   11.20
   3   9  -1  157.88   11.60
  -1  -9   1   19.30    4.80
   1  -9  -1   23.50    5.10
   1  -9  -1   17.00    4.90
  -1  -9   1   23.20    5.10
  -1  -9   1   26.90    5.20
   1  -9  -1   22.90    4.90
   1   9  -1   19.00    4.70
  -1   9   1   15.80    3.80
  -1   9   1   20.70    5.00
  -1  -9  -1    1.40    2.40
   1  -9   1    8.10    3.40
  -1  -9  -1    9.40    3.80
   1  -9   1    9.70    3.20
   1  -9   1    8.30    3.40
  -1  -9  -1   14.10    4.20
   1   9   1    7.60    3.00
   1   9   1    7.90    4.00
  -1   9  -1   15.90    4.30
   3  -9   1   28.50    4.80
  -3  -9  -1   26.90    5.30
   3  -9   1   20.80    5.20
   3  -9   1   25.50    5.10
  -3  -9  -1   31.10    6.00
  -3  -9  -1   21.90    5.10
  -3   9  -1   27.30    5.40
   3   9   1   16.20    4.20
   3   9   1   21.00    4.90
   3   9   1   29.00    5.40
   5  -9   1   -2.50    2.90
  -5  -9  -1    1.70    2.70
   5  -9   1   -4.20    2.10
  -5  -9  -1    0.80    2.40
   5  -9   1   -0.10    2.20
   5   9   1    0.30    2.20
  -5   9  -1   -0.40    2.00
   5   9   1   -0.30    2.70
   5   9   1    2.30    2.20
   7  -9   1    4.70    2.50
  -7  -9  -1   -2.00    1.90
   7  -9   1    2.10    2.80
  -7  -9  -1    2.10    2.60
   7  -9   1    2.60    2.40
   7   9   1    2.60    2.70
  -7   9  -1    5.20    3.20
   7   9   1    1.90    3.20
  -7   9  -1   -0.20    1.00
   7   9   1    3.30    2.60
   9  -9   1   32.30    6.10
   9  -9   1   26.10    5.30
  -9  -9  -1   21.20    2.70
   9  -9   1   29.10    5.00
  -9  -9  -1   22.80    5.60
  -9   9  -1   26.10    5.20
   9   9   1   23.50    5.40
   9   9   1   31.30    5.80
   9   9   1   17.40    5.10
  11  -9   1   94.49    8.20
 -11  -9  -1   88.79    7.00
 -11  -9  -1   79.29    9.10
  11  -9   1   73.39    8.10
  11  -9   1   87.09    8.60
  11   9   1   91.39    9.20
 -11   9  -1   97.49    9.40
  11   9   1   94.39    9.90
  11   9   1   88.19    7.70
  13  -9   1    0.60    2.60
 -13  -9  -1   -0.40    2.90
  13  -9   1   -4.90    1.90
 -13  -9  -1    3.70    2.20
  13  -9   1   -1.50    2.20
 -13   9  -1    0.40    3.20
 -13   9  -1   -1.90    1.60
  13   9   1   -2.40    2.20
  13   9   1    4.10    2.50
 -15  -9  -1    0.50    1.90
  15  -9   1   -0.50    2.70
  15  -9   1   -1.60    2.70
 -15  -9  -1   -0.80    6.00
 -15   9  -1   -1.00    2.70
  15   9   1    4.00    2.60
 -15   9  -1    2.30    1.70
  15   9   1   -0.50    3.50
  17  -9   1   -9.00    3.70
 -17  -9  -1    2.40    2.50
  17  -9   1   -1.80    2.80
 -17  -9  -1    4.30    3.60
  17  -9   1    4.20    3.00
  17   9   1   -2.70    3.40
  17   9   1   -2.20    2.00
 -17   9  -1    4.40    2.40
  17   9   1   -1.60    3.20
 -17   9  -1   -0.20    2.90
  19  -9   1   13.70    5.00
  19  -9   1   12.80    5.20
  19  -9   1   23.30    5.10
 -19  -9  -1   15.30    5.30
 -19   9  -1    5.70    2.60
 -19   9  -1   30.40    6.30
  19   9   1   19.70    5.40
 -21  -9  -1   -1.90    3.80
  21  -9   1   -0.10    3.70
 -21  -9  -1    8.30    3.40
  21  -9   1   -3.40    3.10
 -21   9  -1   -2.60    3.70
  21   9   1    1.90    3.60
 -21   9  -1   -1.40    2.80
 -23  -9  -1    3.10    4.40
  23  -9   1   -0.30    3.60
  23  -9   1    2.90    3.40
 -23  -9  -1   -3.50    3.80
  23   9   1    4.10    4.20
 -23   9  -1    8.10    4.00
 -23   9  -1   -3.70    3.80
 -22 -10   1    5.50    4.70
  22 -10  -1   -2.10    3.50
  22 -10  -1    0.80    3.70
  22  10  -1    3.80    4.80
 -22  10   1    1.00    4.00
 -20 -10   1   -1.30    3.50
  20 -10  -1    4.80    3.30
  20 -10  -1   -1.80    2.70
  20  10  -1   -3.60    2.50
  20  10  -1    7.70    4.00
 -20  10   1   -4.50    3.30
  18 -10  -1   54.39    8.30
 -18 -10   1   42.90    8.30
  18 -10  -1   46.20    7.50
  18 -10  -1   36.60    7.60
 -18  10   1   43.20    7.90
  18  10  -1   43.30    6.20
  18  10  -1   43.90    7.80
  16 -10  -1   29.80    6.20
 -16 -10   1   35.90    7.60
  16 -10  -1   38.30    6.80
  16 -10  -1   37.70    7.00
 -16  10   1   44.10    8.10
  16  10  -1   36.60    5.90
  16  10  -1   34.90    6.30
  14 -10  -1    2.40    3.10
 -14 -10   1   -1.60    3.00
  14 -10  -1   -2.50    2.70
  14 -10  -1    0.20    3.40
 -14  10   1    0.20    3.40
  14  10  -1   -0.10    2.70
  14  10  -1   -0.40    3.00
  14  10  -1   -4.80    3.30
  12 -10  -1   27.10    5.90
  12 -10  -1   29.00    9.10
 -12 -10   1   38.10    8.60
  12 -10  -1   35.10    8.60
 -12 -10   1   31.60    6.70
 -12  10   1   44.70   10.00
  12  10  -1   38.20    6.60
  12  10  -1   37.50    7.40
  12  10  -1   43.80    7.70
  10 -10  -1   43.60    7.00
  10 -10  -1   59.69   10.00
  10 -10  -1   60.39    8.00
 -10 -10   1   59.99    9.60
 -10 -10   1   68.79    8.60
 -10 -10   1   47.20    8.10
  10  10  -1   61.79    8.10
  10  10  -1   66.99    8.10
 -10  10   1   72.29    9.10
  10  10  -1   64.89    8.20
  -8 -10   1   37.50    6.90
  -8 -10   1   49.10    8.50
  -8 -10   1   50.79    8.00
   8 -10  -1   43.40    6.90
   8 -10  -1   46.70    7.80
   8 -10  -1   42.70    7.50
   8  10  -1   43.70    7.10
   8  10  -1   52.19    7.70
   8  10  -1   41.20    7.80
  -8  10   1   46.00    7.60
  -6 -10   1   -1.20    3.70
   6 -10  -1    2.40    2.80
   6 -10  -1    2.90    3.80
  -6 -10   1   -1.60    2.60
   6 -10  -1   -1.70    3.20
  -6  10   1    6.90    3.90
   6  10  -1    2.00    2.70
   4 -10  -1   19.30    5.10
   4 -10  -1   27.30    5.90
  -4 -10   1   18.60    4.90
  -4 -10   1   21.50    6.70
  -4 -10   1   17.50    5.10
   4 -10  -1   13.60    4.30
   4  10  -1   24.10    5.70
   4  10  -1   23.20    6.20
  -4  10   1   19.30    5.50
   2 -10  -1    5.40    3.40
   2 -10  -1   14.80    4.20
  -2 -10   1    8.90    3.90
   2 -10  -1    4.50    4.20
  -2 -10   1    5.30    3.80
  -2 -10   1    3.40    3.10
  -2  10   1    6.10    3.90
   2  10  -1   11.50    4.40
   0 -10  -1   30.10    6.10
   0 -10   1   34.20    6.10
   0 -10   1   26.90    6.10
   0 -10  -1   33.60    6.50
   0 -10   1   33.90    6.60
   0 -10  -1   33.40    6.50
   0  10   1   24.20    5.20
   0  10   1   33.70    6.20
   0  10  -1   30.50    6.20
   2 -10   1   50.19    6.70
   2 -10   1   42.70    6.80
  -2 -10  -1   46.40    7.80
   2 -10   1   39.70    6.80
  -2 -10  -1   40.00    7.80
  -2 -10  -1   41.50    6.70
  -2  10  -1   56.69    7.30
   2  10   1   39.70    7.00
   2  10   1   42.50    7.30
  -4 -10  -1    6.30    3.50
  -4 -10  -1   -0.50    2.90
   4 -10   1    5.00    3.80
   4 -10   1    4.30    3.70
   4 -10   1    4.80    3.00
  -4  10  -1   11.70    3.60
   4  10   1   -0.30    2.70
   4  10   1    4.30    3.30
  -6 -10  -1   -3.40    2.90
   6 -10   1   -2.60    3.50
   6 -10   1   -2.30    2.40
   6 -10   1    1.80    2.70
  -6 -10  -1    0.10    3.20
  -6 -10  -1   -1.80    2.80
   6  10   1   -3.20    2.60
   6  10   1   -0.80    2.30
   6  10   1   -2.60    3.10
  -6  10  -1    7.00    4.00
   8 -10   1   15.40    3.40
  -8 -10  -1    3.60    3.60
  -8 -10  -1    7.20    3.80
   8 -10   1    5.40    6.00
   8 -10   1   10.70    4.30
   8  10   1    9.80    3.90
   8  10   1    4.00    3.70
   8  10   1    5.80    3.80
  -8  10  -1    8.40    4.80
  10 -10   1    4.00    4.40
  10 -10   1    3.20    3.10
  10 -10   1    9.40    3.40
 -10 -10  -1    2.60    4.80
  10  10   1    1.30    3.50
  10  10   1   -4.70    2.40
  10  10   1    6.10    3.70
  12 -10   1    2.90    3.10
  12 -10   1   17.00    4.80
 -12 -10  -1    7.30    4.40
  12 -10   1   11.00    4.60
  12  10   1   11.20    4.10
 -12  10  -1   12.30    4.40
  12  10   1   19.10    5.80
  12  10   1    7.10    3.90
  14 -10   1   -5.20    3.00
  14 -10   1    7.70    3.60
 -14 -10  -1   -2.60    2.90
  14 -10   1   -0.70    2.70
  14  10   1    2.20    3.40
  14  10   1    4.70    3.70
 -14  10  -1   -4.00    3.70
 -16 -10  -1   12.60    4.50
  16 -10   1   -5.10    3.00
  16 -10   1   -0.40    3.50
  16 -10   1    5.50    6.30
  16  10   1    4.20    3.00
 -16  10  -1   -2.10    2.70
  16  10   1    2.70    3.30
  18 -10   1    6.50    4.40
 -18 -10  -1   -0.10    4.20
  18 -10   1   -0.60    4.40
  18  10   1    6.10    4.10
 -18  10  -1   -2.10    3.70
  18  10   1    0.30    2.50
  20 -10   1    3.00    4.20
  20 -10   1    2.40    4.30
 -20 -10  -1    4.10    4.30
 -20  10  -1   -4.40    3.30
  20  10   1   -7.80    3.70
 -17 -11   1   -2.20    3.50
  17 -11  -1    2.30    4.40
  17 -11  -1   -8.10    3.40
  17  11  -1    3.50    3.00
 -17  11   1   -8.00    3.80
  17  11  -1   -4.90    2.90
  15 -11  -1   -2.30    3.00
  15 -11  -1   -3.00    3.30
 -15 -11   1   -2.50    3.90
 -15 -11   1   -5.70    3.20
  15  11  -1   -1.60    3.00
 -15  11   1   -0.20    4.00
  15  11  -1    3.40    3.80
  13 -11  -1    2.70    3.40
 -13 -11   1    8.40    4.30
 -13 -11   1    2.40    3.80
  13 -11  -1    1.50    3.30
  13  11  -1    6.60    4.30
  13  11  -1   -0.10    3.60
 -13  11   1    9.20    4.30
  11 -11  -1    1.20    5.10
 -11 -11   1   13.50    4.50
 -11 -11   1   11.90    5.00
  11 -11  -1    9.00    4.20
  11  11  -1    8.00    4.70
  11  11  -1   10.40    4.40
 -11  11   1   11.30    4.90
   9 -11  -1   27.00    6.00
  -9 -11   1   39.90    7.60
  -9 -11   1   30.10    6.50
   9 -11  -1   31.60    7.00
   9 -11  -1   22.80    7.70
   9  11  -1   36.40    7.40
  -9  11   1   30.50    7.00
   9  11  -1   40.90    7.50
  -7 -11   1   52.39    8.60
   7 -11  -1   35.00    7.10
   7 -11  -1   43.80    7.60
   7 -11  -1   40.40    7.00
   7  11  -1   39.30    8.50
  -7  11   1   50.79    8.60
   5 -11  -1    9.90    3.90
   5 -11  -1   11.40    4.50
   5 -11  -1   18.10    4.90
  -5 -11   1   20.20    5.70
  -5 -11   1   15.80    5.20
  -5  11   1   14.70    4.40
  -3 -11   1   13.30    7.30
  -3 -11   1    8.70    4.30
   3 -11  -1    6.70    5.30
   3 -11  -1    9.10    4.80
   3 -11  -1    2.20    3.10
  -3 -11   1    3.30    3.60
  -3  11   1    1.90    4.20
   3  11  -1    3.50    4.10
  -1 -11   1    1.00    3.50
  -1 -11   1   -0.90    3.70
   1 -11  -1   -6.60    3.00
   1 -11  -1    6.70    3.70
   1 -11  -1    2.00    3.40
  -1 -11   1    0.40    2.60
  -1  11   1    4.00    3.60
   1  11  -1    0.40    3.30
   1 -11   1    4.30    4.20
  -1 -11  -1   -5.60    2.80
   1 -11   1   -4.50    2.40
   1 -11   1    0.80    3.60
  -1 -11  -1    3.70    4.40
  -1  11  -1   -3.80    2.30
   1  11   1    0.20    3.60
  -3 -11  -1   18.00    5.70
   3 -11   1   21.70    7.00
   3 -11   1   15.90    4.70
   3 -11   1   10.90    5.10
  -3  11  -1    9.90    4.00
   5 -11   1   -1.00    4.40
   5 -11   1    4.90    3.90
  -5 -11  -1    5.80    3.90
  -5 -11  -1    7.40    4.60
   5 -11   1   19.00    5.80
  -5  11  -1    4.50    4.10
   5  11   1   14.60    5.50
   7 -11   1    0.50    3.70
  -7 -11  -1   -1.50    3.10
   7 -11   1   -2.90    2.90
  -7 -11  -1   -1.10    2.60
   7  11   1    4.10    3.00
  -7  11  -1    7.30    4.20
   7  11   1   -2.90    3.30
   9 -11   1    3.80    4.30
  -9 -11  -1    8.30    4.60
   9 -11   1   -2.50    3.30
  -9 -11  -1   -3.40    3.60
   9  11   1    5.70    4.30
   9  11   1    9.40    4.70
  -9  11  -1   -1.40    3.40
 -11 -11  -1   21.00    6.50
 -11 -11  -1   19.40    5.70
  11 -11   1   19.10    5.10
  11 -11   1   14.80    5.60
  11  11   1   18.10    5.30
  11  11   1   25.50    6.40
 -11  11  -1   21.00    6.00
  13 -11   1    4.10    3.60
  13 -11   1    3.90    4.30
 -13 -11  -1    5.40    5.10
 -13  11  -1    5.40    3.90
  13  11   1   -1.20    3.90
  13  11   1    8.90    3.70
 -15 -11  -1    1.80    3.80
  15 -11   1   -1.40    4.10
  15 -11   1   -1.10    3.90
  15  11   1    3.80    4.10
  15  11   1   -5.10    3.10
 -10 -12   1    8.40    4.80
 -10 -12   1    9.70    4.90
  10 -12  -1    7.90    4.40
  10 -12  -1   -1.00    3.80
 -10  12   1    4.50    4.40
  10  12  -1   10.00    4.50
   8 -12  -1   -4.50    3.20
  -8 -12   1   -0.80    3.90
  -8 -12   1    0.10    3.90
   8 -12  -1    3.60    3.90
  -8  12   1   -0.80    3.10
   8  12  -1   -2.10    3.90
   6 -12  -1   -1.60    4.00
  -6 -12   1    1.00    3.90
   6 -12  -1    1.70    3.90
  -6 -12   1   -2.60    3.00
  -6  12   1   -3.70    3.40
   6  12  -1   -0.50    3.50
   4 -12  -1   15.50    5.50
  -4 -12   1   12.70    5.20
   4 -12  -1    5.90    4.30
  -4 -12   1    6.40    4.80
   4  12  -1    7.50    5.00
  -4  12   1    9.30    5.10
   2 -12  -1   13.90    5.50
  -2 -12   1    9.20    5.40
   2 -12  -1    6.00    4.80
  -2 -12   1    3.00    3.70
   2  12  -1    8.10    5.00
  -2  12   1    7.60    5.30
   0 -12   1   27.90    6.60
   0 -12   1   47.60    9.00
   0 -12  -1   42.20    8.00
   0 -12  -1   31.80    7.10
   0  12  -1   55.09    9.40
   0  12   1   37.60    8.00
   2 -12   1   46.50    8.70
  -2 -12  -1   48.30    8.70
   2 -12   1   40.50    7.00
  -2 -12  -1   45.60    8.50
   2  12   1   43.80    8.70
  -2  12  -1   43.90    8.40
   4 -12   1   18.30    5.40
  -4 -12  -1   20.60    5.80
  -4 -12  -1   23.50    7.10
   4 -12   1   25.50    5.60
  -4  12  -1   26.50    6.40
   4  12   1   14.30    5.20
  -6 -12  -1    0.70    3.00
  -6 -12  -1   12.10    4.80
   6 -12   1   -0.70    4.10
   6 -12   1   -4.90    2.90
   6  12   1    0.90    4.30
  -6  12  -1   -2.70    3.50
  -8 -12  -1    8.80    5.20
   8 -12   1   -3.60    4.00
  -8 -12  -1    8.60    4.40
   8 -12   1    7.90    4.80
  -8  12  -1   14.60    5.20
   8  12   1   12.40    4.90
 -10 -12  -1    4.90    5.00
 -10 -12  -1   16.90    6.20
  10 -12   1   14.10    5.20
  10 -12   1   16.70    5.60
 -10  12  -1   -0.60    4.50
  10  12   1   16.60    5.10
  10  12   1   12.80    5.50
  36   0  -2    0.50    4.00
 -36   0   2   -8.90    3.90
  36   0  -2   -2.40    3.40
  34   0  -2   15.00    5.30
 -34   0   2   11.60    5.30
  34   0  -2    9.50    4.60
  32   0  -2   20.40    5.10
  32   0  -2   14.60    4.40
 -32   0   2   17.90    5.40
  30   0  -2    9.20    3.30
  30   0  -2    6.70    4.00
  30   0  -2    7.10    3.80
 -30   0   2    4.10    3.40
  28   0  -2   37.20    6.10
 -28   0   2   19.70    5.60
  28   0  -2   27.90    4.30
  28   0  -2   33.30    6.20
  26   0  -2  129.59    9.80
  26   0  -2  125.99    7.90
 -26   0   2  114.99    7.80
 -26   0   2  130.29   10.40
  26   0  -2  132.89   10.00
 -24   0   2  146.69    8.20
  24   0  -2  135.29    9.80
  24   0  -2  128.09    7.80
  24   0  -2  157.08   10.40
 -24   0   2  139.79   10.40
  22   0  -2   29.80    3.80
  22   0  -2   32.60    5.00
 -22   0   2   23.80    5.30
  22   0  -2   28.10    4.70
 -22   0   2   29.60    4.00
 -20   0   2  339.87   15.60
 -20   0   2  357.86   13.00
  20   0  -2  337.97   14.70
  20   0  -2  365.26   15.30
  20   0  -2  379.36   15.10
  18   0  -2   44.00    4.80
  18   0  -2   58.09    5.10
 -18   0   2   48.20    2.40
 -18   0   2   61.69    5.90
  18   0  -2   57.19    2.40
 -18   0   2   51.29    4.00
  18   0  -2   48.00    4.00
 -16   0   2 1084.79   29.50
 -16   0   2 1118.29   32.70
 -16   0   2 1151.28   27.00
  16   0  -2 1029.80   26.80
  16   0  -2 1186.78   32.40
  16   0  -2 1110.89   29.70
  16   0  -2 1148.29   31.70
  14   0  -2 2496.15   62.39
  14   0  -2 2718.83   66.99
 -14   0   2 2645.94   62.49
 -14   0   2 2636.04   64.49
  14   0  -2 2795.52   66.99
 -14   0   2 2759.22   67.79
  14   0  -2 2785.02   64.69
 -12   0   2 2281.67   54.09
 -12   0   2 2349.67   58.19
  12   0  -2 2284.77   55.29
  12   0  -2 2340.97   57.69
  12   0  -2 2338.07   57.09
 -12   0   2 2306.57   55.39
  12   0  -2 2307.17   54.09
  10   0  -2  424.56   12.90
 -10   0   2  424.26   11.20
  10   0  -2  393.36   13.20
 -10   0   2  414.16   11.70
  10   0  -2  423.96   11.10
 -10   0   2  437.06   13.90
  10   0  -2  441.66   11.80
 -10   0   2  420.06   12.80
  -8   0   2  418.86   12.60
  -8   0   2  399.56   10.60
   8   0  -2  389.16   12.10
   8   0  -2  417.16   11.70
   8   0  -2  405.06   10.60
  -8   0   2  405.66   12.10
   8   0  -2  404.86   10.60
  -8   0   2  396.56   10.60
  -6   0   2  389.86   11.20
  -6   0   2  385.86    9.50
   6   0  -2  395.26    9.50
  -6   0   2  392.46   10.10
  -6   0   2  380.06   11.10
   6   0  -2  385.56   11.20
  -6   0   2  380.96   10.40
   6   0  -2  389.86   10.50
   6   0  -2  369.76   10.00
   4   0  -2  115.19    3.40
   4   0  -2  115.59    4.00
   4   0  -2  116.19    4.30
   2   0   2  646.84   17.60
  -2   0  -2  720.73   17.10
  -2   0  -2  714.53   18.00
  -2   0  -2  688.63   17.60
   2   0   2  683.83   17.00
   2   0   2  680.53   17.80
   2   0   2  712.83   16.80
   4   0   2  263.17    7.20
  -4   0  -2  268.67    8.70
  -4   0  -2  262.97    8.10
  -4   0  -2  279.27    8.80
   4   0   2  254.67    7.10
   4   0   2  246.28    8.60
   4   0   2  263.67    8.80
  -4   0  -2  272.67    7.20
   4   0   2  267.37    8.70
   4   0   2  266.37    8.20
  -4   0  -2  273.07    9.00
  -6   0  -2    4.00    1.20
   6   0   2    9.00    1.80
  -6   0  -2    5.70    1.70
  -6   0  -2    5.70    0.80
   6   0   2    6.40    0.90
   6   0   2    7.50    0.90
  -6   0  -2    6.00    1.30
   6   0   2    4.00    1.20
   6   0   2    5.70    1.40
   8   0   2  233.98    9.00
  -8   0  -2  241.58    9.10
   8   0   2  228.18    6.60
   8   0   2  230.48    6.60
   8   0   2  245.98    9.40
  -8   0  -2  255.67    6.60
   8   0   2  256.07    9.10
 -10   0  -2   21.10    3.40
  10   0   2   23.80    3.10
  10   0   2   23.50    1.70
 -10   0  -2   23.30    2.80
  10   0   2   26.70    3.10
  10   0   2   29.10    3.10
  12   0   2  774.92   23.00
  12   0   2  766.92   23.00
  12   0   2  763.72   18.20
  12   0   2  775.72   23.70
 -12   0  -2  769.62   24.20
 -12   0  -2  732.43   22.60
 -14   0  -2    0.70    1.30
  14   0   2    2.40    1.50
 -14   0  -2    1.50    1.80
  14   0   2    1.50    1.40
  14   0   2    1.10    1.40
  16   0   2 2600.04   65.49
  16   0   2 2621.74   66.89
  16   0   2 2360.46   65.19
 -16   0  -2 2540.65   64.89
 -16   0  -2 2577.44   67.59
  18   0   2   41.80    4.60
  18   0   2   41.90    5.00
  18   0   2   41.10    5.20
 -18   0  -2   26.30    4.60
 -18   0  -2   45.70    5.00
 -20   0  -2  432.06   19.50
  20   0   2  421.76   17.50
  20   0   2  456.65   18.40
  20   0   2  468.65   19.40
  22   0   2  236.38   13.50
  22   0   2  265.97   13.60
  22   0   2  281.97   14.90
 -22   0  -2  287.27   15.50
 -24   0  -2   25.30    5.60
  24   0   2   29.20    5.40
  24   0   2   31.80    5.70
  24   0   2   26.30    5.80
  26   0   2   39.10    6.40
 -26   0  -2   24.80    6.00
  26   0   2   37.60    6.50
  26   0   2   25.20    4.70
 -28   0  -2    2.10    3.90
  28   0   2    7.60    4.00
  28   0   2   -3.30    2.80
  28   0   2    0.60    3.20
  30   0   2   52.99    7.60
 -30   0  -2   56.19    9.30
  30   0   2   50.19    8.60
  30   0   2   46.90    7.70
  32   0   2    5.30    4.10
  32   0   2   -0.20    3.10
 -32   0  -2   -6.30    3.60
  32   0   2   -5.90    4.10
  35  -1  -2    0.90    3.90
 -35  -1   2   17.00    5.30
  35  -1  -2    3.00    3.60
  35   1  -2    5.00    4.10
  35   1  -2   12.40    4.60
 -35   1   2   -2.80    3.90
  33  -1  -2    2.00    2.90
  33  -1  -2   -0.60    3.30
 -33  -1   2    3.80    4.00
  33  -1  -2   -0.10    2.90
  33   1  -2    1.10    2.80
  33   1  -2    5.20    3.10
 -33   1   2   -6.50    3.30
  33   1  -2   -2.80    3.20
  31  -1  -2    1.30    3.30
 -31  -1   2    0.00    4.20
  31  -1  -2   -1.10    2.40
  31  -1  -2    4.40    3.70
  31   1  -2   -4.60    2.70
 -31   1   2   -5.90    3.60
  31   1  -2    6.00    2.70
 -29  -1   2    3.80    3.30
  29  -1  -2    5.70    2.40
  29  -1  -2    2.90    2.90
  29  -1  -2    2.30    2.60
 -29   1   2   -1.20    3.10
  29   1  -2   -0.30    2.70
  29   1  -2   11.30    3.70
  29   1  -2   13.00    3.50
  27  -1  -2   25.90    5.20
 -27  -1   2   19.30    5.30
  27  -1  -2   20.90    3.80
  27  -1  -2   19.70    4.40
  27   1  -2   21.50    4.60
  27   1  -2   18.80    3.70
  27   1  -2   15.80    4.70
 -27   1   2   26.40    5.80
 -25  -1   2   -1.70    2.60
  25  -1  -2    1.70    2.00
  25  -1  -2    3.70    2.50
 -25  -1   2   -1.20    1.80
  25  -1  -2   -1.70    1.40
  25   1  -2   -0.70    1.60
  25   1  -2   -1.70    1.50
  25   1  -2    6.90    2.80
 -25   1   2    0.60    2.60
 -25   1   2    1.70    1.70
  23  -1  -2   54.89    4.60
 -23  -1   2   48.60    4.80
  23  -1  -2   60.49    7.40
 -23  -1   2   47.30    6.40
  23  -1  -2   60.49    6.50
 -23   1   2   46.80    5.40
 -23   1   2   53.19    3.00
 -23   1   2   37.40    6.00
  23   1  -2   50.89    5.00
  23   1  -2   53.19    7.00
  23   1  -2   47.10    5.80
  21  -1  -2    6.60    1.40
  21  -1  -2    7.50    2.10
 -21  -1   2    4.20    2.70
  21  -1  -2   12.60    3.50
  21  -1  -2    8.20    2.70
 -21  -1   2    6.50    2.30
 -21   1   2    9.10    1.50
  21   1  -2    7.30    2.90
 -21   1   2    5.00    2.90
  21   1  -2    8.40    2.90
  21   1  -2    6.70    2.10
 -21   1   2    3.60    1.90
 -19  -1   2    4.60    2.20
 -19  -1   2    0.00    1.40
  19  -1  -2   -1.10    1.30
  19  -1  -2    3.30    1.10
  19  -1  -2    2.30    1.40
  19  -1  -2    1.30    1.40
 -19   1   2    2.70    2.00
  19   1  -2    1.70    1.50
  19   1  -2    1.00    1.40
 -19   1   2    2.60    1.10
  19   1  -2    1.60    1.80
 -19   1   2   -1.20    1.10
  17  -1  -2   15.90    3.20
  17  -1  -2   12.80    2.20
 -17  -1   2   21.10    2.70
  17  -1  -2   13.80    1.90
  17  -1  -2   11.90    2.80
 -17  -1   2   16.10    3.30
  17   1  -2   14.20    2.50
 -17   1   2   13.20    3.30
  17   1  -2   12.80    2.80
  17   1  -2   11.80    2.70
 -17   1   2   14.50    1.80
 -17   1   2   14.00    2.20
  15  -1  -2   53.89    4.60
  15  -1  -2   47.70    3.50
 -15  -1   2   61.29    5.40
 -15  -1   2   49.00    3.60
  15  -1  -2   52.19    3.10
  15  -1  -2   56.39    4.50
  15   1  -2   53.29    4.40
 -15   1   2   53.39    3.60
  15   1  -2   49.40    3.70
  15   1  -2   41.20    4.20
 -15   1   2   53.39    5.00
 -15   1   2   46.70    3.00
 -13  -1   2    3.50    1.60
  13  -1  -2    5.10    1.60
  13  -1  -2    4.30    1.50
 -13  -1   2    5.10    0.70
  13  -1  -2    4.30    1.10
 -13  -1   2    5.90    0.80
  13  -1  -2    4.90    1.30
 -13  -1   2    4.50    1.30
 -13   1   2    4.50    1.40
 -13   1   2    4.60    1.60
  13   1  -2    3.20    1.20
 -13   1   2    4.30    1.10
  13   1  -2    5.80    1.90
  13   1  -2    4.40    1.60
 -11  -1   2   24.40    2.20
  11  -1  -2   19.50    2.50
 -11  -1   2   21.60    2.90
 -11  -1   2   20.40    1.50
  11  -1  -2   21.90    2.10
  11  -1  -2   21.60    2.00
 -11  -1   2   20.40    1.40
  11  -1  -2   19.90    2.60
 -11   1   2   21.70    2.00
  11   1  -2   19.60    2.50
 -11   1   2   20.40    3.00
  11   1  -2   25.60    3.00
  11   1  -2   17.90    2.10
 -11   1   2   20.00    2.00
   9  -1  -2   34.90    2.70
  -9  -1   2   29.00    1.70
   9  -1  -2   29.80    2.70
  -9  -1   2   30.90    2.20
  -9  -1   2   34.80    3.10
  -9  -1   2   39.90    2.80
   9  -1  -2   30.60    2.70
   9  -1  -2   30.60    2.90
  -9  -1   2   33.70    1.80
   9  -1  -2   36.20    2.20
  -9   1   2   33.20    3.00
  -9   1   2   31.30    2.40
  -9   1   2   31.80    2.60
   9   1  -2   33.20    2.40
  -9   1   2   32.70    2.10
  -9   1   2   28.20    2.60
   9   1  -2   30.40    2.60
   9   1  -2   28.90    2.70
   7  -1  -2 1250.67   31.10
   7  -1  -2 1322.47   31.40
  -7  -1   2 1299.57   30.90
   7  -1  -2 1263.27   31.90
   7  -1  -2 1324.77   30.40
  -7  -1   2 1261.17   30.30
   7  -1  -2 1195.28   31.70
  -7  -1   2 1294.87   30.40
  -7  -1   2 1207.58   31.70
  -7  -1   2 1297.87   32.20
  -7  -1   2 1250.57   32.00
   7   1  -2 1244.68   31.80
   7   1  -2 1293.67   30.40
   7   1  -2 1276.07   32.10
  -7   1   2 1264.77   31.10
  -7   1   2 1284.17   34.50
   7   1  -2 1266.77   31.30
  -7   1   2 1304.77   31.90
  -7   1   2 1275.37   31.80
   7   1  -2 1289.07   30.90
  -7   1   2 1298.67   32.00
  -7   1   2 1261.87   30.40
   5  -1  -2    3.20    0.90
   5  -1  -2    4.80    1.10
  -5  -1   2    3.20    0.90
   5  -1  -2    3.80    0.90
   5  -1  -2    3.70    0.70
   5  -1  -2    3.00    0.90
  -5  -1   2    4.50    1.00
  -5  -1   2    3.70    0.80
   5  -1  -2    3.80    1.00
  -5  -1   2    3.80    0.80
  -5  -1   2    2.70    0.90
   5   1  -2    4.00    0.90
  -5   1   2    1.70    0.90
  -5   1   2    5.10    1.10
   5   1  -2    1.90    1.00
  -5   1   2    2.20    0.90
   5   1  -2    2.60    0.90
   5   1  -2    3.20    0.90
   5   1  -2    3.40    0.80
  -5   1   2    2.00    0.80
  -5   1   2    1.20    0.70
   3  -1  -2    3.60    0.80
  -3  -1   2    3.60    1.10
  -3  -1   2    4.30    1.00
  -3  -1   2    4.80    1.10
  -3  -1   2    3.60    0.90
   3  -1  -2    3.90    0.80
  -3  -1   2    3.30    0.80
  -3  -1   2    3.70    1.10
   3  -1  -2    3.80    0.70
   3  -1  -2    3.60    0.70
   3  -1  -2    4.20    0.90
  -3   1   2    4.20    0.90
   3   1  -2    4.20    0.80
   3   1  -2    5.10    0.90
   3   1  -2    4.50    0.80
  -3   1   2    4.00    0.60
  -3   1   2    3.20    1.10
  -3   1   2    4.40    1.10
  -3   1   2    4.50    1.00
   3   1  -2    3.60    0.70
   3   1  -2    2.80    0.80
   1  -1  -2  198.98    6.20
  -1  -1   2  219.58    7.20
  -1  -1   2  196.28    6.80
   1  -1  -2  221.48    6.20
   1  -1  -2  205.38    6.40
  -1  -1   2  220.28    7.20
  -1   1   2  207.08    7.10
   1   1  -2  206.38    6.20
  -1   1   2  206.68    5.60
  -1   1   2  228.98    8.30
   1   1  -2  211.18    6.40
  -1   1   2  213.58    6.30
   1   1  -2  205.48    6.10
  -1  -1  -2  183.88    6.20
  -1  -1  -2  196.28    6.20
   1  -1   2  191.78    6.30
   1  -1   2  180.68    5.50
  -1  -1  -2  199.78    6.10
   1  -1   2  184.58    6.00
  -1  -1  -2  188.68    5.80
  -1  -1  -2  179.68    5.60
   1   1   2  191.68    5.70
  -1   1  -2  194.68    5.20
   1   1   2  194.68    6.20
  -1   1  -2  183.78    6.00
   1   1   2  192.68    6.40
   1   1   2  187.88    5.80
   3  -1   2   20.00    1.70
   3  -1   2   21.90    1.90
  -3  -1  -2   24.50    2.50
   3  -1   2   23.20    2.20
  -3  -1  -2   19.40    2.10
   3  -1   2   18.60    2.20
   3  -1   2   21.90    2.20
  -3  -1  -2   20.40    1.40
  -3  -1  -2   21.10    2.10
  -3  -1  -2   20.10    2.00
   3   1   2   22.40    1.50
   3   1   2   23.10    2.10
  -3   1  -2   23.60    2.10
  -3   1  -2   23.60    2.30
   3   1   2   19.80    2.10
  -3   1  -2   21.30    1.60
  -3   1  -2   22.90    1.90
   3   1   2   19.30    2.10
  -3   1  -2   18.50    2.30
   3   1   2   22.90    2.20
  -5  -1  -2  131.09    4.20
   5  -1   2  156.88    6.30
  -5  -1  -2  143.19    5.80
   5  -1   2  143.49    5.20
  -5  -1  -2  147.59    6.30
  -5   1  -2  151.88    8.50
  -5   1  -2  153.48    5.30
   5   1   2  149.29    6.20
  -5   1  -2  147.59    7.50
  -5   1  -2  150.38    6.20
  -5   1  -2  139.39    6.30
   5   1   2  146.99    6.10
   5   1   2  152.48    6.10
   5   1   2  142.19    4.80
  -7  -1  -2  464.05   14.90
  -7  -1  -2  465.95   11.50
   7  -1   2  470.95   14.80
  -7  -1  -2  457.95   14.50
   7  -1   2  444.76   12.90
   7  -1   2  465.15   13.90
   7   1   2  472.25   14.50
  -7   1  -2  509.55   14.10
  -7   1  -2  484.55   13.00
   7   1   2  494.15   14.80
   7   1   2  456.05   11.50
  -7   1  -2  468.15   15.10
  -7   1  -2  495.85   14.60
   7   1   2  460.65   14.70
   9  -1   2  474.85   14.70
  -9  -1  -2  488.85   16.30
   9  -1   2  407.56   19.40
  -9  -1  -2  474.55   15.10
   9  -1   2  485.15   15.20
  -9   1  -2  475.05   21.10
  -9   1  -2  469.35   13.00
   9   1   2  489.05   15.40
   9   1   2  432.46   14.80
  -9   1  -2  477.95   15.10
  11  -1   2    1.70    1.30
 -11  -1  -2   -0.70    1.00
  11  -1   2    3.00    2.40
 -11  -1  -2    3.40    1.90
  11  -1   2    0.70    0.90
  11   1   2   -0.90    1.00
  11   1   2    0.40    1.20
 -11   1  -2    2.00    1.30
 -11   1  -2    2.40    0.90
 -11   1  -2    1.10    1.40
  11   1   2    2.40    1.60
  13  -1   2   14.70    2.00
  13  -1   2   14.70    2.60
  13  -1   2   15.90    3.10
 -13  -1  -2   12.40    2.50
  13  -1   2   13.10    2.60
 -13  -1  -2   14.20    3.20
  13   1   2   15.10    2.90
  13   1   2   16.60    3.10
  13   1   2   11.50    2.60
 -13   1  -2   15.70    3.30
 -13   1  -2   14.20    1.70
 -13   1  -2   15.00    2.60
  15  -1   2  208.08    9.90
 -15  -1  -2  187.38   10.50
  15  -1   2  193.08   10.30
 -15  -1  -2  184.28    9.60
  15  -1   2  187.38    9.40
 -15   1  -2  186.68    6.50
  15   1   2  195.78    9.70
 -15   1  -2  172.78   10.00
  15   1   2  195.78   10.40
  15   1   2  191.98    9.90
 -15   1  -2  192.48   11.00
  17  -1   2   19.80    3.00
  17  -1   2   20.20    3.50
 -17  -1  -2   22.40    4.30
  17  -1   2   12.00    3.10
 -17  -1  -2   23.30    3.70
  17  -1   2   19.60    3.90
 -17   1  -2   21.30    4.40
 -17   1  -2   20.00    3.50
  17   1   2   22.10    3.90
  17   1   2   28.10    4.90
 -17   1  -2   22.80    2.00
  17   1   2   21.30    4.10
  19  -1   2   82.19    6.80
 -19  -1  -2   45.40    9.50
  19  -1   2   60.69    3.00
  19  -1   2   66.09    3.10
  19  -1   2   60.79    6.20
 -19   1  -2   80.99    9.10
  19   1   2   73.29    6.60
  19   1   2   73.59    7.00
  21  -1   2   11.60    3.20
  21  -1   2    8.20    4.30
  21  -1   2    7.30    3.10
 -21  -1  -2    9.20    3.70
  21   1   2    9.80    3.20
 -21   1  -2    7.70    2.70
  21   1   2   10.10    3.50
  21   1   2    7.50    3.20
 -23  -1  -2    1.20    2.50
  23  -1   2    2.10    2.50
  23  -1   2    5.20    2.60
  23  -1   2    1.30    2.60
  23   1   2    4.50    2.50
 -23   1  -2    6.10    2.40
  23   1   2   -0.10    2.20
  23   1   2    9.60    3.10
  25  -1   2   -1.20    2.10
  25  -1   2    1.50    3.00
  25  -1   2    0.20    2.70
 -25  -1  -2    1.00    2.70
  25   1   2   -2.20    2.00
  25   1   2   -6.00    2.20
  25   1   2    1.10    2.70
 -25   1  -2   -3.50    2.90
  27  -1   2   -1.40    2.00
  27  -1   2    3.10    2.70
  27  -1   2    0.80    2.80
 -27  -1  -2    2.20    3.10
 -27   1  -2    2.30    3.70
  27   1   2    1.20    3.10
  27   1   2    0.40    2.90
  27   1   2    2.30    2.90
  29  -1   2    4.40    3.10
  29  -1   2   -2.00    3.20
 -29  -1  -2    0.90    3.70
  29  -1   2   -1.40    5.70
  29   1   2   -1.20    2.70
  29   1   2    5.60    3.20
  29   1   2    1.00    3.00
 -29   1  -2    4.30    3.60
  31  -1   2   -5.60    3.70
 -31  -1  -2    3.00    4.20
  31  -1   2    1.30    3.70
  31  -1   2    3.80    3.60
  31   1   2    1.70    3.80
 -31   1  -2   -7.20    3.70
  31   1   2   -6.90    2.80
  31   1   2   -5.20    4.10
  34  -2  -2   14.60    4.60
 -34  -2   2    9.70    5.30
  34  -2  -2    5.80    4.40
 -34   2   2    5.90    5.20
  34   2  -2   22.30    5.20
  34   2  -2   15.50    5.70
  34   2  -2   18.70    5.10
  32  -2  -2    5.40    4.20
  32  -2  -2    3.60    3.50
  32  -2  -2   -1.00    2.80
 -32  -2   2   -1.00    4.10
  32   2  -2    5.30    4.30
  32   2  -2    5.00    4.30
 -32   2   2    4.70    3.90
  32   2  -2   -0.20    3.20
 -30  -2   2   -6.80    3.30
  30  -2  -2   -5.00    1.90
  30  -2  -2    3.60    3.40
  30  -2  -2    3.10    3.00
  30   2  -2    5.20    3.60
  30   2  -2    1.30    2.60
  30   2  -2   -0.80    2.90
 -30   2   2    0.10    3.30
 -28  -2   2    1.80    3.10
  28  -2  -2    6.50    3.40
  28  -2  -2    4.40    2.70
  28  -2  -2    2.60    2.60
  28   2  -2    6.80    3.40
 -28   2   2    7.30    4.20
 -28   2   2    4.00    1.40
  28   2  -2    9.00    3.00
  28   2  -2    2.90    2.40
  26  -2  -2   -1.10    2.20
  26  -2  -2    2.80    2.60
 -26  -2   2   -0.90    2.30
  26  -2  -2   -2.20    1.60
 -26   2   2   -0.50    2.60
 -26   2   2    1.00    1.10
 -26   2   2    3.10    2.80
  26   2  -2    0.30    1.90
  26   2  -2    0.20    2.90
  26   2  -2    2.40    2.20
  24  -2  -2  149.49   10.40
 -24  -2   2  165.18   11.40
  24  -2  -2  155.98   10.30
  24  -2  -2  162.08    8.80
 -24   2   2  150.18    6.80
  24   2  -2  167.58   10.70
 -24   2   2  143.89    8.30
  24   2  -2  153.38    8.90
 -24   2   2  158.88   11.20
  24   2  -2  165.58   11.00
  22  -2  -2   50.29    6.20
  22  -2  -2   52.39    4.70
  22  -2  -2   57.69    6.10
 -22  -2   2   51.29    6.60
 -22  -2   2   46.90    4.90
 -22   2   2   54.19    5.10
 -22   2   2   40.60    4.40
 -22   2   2   50.29    6.60
  22   2  -2   60.09    6.40
  22   2  -2   48.00    5.00
  22   2  -2   49.10    5.90
 -20  -2   2  224.88   12.30
  20  -2  -2  246.58   12.10
  20  -2  -2  232.48   10.20
  20  -2  -2  220.78   11.50
 -20  -2   2  228.98   10.70
 -20   2   2  215.58    9.70
  20   2  -2  239.08   10.60
 -20   2   2  217.18    8.70
 -20   2   2  223.08   12.10
  20   2  -2  236.18   11.80
  20   2  -2  227.78   11.90
 -18  -2   2   60.49    4.80
  18  -2  -2   77.19    6.10
  18  -2  -2   74.89    6.10
 -18  -2   2   66.09    6.30
  18  -2  -2   71.39    5.00
 -18   2   2   68.79    4.40
 -18   2   2   73.99    6.30
  18   2  -2   80.99    6.40
  18   2  -2   71.19    5.20
 -18   2   2   70.79    4.90
  18   2  -2   75.59    6.00
 -16  -2   2  156.28    4.50
 -16  -2   2  153.88    7.40
 -16  -2   2  144.19    8.70
  16  -2  -2  161.08    8.60
  16  -2  -2  162.08    8.40
  16  -2  -2  149.88    7.00
 -16   2   2  162.68    7.00
  16   2  -2  164.48    7.70
 -16   2   2  146.39    8.40
  16   2  -2  158.38    8.30
 -16   2   2  148.39    6.90
  16   2  -2  165.38    8.90
 -14  -2   2  114.59    4.10
 -14  -2   2  113.29    7.20
 -14  -2   2  120.59    4.20
 -14  -2   2  120.39    6.00
  14  -2  -2  114.99    6.80
  14  -2  -2  124.19    5.80
  14  -2  -2  130.49    6.90
 -14   2   2  119.59    5.80
  14   2  -2  124.29    7.20
 -14   2   2  124.39    7.10
  14   2  -2  123.59    6.90
  14   2  -2  127.39    6.30
 -14   2   2  110.39    5.60
 -12  -2   2  303.17   10.70
 -12  -2   2  322.77    9.00
  12  -2  -2  311.47   10.30
  12  -2  -2  325.57   11.80
  12  -2  -2  317.07   12.90
 -12  -2   2  326.07   14.10
 -12  -2   2  318.87    9.00
 -12   2   2  318.17   10.60
 -12   2   2  297.77   10.20
  12   2  -2  291.37   11.60
  12   2  -2  299.67    8.80
  12   2  -2  326.97   13.10
 -12   2   2  319.37   11.70
  12   2  -2  303.17   10.80
  10  -2  -2    3.10    1.30
  10  -2  -2    2.20    1.20
 -10  -2   2    1.80    0.80
 -10  -2   2    1.40    1.30
 -10  -2   2    2.50    1.00
  10  -2  -2    3.00    1.10
  10  -2  -2    1.60    1.00
  10   2  -2    1.80    0.80
  10   2  -2    1.80    1.10
  10   2  -2    1.70    1.10
 -10   2   2    2.60    1.30
 -10   2   2    4.60    1.20
 -10   2   2    1.20    1.00
  10   2  -2    1.70    0.90
   8  -2  -2   71.49    4.10
  -8  -2   2   72.99    3.50
   8  -2  -2   73.59    3.70
   8  -2  -2   66.89    3.60
   8  -2  -2   72.69    4.40
  -8  -2   2   73.49    5.80
   8  -2  -2   71.19    3.90
   8  -2  -2   68.59    3.80
  -8  -2   2   66.79    4.20
  -8  -2   2   69.99    4.60
  -8  -2   2   70.99    4.20
   8   2  -2   72.59    4.10
  -8   2   2   68.49    3.90
  -8   2   2   63.19    3.70
   8   2  -2   75.29    4.10
   8   2  -2   62.99    4.10
   8   2  -2   66.79    3.30
   8   2  -2   73.29    4.30
  -8   2   2   72.89    4.10
  -8   2   2   71.09    3.70
  -8   2   2   73.79    4.20
   6  -2  -2 1701.73   43.10
  -6  -2   2 1774.02   42.90
   6  -2  -2 1771.02   42.00
  -6  -2   2 1763.22   42.80
   6  -2  -2 1724.53   42.30
  -6  -2   2 1738.83   45.60
  -6  -2   2 1735.63   42.90
  -6  -2   2 1759.52   42.80
   6  -2  -2 1788.52   42.40
   6  -2  -2 1711.23   42.80
   6  -2  -2 1754.72   43.00
  -6   2   2 1795.72   43.20
  -6   2   2 1662.43   42.90
  -6   2   2 1757.32   42.80
  -6   2   2 1815.72   42.00
   6   2  -2 1741.13   42.90
   6   2  -2 1741.83   42.30
   6   2  -2 1778.12   42.80
   6   2  -2 1799.72   43.00
   6   2  -2 1779.22   43.00
  -6   2   2 1744.33   41.90
  -4  -2   2   33.20    2.40
   4  -2  -2   34.30    2.60
   4  -2  -2   28.90    2.30
   4  -2  -2   35.70    2.60
  -4  -2   2   33.40    2.30
   4  -2  -2   31.10    2.60
  -4  -2   2   29.20    2.50
   4  -2  -2   33.50    2.40
  -4  -2   2   29.80    2.50
  -4  -2   2   30.00    3.40
   4   2  -2   31.80    2.60
  -4   2   2   29.50    2.40
   4   2  -2   30.60    2.40
   4   2  -2   29.80    2.40
  -4   2   2   32.90    2.60
   4   2  -2   31.40    2.30
  -4   2   2   34.90    1.80
  -4   2   2   29.50    2.40
  -4   2   2   30.50    2.60
  -4   2   2   31.00    1.80
   4   2  -2   31.40    2.50
   2  -2  -2 3819.52   84.49
  -2  -2   2 3431.56   83.19
  -2  -2   2 3392.26   84.09
  -2  -2   2 3590.84   83.19
   2  -2  -2 3455.05   83.19
  -2  -2   2 3461.05   82.29
   2  -2  -2 3421.26   83.19
  -2  -2   2 3476.55   82.39
   2  -2  -2 3535.65   83.09
  -2  -2   2 3530.75   83.39
  -2  -2   2 3647.74   83.49
  -2  -2   2 3501.35   82.29
   2   2  -2 3718.33   82.49
  -2   2   2 3585.54   83.09
   2   2  -2 3608.24   83.09
  -2   2   2 3664.13   83.29
   2   2  -2 3577.14   83.39
  -2   2   2 3518.55   83.29
  -2   2   2 3571.14   83.39
   2   2  -2 3568.24   83.29
   0  -2  -2 1857.21   44.80
   0  -2  -2 1825.62   43.20
   0  -2   2 1873.31   44.70
   0  -2   2 1857.01   43.60
   0  -2   2 1813.02   43.80
   0  -2  -2 1880.31   45.70
   0  -2  -2 1872.21   44.90
   0  -2  -2 1867.91   44.90
   0  -2  -2 1706.73   44.40
   0  -2   2 1867.11   44.80
   0  -2   2 1912.11   45.10
   0   2   2 1856.61   44.80
   0   2   2 1864.11   44.50
   0   2   2 1859.51   44.70
   0   2  -2 1774.62   44.80
   0   2   2 1831.62   42.70
   0   2   2 1902.61   45.00
   0   2  -2 1824.52   43.50
   0   2  -2 1888.91   43.90
   0   2  -2 1857.51   45.00
   0   2  -2 1780.22   44.50
  -2  -2  -2 1233.58   29.50
   2  -2   2 1133.99   29.30
  -2  -2  -2 1093.69   28.60
  -2  -2  -2 1163.38   31.00
   2  -2   2 1096.89   27.90
  -2  -2  -2 1159.68   28.10
   2  -2   2 1130.19   29.10
   2  -2   2 1122.69   29.40
  -2  -2  -2 1196.38   29.50
  -2   2  -2 1153.68   28.70
   2   2   2 1162.58   29.60
   2   2   2 1150.58   28.50
   2   2   2 1129.59   28.00
  -2   2  -2 1195.88   28.10
   2   2   2 1130.99   29.30
   2   2   2 1179.58   29.50
  -2   2  -2 1158.98   29.30
  -2   2  -2 1135.29   29.20
  -4  -2  -2 1119.39   27.70
   4  -2   2 1111.09   28.80
   4  -2   2 1134.89   28.90
   4  -2   2 1126.59   28.00
  -4  -2  -2 1141.39   28.50
  -4  -2  -2 1146.69   29.50
   4  -2   2 1156.78   29.40
   4  -2   2 1073.09   29.10
   4   2   2 1106.59   27.70
  -4   2  -2 1078.09   30.80
  -4   2  -2 1138.79   29.30
   4   2   2 1116.19   28.40
   4   2   2 1131.59   29.40
   4   2   2 1098.89   29.30
   4   2   2 1144.69   29.60
  -4   2  -2 1179.48   29.10
  -4   2  -2 1112.99   28.80
  -6  -2  -2  572.94   15.50
   6  -2   2  618.64   17.20
  -6  -2  -2  635.84   18.20
   6  -2   2  592.34   16.70
   6  -2   2  605.44   17.90
  -6  -2  -2  594.14   17.50
   6  -2   2  617.74   17.90
   6   2   2  599.84   15.70
  -6   2  -2  609.24   16.80
  -6   2  -2  615.94   17.90
   6   2   2  604.14   18.10
   6   2   2  599.64   18.00
  -6   2  -2  600.54   17.80
   6   2   2  625.04   18.20
   6   2   2  589.14   18.80
  -6   2  -2  609.04   17.20
  -8  -2  -2  120.39    6.30
   8  -2   2  118.19    7.20
  -8  -2  -2  119.49    4.20
   8  -2   2  124.29    5.80
   8  -2   2  129.69    5.90
  -8  -2  -2  123.79    6.40
   8  -2   2  128.49    6.40
  -8   2  -2  127.69    5.70
  -8   2  -2  132.09    6.40
   8   2   2  119.29    4.20
   8   2   2  129.09    7.70
   8   2   2  121.09    6.50
   8   2   2  106.99    8.70
  10  -2   2   45.80    3.80
  10  -2   2   44.70    4.00
 -10  -2  -2   44.50    1.90
  10  -2   2   47.40    4.30
 -10  -2  -2   38.40    3.80
 -10  -2  -2   48.20    4.50
 -10   2  -2   46.80    3.40
  10   2   2   48.40    4.20
  10   2   2   41.70    2.20
  10   2   2   51.39    4.40
 -10   2  -2   40.90    3.80
 -10   2  -2   46.80    4.40
  10   2   2   43.20    4.70
  12  -2   2  147.19    7.90
 -12  -2  -2  147.89    8.30
  12  -2   2  152.78    7.60
 -12  -2  -2  157.88    8.20
  12  -2   2  155.48    8.40
 -12   2  -2  145.49    6.50
  12   2   2  158.18    8.20
 -12   2  -2  156.98    8.60
  12   2   2  161.08    8.40
 -12   2  -2  167.08    8.20
  12   2   2  149.99    8.30
  14  -2   2  155.48    8.90
 -14  -2  -2  138.89    8.70
  14  -2   2  157.88    8.30
  14  -2   2  147.59    8.00
 -14  -2  -2  134.09    7.80
 -14   2  -2  154.88    6.50
  14   2   2  153.28    8.70
  14   2   2  142.99    8.30
 -14   2  -2  149.69    9.00
  14   2   2  143.49    8.70
 -14   2  -2  143.49    8.20
  16  -2   2 1096.49   34.00
 -16  -2  -2 1134.09   34.60
  16  -2   2 1198.98   32.90
  16  -2   2 1092.39   32.50
 -16  -2  -2 1072.69   32.60
 -16   2  -2 1072.99   32.30
  16   2   2 1105.79   34.10
 -16   2  -2 1131.19   34.70
  16   2   2 1159.88   33.40
  16   2   2 1106.89   33.70
 -16   2  -2 1036.80   29.00
  18  -2   2    7.00    2.40
  18  -2   2    6.70    2.40
 -18  -2  -2    6.00    2.80
  18  -2   2    7.20    2.70
 -18   2  -2   12.20    3.50
  18   2   2    4.20    2.20
  18   2   2    7.60    3.10
 -18   2  -2    5.40    1.70
  18   2   2    8.10    2.80
 -20  -2  -2   60.39    6.90
  20  -2   2   54.49    6.50
  20  -2   2   67.99    6.50
  20  -2   2   64.29    6.50
 -20   2  -2   61.89    7.20
  20   2   2   69.89    7.20
  20   2   2   63.29    6.30
  20   2   2   64.59    6.90
 -20   2  -2   66.09    4.10
  22  -2   2  137.49    9.60
 -22  -2  -2  169.38   12.00
  22  -2   2  157.98   10.70
  22  -2   2  152.38   10.00
  22  -2   2  150.48    8.60
  22   2   2  150.58   10.70
  22   2   2  145.49   10.50
 -22   2  -2  153.78   11.50
 -22   2  -2  137.99    5.90
  22   2   2  150.98   12.00
 -24  -2  -2   -0.90    2.50
  24  -2   2    5.60    3.30
  24  -2   2   -3.80    2.30
  24  -2   2    2.10    2.80
  24   2   2   -0.30    2.50
  24   2   2    6.70    3.10
 -24   2  -2    4.60    3.80
  24   2   2    3.50    2.60
  26  -2   2   11.00    4.00
  26  -2   2   17.50    4.00
  26  -2   2   13.70    4.00
 -26  -2  -2   11.00    4.40
  26   2   2   22.80    5.50
  26   2   2   12.20    4.00
 -26   2  -2   22.30    5.40
  26   2   2   12.90    4.40
  28  -2   2   -2.00    3.10
  28  -2   2   -3.20    2.50
  28  -2   2    8.40    3.80
 -28  -2  -2   -2.20    3.80
 -28   2  -2    2.90    3.60
  28   2   2    3.50    4.20
  28   2   2    4.70    3.50
  28   2   2    7.40    3.50
  30  -2   2   19.10    4.60
  30  -2   2   23.50    6.50
  30  -2   2   29.80    6.30
 -30  -2  -2   19.10    5.70
 -30   2  -2   19.20    5.90
  30   2   2   25.10    5.80
  30   2   2   25.00    5.70
  30   2   2   31.80    7.50
  32  -2   2    5.60    3.90
  32  -2   2    6.00    4.20
 -32  -2  -2    2.70    4.90
  32  -2   2   -2.60    4.10
  32   2   2    5.30    3.50
  32   2   2    4.20    4.20
 -32   2  -2   -1.80    3.90
  35  -3  -2    0.60    4.20
 -35  -3   2   -0.60    4.10
  35  -3  -2   -2.70    3.70
  35   3  -2   -5.90    3.10
 -35   3   2   -1.80    4.00
  35   3  -2   -0.70    4.10
  33  -3  -2   -7.50    3.00
  33  -3  -2    0.80    3.00
  33  -3  -2   -4.90    2.80
 -33  -3   2    1.70    4.10
  33   3  -2   -2.80    3.50
 -33   3   2   -1.00    3.00
  33   3  -2   -1.80    2.80
  33   3  -2   -0.70    3.30
  31  -3  -2   10.50    5.60
  31  -3  -2   -2.50    3.30
 -31  -3   2    2.00    4.30
  31  -3  -2    3.60    3.90
  31   3  -2    5.50    3.50
  31   3  -2    4.80    3.40
 -31   3   2    6.70    5.00
  31   3  -2    2.50    3.90
  29  -3  -2    1.20    3.20
  29  -3  -2    1.50    3.10
 -29  -3   2    5.90    3.90
  29  -3  -2    1.90    2.80
 -29   3   2    2.50    1.90
  29   3  -2   -1.30    2.40
  29   3  -2   10.00    3.50
  29   3  -2   -0.90    2.90
 -29   3   2   -2.30    3.20
  27  -3  -2   83.89    8.80
  27  -3  -2   77.49    7.80
  27  -3  -2   60.99    6.20
 -27  -3   2   80.99    9.30
  27   3  -2   63.69    6.70
  27   3  -2   75.09    8.40
 -27   3   2   65.39    8.30
 -27   3   2   55.69    4.80
  27   3  -2   77.49    8.40
  25  -3  -2   -2.80    1.50
  25  -3  -2    0.30    2.30
  25  -3  -2    2.30    2.30
 -25  -3   2    6.10    3.70
 -25   3   2   -0.20    3.10
 -25   3   2   -3.10    1.40
  25   3  -2    0.70    2.20
  25   3  -2    2.20    2.30
  25   3  -2    2.90    2.30
  23  -3  -2    2.40    2.70
 -23  -3   2   -2.20    2.30
  23  -3  -2   -0.40    1.80
  23  -3  -2    2.50    2.40
 -23   3   2    0.90    1.80
  23   3  -2    0.80    1.80
 -23   3   2    0.20    2.80
  23   3  -2    0.40    2.00
 -23   3   2    3.40    1.70
  23   3  -2   -1.00    1.90
 -21  -3   2   18.40    4.20
  21  -3  -2   14.70    3.40
  21  -3  -2   17.50    3.90
 -21  -3   2    7.90    2.70
  21  -3  -2   17.40    3.20
  21   3  -2   12.90    3.60
 -21   3   2   16.20    2.90
  21   3  -2   19.30    4.40
 -21   3   2   20.30    4.50
 -21   3   2   20.10    5.30
  19  -3  -2   19.50    3.90
  19  -3  -2   22.20    4.40
 -19  -3   2   14.30    2.90
 -19  -3   2   13.50    3.40
  19  -3  -2   19.30    3.10
  19   3  -2   13.60    2.80
 -19   3   2   16.30    2.90
 -19   3   2   22.10    4.30
  19   3  -2   16.10    3.40
  19   3  -2   21.70    4.10
 -19   3   2   20.60    3.10
 -17  -3   2    5.90    1.10
  17  -3  -2    4.20    2.10
  17  -3  -2    4.10    1.90
  17  -3  -2    5.20    1.80
 -17  -3   2    4.20    1.90
 -17  -3   2    8.80    2.70
 -17  -3   2    6.60    1.00
 -17   3   2    6.00    2.40
  17   3  -2    6.10    2.10
 -17   3   2    3.90    1.70
  17   3  -2    5.20    1.70
 -17   3   2    6.90    2.00
  17   3  -2    5.40    2.70
  15  -3  -2   29.20    3.70
 -15  -3   2   28.90    2.20
  15  -3  -2   24.20    2.90
  15  -3  -2   28.00    3.60
 -15  -3   2   32.40    3.60
 -15  -3   2   23.50    4.00
 -15  -3   2   33.40    3.50
  15   3  -2   24.70    4.10
 -15   3   2   29.40    3.30
 -15   3   2   27.00    3.80
  15   3  -2   28.40    3.80
  15   3  -2   27.60    3.50
 -15   3   2   27.30    3.20
  15   3  -2   28.20    2.20
  13  -3  -2    1.50    1.40
 -13  -3   2    2.50    1.20
 -13  -3   2    0.80    0.90
  13  -3  -2    1.80    1.30
  13  -3  -2    1.60    1.30
 -13  -3   2    2.50    1.70
 -13   3   2    1.10    1.60
 -13   3   2   -2.10    1.50
  13   3  -2    1.20    1.50
  13   3  -2    0.20    1.20
  13   3  -2    0.80    1.10
  13   3  -2    0.80    0.90
 -13   3   2    0.90    1.00
  11  -3  -2   27.50    3.40
  11  -3  -2   25.90    2.80
 -11  -3   2   30.40    2.50
  11  -3  -2   26.60    3.20
 -11  -3   2   26.50    3.30
 -11  -3   2   27.50    2.90
  11  -3  -2   26.00    2.80
 -11   3   2   22.20    2.80
  11   3  -2   27.10    2.40
 -11   3   2   28.20    3.10
  11   3  -2   27.60    3.10
 -11   3   2   27.70    2.90
  11   3  -2   26.00    3.20
  11   3  -2   24.00    3.00
  -9  -3   2  278.97   10.20
   9  -3  -2  280.17    9.80
  -9  -3   2  267.17    9.10
   9  -3  -2  271.67   10.30
  -9  -3   2  269.07   10.00
   9  -3  -2  252.27    9.20
   9  -3  -2  274.27    9.80
   9  -3  -2  259.47   10.20
   9   3  -2  278.47   10.40
   9   3  -2  276.17   10.80
  -9   3   2  275.57    9.40
  -9   3   2  236.08    9.40
   9   3  -2  269.27   10.20
   9   3  -2  282.17   10.10
   9   3  -2  276.97    9.20
  -9   3   2  263.87   10.20
   7  -3  -2   55.49    3.80
   7  -3  -2   55.39    3.80
  -7  -3   2   66.39    4.20
  -7  -3   2   61.59    3.80
   7  -3  -2   65.09    4.30
   7  -3  -2   54.19    3.80
   7  -3  -2   56.29    4.10
  -7  -3   2   58.29    3.80
   7   3  -2   59.09    3.80
   7   3  -2   62.69    4.20
  -7   3   2   55.99    4.10
  -7   3   2   60.39    3.30
   7   3  -2   58.79    4.10
   7   3  -2   62.39    4.00
   7   3  -2   56.79    4.10
   5  -3  -2  563.04   14.70
   5  -3  -2  598.44   17.20
   5  -3  -2  588.04   16.90
  -5  -3   2  572.44   16.00
   5  -3  -2  604.94   17.10
  -5  -3   2  587.54   18.40
   5  -3  -2  551.04   17.00
  -5  -3   2  602.94   17.40
  -5   3   2  570.04   14.70
   5   3  -2  548.55   15.90
   5   3  -2  591.44   17.10
   5   3  -2  597.14   16.90
  -5   3   2  584.44   17.50
  -5   3   2  575.04   16.90
  -5   3   2  590.34   14.70
   5   3  -2  587.94   16.90
   5   3  -2  581.34   17.30
  -3  -3   2    0.80    0.90
  -3  -3   2   -0.80    1.00
  -3  -3   2    0.40    0.90
   3  -3  -2    0.50    1.00
  -3  -3   2    0.60    0.80
   3  -3  -2    0.20    1.00
   3  -3  -2    0.50    0.90
   3   3  -2    0.40    1.20
  -3   3   2    0.50    1.00
  -3   3   2    1.80    1.20
   3   3  -2    0.50    0.90
  -3   3   2    1.80    1.20
   3   3  -2    1.20    0.80
   3   3  -2    1.20    1.10
  -1  -3   2   69.89    3.80
  -1  -3   2   68.59    4.20
   1  -3  -2   64.39    4.20
   1  -3  -2   68.19    4.30
  -1  -3   2   71.59    3.40
  -1  -3   2   66.99    3.60
  -1  -3   2   61.59    4.30
  -1  -3   2   66.69    4.30
  -1   3   2   70.79    4.30
  -1   3   2   69.39    4.20
   1   3  -2   78.29    4.60
  -1   3   2   73.29    4.30
   1   3  -2   70.79    4.40
   1   3  -2   62.59    3.60
   1   3  -2   66.69    3.30
   1  -3   2   95.79    5.20
   1  -3   2   86.39    4.70
  -1  -3  -2   91.79    5.00
   1  -3   2   88.09    4.30
   1  -3   2   90.99    5.20
  -1  -3  -2   88.59    5.00
  -1  -3  -2   91.19    3.30
  -1  -3  -2   90.09    3.20
  -1  -3  -2   82.99    4.60
   1  -3   2   86.59    5.20
  -1   3  -2   95.49    5.20
   1   3   2   84.09    5.00
   1   3   2   88.59    4.70
  -1   3  -2   87.69    5.00
  -1   3  -2   90.59    4.20
   1   3   2   90.09    5.00
   1   3   2   87.59    3.30
  -1   3  -2   92.49    4.30
   3  -3   2    2.70    1.30
  -3  -3  -2    4.30    1.20
  -3  -3  -2    7.20    1.90
   3  -3   2    3.30    1.20
   3  -3   2    4.40    1.20
  -3  -3  -2    6.30    1.20
   3  -3   2    2.50    1.30
  -3  -3  -2    3.40    1.40
   3   3   2    5.50    1.60
  -3   3  -2    4.40    1.40
  -3   3  -2    4.80    1.30
   3   3   2    4.00    1.50
   3   3   2    3.90    1.10
  -3   3  -2    3.80    1.50
   3   3   2    6.10    1.50
  -3   3  -2    4.10    1.20
   3   3   2    4.10    1.60
  -5  -3  -2   67.69    4.60
   5  -3   2   72.49    4.10
  -5  -3  -2   79.19    4.30
   5  -3   2   66.99    4.80
   5  -3   2   66.59    4.70
  -5  -3  -2   64.39    3.70
  -5   3  -2   71.49    4.60
   5   3   2   66.19    4.80
   5   3   2   72.79    4.90
  -5   3  -2   69.99    4.70
   5   3   2   67.99    3.90
  -5   3  -2   64.49    3.80
  -5   3  -2   68.89    4.30
   5   3   2   68.89    3.90
   5   3   2   61.79    4.70
   7  -3   2    1.40    1.20
  -7  -3  -2   -0.50    1.00
   7  -3   2    0.50    1.00
  -7  -3  -2   -1.30    0.80
   7  -3   2    0.50    1.30
  -7  -3  -2   -0.50    0.70
  -7   3  -2    0.80    1.00
   7   3   2    0.50    1.10
  -7   3  -2    0.00    1.00
   7   3   2    0.70    0.80
   7   3   2   -1.00    1.00
  -7   3  -2   -0.40    0.90
   7   3   2   -1.20    0.90
   9  -3   2   -0.50    0.90
  -9  -3  -2   -0.50    0.70
   9  -3   2    1.40    2.00
  -9  -3  -2    1.10    1.10
  -9  -3  -2   -1.30    1.60
   9  -3   2   -1.30    1.00
  -9   3  -2    1.90    1.30
  -9   3  -2   -0.40    1.00
   9   3   2    0.40    1.10
   9   3   2    0.00    0.90
   9   3   2    0.30    0.80
  -9   3  -2   -0.20    0.90
   9   3   2    2.10    1.30
  11  -3   2   15.20    3.00
 -11  -3  -2   10.60    1.40
 -11  -3  -2   14.40    2.90
  11  -3   2   15.00    2.70
  11  -3   2   14.20    2.50
  11   3   2   12.20    1.60
  11   3   2   17.10    3.20
 -11   3  -2   14.40    2.80
  11   3   2   10.20    2.50
 -11   3  -2   13.20    3.70
 -11   3  -2   13.70    2.80
  11   3   2   15.90    3.00
 -13  -3  -2   18.50    3.30
 -13  -3  -2   24.00    1.50
  13  -3   2   26.90    3.40
 -13  -3  -2   27.10    4.20
  13  -3   2   30.10    4.50
  13  -3   2   19.10    3.20
  13   3   2   22.60    3.90
  13   3   2   23.20    1.60
  13   3   2   28.20    4.30
 -13   3  -2   21.00    3.70
 -13   3  -2   31.20    3.50
 -13   3  -2   25.50    3.80
  13   3   2   24.30    4.00
  15  -3   2   34.00    5.10
  15  -3   2   26.60    4.10
  15  -3   2   38.70    4.30
 -15  -3  -2   38.30    5.00
 -15   3  -2   41.10    4.90
  15   3   2   33.40    4.50
  15   3   2   41.60    5.00
 -15   3  -2   33.20    4.20
 -15   3  -2   31.70    3.50
  15   3   2   35.20    5.40
  17  -3   2   86.09    7.00
  17  -3   2   67.79    6.10
  17  -3   2   69.09    7.10
 -17  -3  -2   86.09    7.50
 -17   3  -2   79.69    5.50
  17   3   2   79.39    7.00
  17   3   2   68.29    6.50
  17   3   2   80.19    7.30
 -17   3  -2   84.89    7.70
  19  -3   2  109.29    8.60
  19  -3   2  100.29    7.60
 -19  -3  -2  113.19    9.20
  19  -3   2  105.89    7.90
  19   3   2   98.59    8.00
  19   3   2  112.29    8.90
  19   3   2  109.39    8.70
 -19   3  -2  106.99    8.70
 -19   3  -2  105.69    6.30
  21  -3   2   12.40    3.60
  21  -3   2   13.90    3.50
  21  -3   2   13.50    3.50
 -21  -3  -2   15.20    4.00
 -21   3  -2   14.90    4.10
  21   3   2   15.70    4.00
 -21   3  -2   16.10    2.60
  21   3   2   14.10    3.90
  21   3   2   10.40    4.30
  23  -3   2    1.50    2.50
 -23  -3  -2    1.30    2.80
  23  -3   2    0.20    2.10
  23  -3   2    3.40    2.50
 -23   3  -2    1.70    3.20
  23   3   2    4.10    2.80
  23   3   2   -0.40    2.60
  23   3   2   -0.80    2.40
 -23   3  -2    2.00    1.60
  25  -3   2    8.20    3.50
  25  -3   2    3.40    2.80
  25  -3   2    3.60    3.20
 -25  -3  -2   -1.40    3.30
  25   3   2    2.50    3.20
 -25   3  -2    1.00    3.10
  25   3   2    6.50    3.50
  25   3   2    8.10    3.50
 -27  -3  -2    2.70    6.10
  27  -3   2   -3.00    2.90
  27  -3   2    3.90    3.50
  27  -3   2    0.50    2.30
  27   3   2    0.10    2.80
  27   3   2   -0.10    4.30
  27   3   2    3.20    3.20
 -29  -3  -2   -0.50    4.10
  29  -3   2   -2.90    2.50
  29  -3   2   -2.70    3.40
  29   3   2    1.40    3.30
  29   3   2   -2.70    3.10
  29   3   2    1.90    3.50
 -29   3  -2   -4.70    3.50
  31  -3   2   -9.10    3.60
 -31  -3  -2   -1.00    3.90
  31  -3   2    2.50    3.70
  31   3   2   -1.60    3.70
  31   3   2   -0.80    3.70
 -31   3  -2   -8.30    3.10
  31   3   2    0.60    3.10
  34  -4  -2   19.20    5.90
  34  -4  -2   21.50    5.30
 -34  -4   2   16.20    6.20
 -34   4   2   14.20    5.60
  34   4  -2   20.70    6.10
  34   4  -2   19.40    5.70
  34   4  -2    7.80    9.80
  32  -4  -2   -3.90    3.30
 -32  -4   2   -2.20    4.20
  32  -4  -2   -5.70    2.80
  32  -4  -2    2.70    3.90
 -32   4   2   -5.70    3.50
  32   4  -2    4.30    3.70
  32   4  -2    3.60    4.20
  32   4  -2    0.00    3.80
  30  -4  -2    6.00    5.10
 -30  -4   2    3.10    4.40
  30  -4  -2    1.50    2.80
  30  -4  -2    1.90    3.40
 -30   4   2    2.90    2.10
 -30   4   2    2.70    4.80
  30   4  -2    2.90    3.00
  30   4  -2    0.40    2.90
  30   4  -2    2.70    3.40
  28  -4  -2   27.50    4.70
  28  -4  -2   17.30    5.10
 -28  -4   2   25.80    5.90
  28  -4  -2   19.70    4.90
  28   4  -2   23.80    5.20
 -28   4   2   24.30    6.00
  28   4  -2   35.90    6.90
  28   4  -2   25.70    4.80
 -28   4   2   24.70    3.90
  26  -4  -2   -1.70    2.50
  26  -4  -2   -3.70    2.30
  26  -4  -2   -3.70    2.30
 -26  -4   2   -2.80    2.60
  26   4  -2    1.10    2.60
  26   4  -2    6.90    3.40
 -26   4   2    1.10    2.70
  26   4  -2    1.30    2.80
  24  -4  -2   24.50    4.70
  24  -4  -2   17.70    3.80
 -24  -4   2   18.00    4.50
  24  -4  -2   26.60    5.50
 -24   4   2   22.10    4.80
  24   4  -2   19.10    4.60
 -24   4   2   21.90    3.90
  24   4  -2   25.10    5.00
  24   4  -2   24.40    4.50
 -22  -4   2   25.90    5.40
  22  -4  -2   29.00    5.60
  22  -4  -2   22.00    4.60
  22  -4  -2   26.00    4.20
  22   4  -2   26.80    5.10
  22   4  -2   30.60    4.70
 -22   4   2   23.50    7.80
 -22   4   2   36.80    4.30
 -22   4   2   28.60    4.40
  22   4  -2   35.20    6.00
  20  -4  -2   33.30    5.00
  20  -4  -2   19.90    3.50
 -20  -4   2   21.00    4.30
  20  -4  -2   22.70    5.10
 -20  -4   2   20.60    2.00
 -20  -4   2   20.00    1.80
  20   4  -2   20.90    4.00
 -20   4   2   23.30    3.80
  20   4  -2   18.00    4.20
  20   4  -2   13.10    5.50
 -20   4   2   22.00    3.60
 -20   4   2   18.50    4.00
  18  -4  -2   19.70    4.00
  18  -4  -2   25.20    4.60
 -18  -4   2   16.70    2.20
 -18  -4   2   20.70    3.80
 -18  -4   2   20.40    3.40
  18  -4  -2   18.70    3.20
 -18  -4   2   23.50    2.20
  18   4  -2   21.30    3.80
  18   4  -2   22.80    4.00
 -18   4   2   23.50    4.20
  18   4  -2   21.50    2.20
 -18   4   2   16.50    3.30
  18   4  -2   18.70    4.00
  16  -4  -2  365.96   15.00
 -16  -4   2  358.16   15.10
  16  -4  -2  356.06   14.90
  16  -4  -2  383.36   14.00
  16  -4  -2  373.86   13.90
 -16  -4   2  354.26   14.30
 -16  -4   2  350.36   12.70
  16   4  -2  364.16   15.10
  16   4  -2  377.26   11.70
 -16   4   2  355.96   14.40
 -16   4   2  391.46   14.50
  16   4  -2  372.66   15.60
  16   4  -2  374.56   14.90
 -16   4   2  389.06   14.20
  14  -4  -2   12.50    2.80
 -14  -4   2   16.30    4.60
 -14  -4   2   12.80    2.90
  14  -4  -2   13.20    2.60
  14  -4  -2   13.10    2.70
  14  -4  -2   15.10    2.90
 -14   4   2   12.30    2.90
  14   4  -2   14.70    2.20
  14   4  -2   17.90    3.10
  14   4  -2   12.40    2.60
  14   4  -2   17.70    3.20
 -14   4   2   17.30    2.90
 -14   4   2   13.80    2.70
 -12  -4   2   -0.60    1.20
  12  -4  -2    0.30    1.00
  12  -4  -2    0.80    1.00
  12  -4  -2    2.00    1.50
  12  -4  -2    0.40    1.30
 -12  -4   2    0.30    1.10
  12   4  -2    2.10    1.10
  12   4  -2   -0.90    1.30
 -12   4   2   -1.50    1.00
 -12   4   2    0.40    1.10
 -12   4   2    0.80    1.10
  12   4  -2    0.40    1.30
  12   4  -2    1.00    1.40
 -10  -4   2  119.69    6.40
 -10  -4   2  109.99    6.60
  10  -4  -2  120.79    7.00
  10  -4  -2  118.49    6.80
  10  -4  -2  111.59    6.30
  10   4  -2  118.29    7.00
  10   4  -2  114.09    6.90
 -10   4   2  116.19    6.80
  10   4  -2  121.49    6.00
  10   4  -2  123.59    7.00
 -10   4   2  120.59    5.90
  -8  -4   2    2.00    1.30
   8  -4  -2    0.60    1.30
   8  -4  -2    2.00    1.40
   8  -4  -2    2.20    1.10
   8  -4  -2    0.90    1.00
   8  -4  -2    3.40    1.60
  -8  -4   2    1.20    1.20
   8   4  -2    2.40    1.40
   8   4  -2    2.10    1.40
  -8   4   2    4.80    1.70
  -8   4   2    0.50    0.90
   8   4  -2    1.20    1.00
   8   4  -2    2.00    1.20
   6  -4  -2 1616.84   41.50
  -6  -4   2 1554.54   41.50
   6  -4  -2 1612.64   37.70
  -6  -4   2 1587.84   41.90
   6  -4  -2 1502.55   40.80
   6  -4  -2 1580.84   41.80
   6  -4  -2 1617.84   41.20
  -6  -4   2 1527.75   39.20
   6   4  -2 1561.94   41.40
  -6   4   2 1670.93   41.30
  -6   4   2 1597.34   37.70
  -6   4   2 1572.94   37.60
   6   4  -2 1465.15   41.10
   6   4  -2 1587.24   41.60
   6   4  -2 1568.04   40.80
   6   4  -2 1590.34   39.30
  -4  -4   2  651.13   20.70
   4  -4  -2  698.33   20.70
  -4  -4   2  660.43   18.30
   4  -4  -2  710.83   22.70
  -4  -4   2  673.53   20.20
  -4   4   2  706.23   20.70
   4   4  -2  709.83   21.10
   4   4  -2  700.93   20.60
   4   4  -2  681.13   18.50
  -2  -4   2  610.44   23.60
  -2  -4   2  555.14   17.90
   2  -4  -2  558.24   17.70
   2  -4  -2  548.55   19.50
   2  -4  -2  534.35   19.30
  -2  -4   2  599.44   18.30
  -2  -4   2  554.04   16.90
  -2   4   2  579.74   19.60
  -2   4   2  556.14   17.80
   2   4  -2  587.64   15.50
   2   4  -2  537.15   19.20
   2   4  -2  561.94   18.10
   2   4  -2  537.25   19.30
   0  -4  -2   54.49    6.90
   0  -4   2   52.69    4.30
   0  -4   2   49.70    4.30
   0  -4   2   50.99    3.60
   0  -4   2   54.39    4.40
   0  -4   2   54.99    6.40
   0  -4  -2   51.29    4.20
   0   4  -2   45.40    3.00
   0   4   2   46.70    4.10
   0   4   2   58.79    6.90
   0   4  -2   50.29    5.40
   0   4   2   52.09    4.20
  -2  -4  -2 3555.64   84.29
   2  -4   2 3415.66   81.19
   2  -4   2 3416.86   84.29
  -2  -4  -2 3665.23   84.29
   2  -4   2 3400.86   82.29
   2  -4   2 3529.75   84.29
   2  -4   2 3381.46   83.79
  -2  -4  -2 3483.55   79.89
  -2  -4  -2 3444.76   79.89
  -2   4  -2 3496.65   81.29
   2   4   2 3258.47   83.59
  -2   4  -2 3365.06   83.99
   2   4   2 3497.65   87.29
   2   4   2 3374.76   83.19
  -4  -4  -2  367.16   13.80
  -4  -4  -2  400.06   14.20
   4  -4   2  383.96   13.80
   4  -4   2  410.56   16.20
   4  -4   2  381.76   13.80
  -4  -4  -2  351.46   11.00
   4  -4   2  356.86   11.80
   4  -4   2  380.26   12.40
  -4  -4  -2  382.46   11.30
   4   4   2  350.86   13.50
  -4   4  -2  372.56   11.90
   4   4   2  378.96   14.00
   4   4   2  374.76   12.80
  -4   4  -2  368.96   13.70
  -4   4  -2  366.36   13.60
  -6  -4  -2  951.40   27.20
   6  -4   2  877.11   25.00
  -6  -4  -2  924.81   27.40
   6  -4   2  883.41   26.60
   6  -4   2  890.01   26.70
  -6  -4  -2  909.71   24.60
   6   4   2  966.30   27.30
   6   4   2  908.41   26.90
  -6   4  -2  923.21   26.70
  -6   4  -2  934.91   25.30
   6   4   2  886.21   27.00
  -6   4  -2  879.01   26.60
   6   4   2  893.21   25.00
   8  -4   2  141.09    8.00
  -8  -4  -2  146.99    9.40
   8  -4   2  156.68   11.10
  -8  -4  -2  149.59    7.20
   8  -4   2  154.28    8.20
  -8   4  -2  148.79    7.90
   8   4   2  147.39    8.20
  -8   4  -2  155.98    8.00
   8   4   2  143.69    6.50
   8   4   2  153.68    8.30
  -8   4  -2  137.39    7.80
   8   4   2  154.78    8.30
 -10  -4  -2  123.29    7.10
  10  -4   2  124.99    7.50
  10  -4   2  129.09    7.80
  10  -4   2  123.59    6.80
 -10  -4  -2  112.29    7.40
  10   4   2  114.89    7.40
  10   4   2  114.99    7.60
  10   4   2  123.19    7.70
 -10   4  -2  123.59    7.20
 -10   4  -2  122.69    7.20
 -10   4  -2  137.09    8.10
  10   4   2  126.29    5.70
 -12  -4  -2   49.99    4.90
  12  -4   2   46.20    5.00
  12  -4   2   57.09    5.10
  12  -4   2   52.89    4.70
 -12  -4  -2   47.90    3.30
 -12  -4  -2   54.99    5.40
 -12   4  -2   46.70    4.60
  12   4   2   55.79    5.40
  12   4   2   51.09    5.40
  12   4   2   40.80    4.80
  12   4   2   44.90    3.20
 -12   4  -2   48.90    4.90
 -12   4  -2   48.60    4.90
  14  -4   2  683.23   22.90
  14  -4   2  707.83   23.90
  14  -4   2  728.03   25.00
 -14  -4  -2  724.73   19.10
 -14  -4  -2  751.02   24.60
  14   4   2  745.93   25.20
  14   4   2  705.63   19.10
  14   4   2  721.93   25.00
 -14   4  -2  699.63   22.70
 -14   4  -2  758.52   27.30
 -14   4  -2  731.23   24.40
  14   4   2  735.13   24.90
  16  -4   2  420.56   24.10
  16  -4   2  375.16   15.30
  16  -4   2  365.16   15.70
 -16  -4  -2  402.46   16.80
 -16  -4  -2  355.36    9.90
 -16   4  -2  376.06   14.50
  16   4   2  362.66   10.00
 -16   4  -2  378.86   16.40
  16   4   2  374.36   16.40
  18  -4   2   -0.70    1.70
  18  -4   2    0.20    2.10
  18  -4   2   -1.90    1.80
 -18  -4  -2   -0.20    2.60
 -18   4  -2    1.70    2.00
  18   4   2    0.00    2.00
 -18   4  -2    1.90    2.50
  18   4   2   -0.30    1.70
  18   4   2   -1.60    1.60
  20  -4   2   10.30    2.90
  20  -4   2    6.70    3.30
 -20  -4  -2   13.00    3.80
  20  -4   2    4.90    3.10
  20   4   2   11.50    3.70
  20   4   2    6.00    3.10
 -20   4  -2    9.10    2.50
 -20   4  -2    3.30    2.90
  20   4   2    5.20    3.00
  22  -4   2  189.38   11.20
 -22  -4  -2  182.48   12.70
  22  -4   2  184.88   11.40
  22  -4   2  201.78   13.20
  22   4   2  179.58   12.70
  22   4   2  184.48   12.10
 -22   4  -2  182.78    9.40
 -22   4  -2  188.28   12.60
  22   4   2  202.18   13.30
 -24  -4  -2   11.30    4.70
  24  -4   2   15.50    4.50
  24  -4   2   20.60    5.30
  24  -4   2   16.90    4.50
  24   4   2   16.00    4.40
 -24   4  -2   14.60    2.90
 -24   4  -2   16.20    4.70
  24   4   2   15.30    4.70
  24   4   2   18.60    4.70
  26  -4   2    3.60    3.30
  26  -4   2   -0.40    3.20
 -26  -4  -2    7.80    3.90
  26  -4   2    1.90    3.00
  26   4   2   -0.30    2.80
 -26   4  -2   -4.70    1.80
 -26   4  -2   -5.10    3.00
  26   4   2   -1.40    3.10
  26   4   2    2.40    3.60
  28  -4   2   -4.00    2.70
  28  -4   2   -3.00    3.30
 -28  -4  -2    0.30    4.00
  28  -4   2   -0.90    3.00
 -28   4  -2   -2.70    3.90
  28   4   2    2.50    3.60
  28   4   2   -1.30    2.90
  30  -4   2   10.90    6.90
  30  -4   2    4.60    3.90
 -30  -4  -2    2.80    3.80
  30  -4   2   10.00    4.50
 -30   4  -2    2.20    4.60
  30   4   2    3.60    4.10
  30   4   2    9.00    4.30
  30   4   2    8.70    5.00
  33  -5  -2    2.20    4.10
  33  -5  -2   -0.40    3.80
 -33  -5   2    2.00    5.00
 -33   5   2   -3.20    4.60
  33   5  -2   -7.60    3.20
  33   5  -2    0.80    3.80
  33   5  -2   -8.20    4.20
  31  -5  -2    9.80    4.30
  31  -5  -2    5.60    4.10
 -31  -5   2    9.20    4.80
  31  -5  -2    1.30    3.70
  31   5  -2    5.90    3.60
  31   5  -2   11.20    4.30
 -31   5   2    3.80    4.90
  31   5  -2   15.10    5.20
  29  -5  -2    4.00    4.20
  29  -5  -2    2.80    3.20
  29  -5  -2    4.30    4.80
 -29  -5   2  -10.80    5.80
  29   5  -2    4.40    3.80
 -29   5   2   -0.70    4.00
  29   5  -2    3.00    3.30
 -29   5   2    3.90    2.90
  29   5  -2    1.70    3.50
 -27  -5   2   21.20    5.60
  27  -5  -2   12.60    3.40
  27  -5  -2   14.00    4.20
  27  -5  -2   23.90    5.60
 -27   5   2   10.10    4.30
  27   5  -2   20.20    6.60
 -27   5   2   20.50    4.00
  27   5  -2   26.00    5.80
  27   5  -2   21.10    4.90
 -25  -5   2    2.90    3.40
  25  -5  -2    4.80    2.90
  25  -5  -2    4.90    3.40
  25  -5  -2    3.80    3.30
  25   5  -2    2.10    3.10
  25   5  -2    3.40    3.10
 -25   5   2    9.50    3.40
  25   5  -2    8.80    3.60
 -25   5   2    6.70    2.80
  23  -5  -2    1.20    2.40
  23  -5  -2    6.40    2.50
  23  -5  -2    4.10    2.90
 -23  -5   2    2.00    3.00
 -23   5   2    4.50    2.80
  23   5  -2    5.80    2.80
 -23   5   2    1.10    2.30
  23   5  -2    6.60    3.70
  23   5  -2    8.60    3.30
  21  -5  -2  109.49    8.90
 -21  -5   2  112.69    9.30
 -21  -5   2  104.79    4.80
 -21  -5   2  103.19    4.90
  21  -5  -2  115.39    8.60
  21  -5  -2  108.39    7.90
 -21   5   2  115.89    9.00
  21   5  -2  115.79    9.20
  21   5  -2  115.99    9.30
  21   5  -2  101.49    8.40
 -21   5   2  111.09    7.90
  19  -5  -2  109.69    8.50
  19  -5  -2   94.29    7.20
  19  -5  -2  101.69   12.30
 -19  -5   2  103.29    8.30
  19   5  -2   99.59    7.80
  19   5  -2  103.39    8.30
  19   5  -2  102.69    8.60
 -19   5   2  101.99    7.40
  19   5  -2   93.39    5.10
 -19   5   2  105.69    7.90
  17  -5  -2   16.10    3.90
  17  -5  -2   14.20    3.00
 -17  -5   2   23.80    4.20
  17  -5  -2   11.80    3.00
  17  -5  -2   14.00    3.50
  17   5  -2   14.60    3.30
  17   5  -2   16.50    2.60
  17   5  -2   17.20    3.80
 -17   5   2   14.20    3.20
 -17   5   2   15.20    3.30
 -17   5   2   16.80    3.60
  17   5  -2   19.40    6.60
  15  -5  -2   31.70    4.20
  15  -5  -2   30.00    3.80
  15  -5  -2   35.50    5.30
 -15  -5   2   36.50    4.80
  15  -5  -2   26.40    4.20
  15   5  -2   41.40    5.20
  15   5  -2   39.50    4.90
 -15   5   2   33.50    4.50
  15   5  -2   26.80    4.50
 -15   5   2   33.90    4.30
  15   5  -2   30.60    5.10
 -13  -5   2    8.40    2.30
  13  -5  -2    3.90    2.00
  13  -5  -2    8.50    2.50
 -13  -5   2    7.00    2.30
  13  -5  -2    9.50    2.40
  13  -5  -2    6.60    2.10
  13   5  -2    7.80    1.90
 -13   5   2    8.50    2.80
  13   5  -2   11.60    3.00
  13   5  -2    8.30    2.70
  13   5  -2    8.70    2.50
  11  -5  -2   20.00    3.50
 -11  -5   2   25.40    3.80
  11  -5  -2   20.40    3.30
 -11  -5   2   25.90    3.60
  11  -5  -2   19.70    3.40
  11  -5  -2   28.30    3.60
  11   5  -2   29.40    3.50
 -11   5   2   24.50    3.90
  11   5  -2   27.30    4.30
  11   5  -2   25.20    4.10
  11   5  -2   25.70    4.20
 -11   5   2   28.10    3.00
   9  -5  -2  341.57   13.90
  -9  -5   2  377.16   12.90
  -9  -5   2  373.26   14.70
   9  -5  -2  367.36   14.10
   9  -5  -2  370.66   14.10
   9  -5  -2  366.86   11.50
   9  -5  -2  365.86   14.40
  -9  -5   2  365.76   14.40
   9   5  -2  369.36   13.50
   9   5  -2  348.57   14.20
  -9   5   2  362.56   11.40
   9   5  -2  364.96   14.60
   9   5  -2  368.26   14.30
  -9   5   2  376.06   11.60
  -9   5   2  367.06   14.70
   7  -5  -2    7.70    2.10
   7  -5  -2    8.20    2.30
  -7  -5   2    5.60    1.70
   7  -5  -2    5.80    2.00
   7  -5  -2    8.70    1.40
  -7  -5   2    6.80    2.40
   7  -5  -2    4.90    1.90
  -7  -5   2    7.70    2.30
   7   5  -2   11.40    1.90
  -7   5   2   11.10    1.50
   7   5  -2    9.90    2.50
  -7   5   2    9.10    1.40
   7   5  -2   11.20    2.30
   7   5  -2    7.40    2.50
   7   5  -2    7.00    2.20
  -7   5   2    7.40    2.50
   5  -5  -2  113.89    6.90
   5  -5  -2   93.19    6.20
   5  -5  -2   99.39    6.30
   5  -5  -2   92.69    6.40
  -5  -5   2   90.99    4.60
  -5  -5   2  100.39    6.30
  -5  -5   2  109.19   10.20
   5   5  -2   94.99    6.30
   5   5  -2   92.39    6.40
   5   5  -2  102.19    6.30
  -5   5   2   97.29    6.70
  -5   5   2   96.59    6.50
   5   5  -2   94.09    4.70
   3  -5  -2    3.30    1.70
   3  -5  -2    1.20    1.30
  -3  -5   2    0.80    1.40
  -3  -5   2   -0.10    0.90
  -3  -5   2    0.00    1.20
  -3  -5   2    3.10    1.60
   3  -5  -2    2.70    1.30
  -3  -5   2    3.30    1.70
   3   5  -2    2.90    1.70
   3   5  -2    2.20    1.10
  -3   5   2    3.20    1.70
  -3   5   2    3.00    1.70
   3   5  -2    4.00    1.70
   3   5  -2    1.00    1.20
   1  -5  -2   69.79    5.50
  -1  -5   2   73.59    5.50
   1  -5  -2   74.89    5.80
  -1  -5   2   72.49    6.00
  -1  -5   2   71.39    3.80
  -1  -5   2   71.79    5.60
   1  -5  -2   77.39    5.70
  -1  -5   2   81.19    5.50
   1   5  -2   87.09    4.10
  -1   5   2   78.39    5.80
  -1   5   2   89.79    6.00
   1   5  -2   74.39    5.70
   1   5  -2   81.99    5.90
  -1   5   2   81.59    5.90
  -1  -5  -2   32.70    3.80
   1  -5   2   31.60    3.90
   1  -5   2   39.00    4.50
   1  -5   2   38.30    7.30
  -1  -5  -2   26.50    5.60
   1  -5   2   35.70    2.80
   1  -5   2   35.10    4.00
  -1   5  -2   32.00    2.70
   1   5   2   36.30    4.00
  -1   5  -2   30.80    3.80
   1   5   2   32.30    3.90
   1   5   2   38.00    4.10
   3  -5   2    0.90    1.00
   3  -5   2    0.80    1.80
  -3  -5  -2   -0.80    0.70
  -3  -5  -2   -0.20    1.20
   3  -5   2    0.00    1.10
  -3  -5  -2    0.60    1.10
   3  -5   2    1.40    1.20
  -3  -5  -2   -0.90    0.60
   3  -5   2   -0.40    1.20
   3   5   2    0.90    1.30
  -3   5  -2   -0.10    0.80
   3   5   2   -0.60    1.00
   3   5   2    0.60    1.40
  -3   5  -2   -0.60    1.50
   5  -5   2    9.50    2.90
  -5  -5  -2   10.50    1.90
  -5  -5  -2   10.80    2.70
   5  -5   2   11.90    2.70
   5  -5   2   10.50    2.60
  -5  -5  -2   14.50    2.00
   5  -5   2   11.30    2.30
  -5  -5  -2   13.80    2.90
  -5   5  -2   11.90    2.00
  -5   5  -2   10.20    2.40
   5   5   2   11.20    2.70
   5   5   2   13.40    3.00
   5   5   2   10.50    2.20
   7  -5   2   60.09    5.40
  -7  -5  -2   50.79    5.10
   7  -5   2   57.99    5.30
   7  -5   2   54.39    5.30
   7  -5   2   59.79    4.80
  -7  -5  -2   50.79    3.90
  -7  -5  -2   61.19    5.60
   7   5   2   50.89    5.20
  -7   5  -2   51.99    5.10
   7   5   2   57.79    5.20
  -7   5  -2   60.59    4.50
   7   5   2   56.39    4.50
  -7   5  -2   56.99    5.40
   7   5   2   61.19    5.30
   9  -5   2    5.80    1.90
   9  -5   2    3.30    1.50
  -9  -5  -2    3.30    2.10
  -9  -5  -2    6.70    2.40
   9  -5   2    3.30    1.90
   9  -5   2    6.20    2.50
  -9   5  -2    5.80    2.00
   9   5   2    3.80    2.20
  -9   5  -2    1.80    1.70
   9   5   2    7.60    2.40
   9   5   2    3.90    2.10
  -9   5  -2    7.40    2.30
   9   5   2    3.30    1.90
  11  -5   2  197.38    9.50
 -11  -5  -2  181.48    9.30
 -11  -5  -2  184.38   10.80
  11  -5   2  190.68   10.30
  11  -5   2  199.48   10.80
  11   5   2  196.38   10.80
 -11   5  -2  182.98    9.30
  11   5   2  189.68   10.70
  11   5   2  181.38    8.20
  11   5   2  199.48   10.80
 -11   5  -2  182.68   10.00
  13  -5   2   15.10    3.80
  13  -5   2   20.30    3.60
  13  -5   2   11.50    3.20
 -13  -5  -2   13.20    3.20
  13   5   2   21.50    4.40
 -13   5  -2   17.00    3.30
 -13   5  -2   15.30    3.40
  13   5   2   14.00    3.60
  13   5   2   14.90    2.50
  13   5   2   14.30    3.70
 -15  -5  -2   15.30    3.70
  15  -5   2   17.20    4.00
  15  -5   2   13.10    3.10
  15  -5   2    8.50    2.90
 -15   5  -2   14.30    3.20
  15   5   2   20.60    2.60
 -15   5  -2   18.00    3.70
  15   5   2   14.90    3.70
  15   5   2   17.50    4.00
  15   5   2   15.80    3.90
  17  -5   2   -1.70    1.90
 -17  -5  -2    7.00    3.10
  17  -5   2    4.40    2.50
  17  -5   2    3.00    2.30
 -17  -5  -2    0.50    1.10
  17   5   2   -1.00    1.80
  17   5   2   -0.20    2.20
  17   5   2    5.00    3.00
  17   5   2    3.70    1.00
 -17   5  -2    0.00    1.90
  19  -5   2   18.00    4.20
 -19  -5  -2   23.20    4.80
  19  -5   2   18.80    4.20
  19  -5   2   16.20    4.00
  19   5   2   25.70    5.10
  19   5   2   16.00    4.20
  19   5   2   20.30    4.30
 -19   5  -2   19.30    4.70
 -19   5  -2   21.80    4.00
 -21  -5  -2   15.10    4.50
  21  -5   2   19.50    4.30
  21  -5   2   10.90    4.20
  21  -5   2    9.70    3.40
  21   5   2   17.80    4.70
 -21   5  -2   14.90    4.00
  21   5   2   18.90    4.60
 -21   5  -2   21.20    4.00
  21   5   2   24.00    4.80
  23  -5   2   -0.70    2.60
  23  -5   2   -0.70    1.90
 -23  -5  -2    1.70    3.40
  23  -5   2   -3.60    2.20
  23   5   2    0.50    2.80
  23   5   2    3.50    3.10
 -23   5  -2   -2.00    3.10
  23   5   2   -5.90    2.70
 -23   5  -2   -4.10    1.70
 -25  -5  -2   31.70    6.80
  25  -5   2   20.80    5.20
  25  -5   2   21.20    5.10
  25  -5   2   25.20    6.10
 -25   5  -2   24.80    4.20
  25   5   2   33.20    6.50
 -25   5  -2   27.90    6.50
  25   5   2   37.30    6.90
  25   5   2   22.00    5.60
  27  -5   2   10.90    4.30
  27  -5   2   12.60    4.50
  27  -5   2   14.60    5.30
 -27  -5  -2   11.20    5.40
 -27   5  -2   15.60    5.30
  27   5   2   16.90    4.90
  27   5   2   12.00    3.90
 -27   5  -2   11.70    3.30
  27   5   2   14.30    5.00
  29  -5   2    5.50    4.40
  29  -5   2   -3.10    4.20
 -29  -5  -2    4.70    4.80
  29  -5   2   -2.50    3.60
  29   5   2    3.50    3.80
  29   5   2    5.50    4.50
 -29   5  -2    5.20    4.50
  32  -6  -2    5.40    4.90
 -32  -6   2   11.10    5.00
  32  -6  -2    9.20    5.40
  32   6  -2   11.50    5.50
  32   6  -2    4.90    4.50
  32   6  -2    5.60    4.60
 -32   6   2    7.90    5.60
 -30  -6   2    1.10    3.90
  30  -6  -2    0.00    4.30
  30  -6  -2    3.00    4.00
  30  -6  -2    5.60    4.10
 -30   6   2    1.30    4.30
  30   6  -2   -0.90    3.60
  30   6  -2   11.30    4.80
 -30   6   2   10.20    3.00
  30   6  -2    0.10    3.50
  28  -6  -2   70.79    9.50
  28  -6  -2   57.79    7.80
 -28  -6   2   61.79   10.40
  28   6  -2   75.89    9.00
  28   6  -2   63.69    9.50
  28   6  -2   67.69    8.90
 -28   6   2   77.79    8.90
 -28   6   2   87.19    7.40
  26  -6  -2   51.99    8.30
  26  -6  -2   45.40    6.10
 -26  -6   2   38.60    7.00
  26  -6  -2   62.39    8.10
  26   6  -2   53.09    8.30
 -26   6   2   50.99    6.40
 -26   6   2   45.70    6.80
  26   6  -2   45.00    7.20
  26   6  -2   40.90    7.30
 -24  -6   2    7.40    4.00
  24  -6  -2    2.80    3.20
  24  -6  -2    4.40    3.00
  24  -6  -2    9.80    4.30
  24   6  -2    4.90    3.20
  24   6  -2    2.30    3.20
  24   6  -2    7.30    3.30
 -24   6   2    7.50    3.00
 -24   6   2    3.30    2.50
  22  -6  -2   -2.90    2.10
  22  -6  -2    1.10    2.60
 -22  -6   2   -0.60    1.40
  22  -6  -2   -0.30    2.30
 -22  -6   2   -3.00    1.90
  22   6  -2   -1.80    1.90
  22   6  -2    2.30    2.50
  22   6  -2   -0.90    2.60
  22   6  -2    1.30    1.40
 -22   6   2   -2.30    1.70
 -22   6   2   -0.70    2.00
  20  -6  -2    3.50    2.60
  20  -6  -2    1.40    2.30
 -20  -6   2    3.60    3.50
  20  -6  -2    4.30    2.60
  20   6  -2    1.30    2.70
  20   6  -2    1.00    2.50
 -20   6   2    3.30    2.50
  20   6  -2    4.20    1.70
  20   6  -2    2.10    2.40
 -20   6   2    4.90    1.90
  18  -6  -2   42.30    5.40
  18  -6  -2   35.60    5.50
  18  -6  -2   41.70    6.40
 -18  -6   2   41.70    5.50
  18   6  -2   39.90    4.00
  18   6  -2   29.10    5.40
 -18   6   2   33.70    4.60
 -18   6   2   41.50    6.60
  18   6  -2   40.80    6.30
  18   6  -2   39.30    8.50
  16  -6  -2  820.72   27.50
  16  -6  -2  821.92   28.20
 -16  -6   2  830.32   26.60
  16  -6  -2  795.62   26.50
 -16   6   2  803.52   25.10
 -16   6   2  795.22   27.40
  16   6  -2  812.22   27.90
  16   6  -2  770.02   24.00
  16   6  -2  794.92   28.00
  16   6  -2  836.42   28.70
  14  -6  -2  415.06   17.60
  14  -6  -2  464.05   18.50
 -14  -6   2  483.65   17.30
  14  -6  -2  422.96   17.30
  14   6  -2  474.75   18.90
  14   6  -2  440.46   16.10
 -14   6   2  447.06   15.70
  14   6  -2  448.26   18.50
  14   6  -2  471.35   18.70
 -14   6   2  453.35   18.40
 -12  -6   2   93.39    7.70
  12  -6  -2   89.99    7.00
  12  -6  -2   98.59    7.20
 -12  -6   2   80.79    6.00
  12  -6  -2   90.79    7.20
  12   6  -2   95.29    7.60
  12   6  -2   84.69    6.20
  12   6  -2   87.49    7.30
 -12   6   2   82.29    5.30
  12   6  -2   87.49    7.10
 -12   6   2   96.59    7.50
  10  -6  -2  125.29    8.20
 -10  -6   2  143.99    9.10
  10  -6  -2  139.89    8.50
  10  -6  -2  147.09    9.10
 -10  -6   2  131.99   10.30
  10  -6  -2  135.19    6.10
  10  -6  -2  132.39    8.30
 -10   6   2  136.69    6.00
  10   6  -2  143.59    9.00
 -10   6   2  127.09    5.90
  10   6  -2  143.89    8.10
  10   6  -2  131.79    8.40
  10   6  -2  124.19    8.50
 -10   6   2  135.59    8.90
  -8  -6   2  199.88   10.50
   8  -6  -2  206.08   10.60
   8  -6  -2  205.88   10.40
  -8  -6   2  209.18    8.50
   8  -6  -2  197.78   10.30
   8  -6  -2  181.88   10.10
   8   6  -2  204.58   10.10
   8   6  -2  223.48   11.30
  -8   6   2  191.08    6.60
   8   6  -2  190.78   10.40
  -8   6   2  198.58   10.80
  -8   6   2  193.88    7.20
  -6  -6   2   34.20    3.20
   6  -6  -2   44.50    4.90
  -6  -6   2   38.50    4.40
   6  -6  -2   41.30    4.60
   6  -6  -2   26.60    4.30
   6  -6  -2   45.20    4.70
   6   6  -2   38.60    4.60
  -6   6   2   38.50    4.90
   6   6  -2   37.10    3.20
  -6   6   2   45.00    4.90
   6   6  -2   34.30    4.20
   6   6  -2   40.90    4.70
  -4  -6   2  289.17   12.30
  -4  -6   2  268.07   17.10
  -4  -6   2  257.57   12.50
  -4  -6   2  273.17    9.30
   4  -6  -2  270.77   12.60
   4  -6  -2  281.37   12.90
   4  -6  -2  303.47   13.00
  -4  -6   2  298.57   13.50
   4  -6  -2  293.47   12.80
   4   6  -2  291.97    9.50
  -4   6   2  284.87   13.00
   4   6  -2  271.97   12.70
   4   6  -2  290.87   12.80
  -4   6   2  296.97   13.00
   4   6  -2  265.97   12.30
  -2  -6   2  415.96   18.90
   2  -6  -2  435.26   16.20
   2  -6  -2  380.86   15.70
  -2  -6   2  416.36   16.20
  -2  -6   2  410.36   15.30
  -2  -6   2  405.06   12.20
   2  -6  -2  435.06   16.40
  -2  -6   2  433.16   16.70
   2   6  -2  390.76   12.20
   2   6  -2  412.56   16.30
  -2   6   2  423.46   16.20
  -2   6   2  394.96   16.00
  -2   6   2  412.16   16.30
   2   6  -2  417.26   16.20
   0  -6   2  278.77   12.90
   0  -6  -2  275.07   13.10
   0  -6   2  288.27   12.90
   0  -6   2  290.87   11.90
   0  -6   2  301.07   15.70
   0  -6   2  265.97    9.00
   0  -6  -2  295.57   13.00
   0  -6  -2  273.47   12.80
   0   6  -2  269.57    9.10
   0   6  -2  287.67   12.90
   0   6   2  271.37   12.70
   0   6   2  281.57   12.60
   0   6   2  296.97   13.00
   2  -6   2  957.80   29.40
   2  -6   2  912.21   29.30
   2  -6   2  926.51   24.70
  -2  -6  -2  953.70   29.60
   2  -6   2  991.80   28.00
  -2   6  -2  904.91   29.20
   2   6   2  936.71   28.80
  -2   6  -2  940.51   24.80
   2   6   2  963.10   29.40
   2   6   2  934.91   29.70
   4  -6   2  347.17   14.80
  -4  -6  -2  339.27   10.00
  -4  -6  -2  337.67   14.60
   4  -6   2  344.67   14.60
   4  -6   2  324.17   12.90
   4   6   2  337.87   13.80
  -4   6  -2  312.37   14.10
   4   6   2  355.46   15.10
   4   6   2  316.87   14.30
  -4   6  -2  310.67   11.00
   6  -6   2   33.30    4.40
   6  -6   2   42.00    4.80
  -6  -6  -2   42.30    5.10
  -6  -6  -2   34.30    3.50
   6  -6   2   39.80    4.40
  -6  -6  -2   39.40    3.20
   6   6   2   44.10    4.50
   6   6   2   41.20    4.90
   6   6   2   40.60    4.80
  -6   6  -2   44.60    3.80
  -6   6  -2   36.90    4.70
   8  -6   2   36.00    4.70
  -8  -6  -2   29.70    3.40
   8  -6   2   26.50    4.40
   8  -6   2   30.90    3.90
  -8  -6  -2   38.60    4.90
  -8   6  -2   36.30    3.90
   8   6   2   37.70    4.80
   8   6   2   27.20    4.70
   8   6   2   35.00    4.10
  -8   6  -2   33.20    5.10
 -10  -6  -2    9.50    2.60
  10  -6   2    8.80    2.70
 -10  -6  -2    5.00    2.00
  10  -6   2   11.10    2.80
  10  -6   2    7.40    2.60
  10   6   2    9.20    3.10
  10   6   2    7.10    2.00
 -10   6  -2    9.00    3.00
 -10   6  -2    9.20    2.50
  10   6   2    9.70    2.90
  10   6   2    6.30    2.70
  12  -6   2   11.80    2.80
  12  -6   2   12.10    3.70
  12  -6   2    8.20    3.10
 -12  -6  -2   13.00    3.00
 -12  -6  -2    5.30    2.80
 -12   6  -2   12.10    3.80
  12   6   2    9.30    2.50
  12   6   2    9.80    3.20
  12   6   2    9.60    5.00
 -12   6  -2    8.20    2.60
  12   6   2    6.30    2.80
 -14  -6  -2  149.29   10.70
  14  -6   2  138.09   10.00
 -14  -6  -2  133.49    8.70
  14  -6   2  138.89    8.90
  14  -6   2  138.49    9.70
  14   6   2  146.99   10.20
  14   6   2  151.78   10.40
 -14   6  -2  145.99    9.40
  14   6   2  148.89    7.60
 -14   6  -2  137.99    9.00
  14   6   2  147.19   10.40
  16  -6   2  288.97   15.10
  16  -6   2  298.37   14.70
  16  -6   2  291.27   13.60
 -16  -6  -2  293.37   15.90
 -16  -6  -2  282.67   13.80
 -16   6  -2  273.07   19.20
  16   6   2  278.87   15.00
  16   6   2  265.87   14.70
  16   6   2  268.77   15.00
 -16   6  -2  283.07   14.00
  18  -6   2   60.19    6.30
  18  -6   2   73.99    8.00
  18  -6   2   72.79    7.30
 -18  -6  -2   93.49    7.60
  18   6   2   65.89    7.60
  18   6   2   74.69    4.40
 -18   6  -2   75.09    6.70
  18   6   2   75.39    7.90
  18   6   2   73.09    8.20
 -18   6  -2   74.49    7.30
  20  -6   2   86.19    8.40
  20  -6   2   86.49    9.10
  20  -6   2   73.19    7.50
 -20  -6  -2   77.49    7.80
  20   6   2   68.59    8.00
 -20   6  -2   85.29    7.70
  20   6   2   93.59    9.10
 -20   6  -2   97.79    9.00
  20   6   2   82.59    9.00
  22  -6   2  151.68   12.60
  22  -6   2  182.58   11.70
 -22  -6  -2  172.98   11.90
  22  -6   2  152.08   11.50
 -22   6  -2  171.78   10.60
 -22   6  -2  175.78   12.70
  22   6   2  166.48   12.30
  22   6   2  194.38   13.70
  22   6   2  165.68   13.10
  24  -6   2   10.60    4.30
  24  -6   2   13.40    4.10
  24  -6   2    6.30    3.90
 -24  -6  -2    7.20    4.40
  24   6   2   16.50    5.30
  24   6   2   13.50    5.20
 -24   6  -2   14.60    3.60
 -24   6  -2   10.10    4.50
  24   6   2   13.80    5.30
  26  -6   2    0.70    3.40
  26  -6   2   -4.90    2.60
 -26  -6  -2    1.70    3.90
 -26   6  -2    3.80    4.90
  26   6   2   -4.50    2.70
  26   6   2    1.20    3.30
 -26   6  -2    3.90    2.80
  26   6   2   -0.50    4.20
  28  -6   2   -2.10    3.50
  28  -6   2   -6.60    3.90
 -28  -6  -2   -8.50    3.80
  28  -6   2   -7.40    3.20
 -28   6  -2   -0.30    4.30
  28   6   2    2.30    3.70
  28   6   2   -6.10    3.30
  29  -7  -2    5.80    4.40
  29  -7  -2   -0.50    3.70
 -29  -7   2    6.10    4.30
 -29   7   2   -1.60    3.60
  29   7  -2   -1.20    4.30
  29   7  -2    6.60    4.10
  29   7  -2    6.00    4.70
 -29   7   2    5.70    7.30
  27  -7  -2    1.80    3.70
 -27  -7   2    4.00    3.60
  27  -7  -2   -4.10    3.30
  27  -7  -2   -4.50    3.30
  27   7  -2    2.60    4.40
 -27   7   2    3.20    3.80
  27   7  -2   -1.90    3.50
 -27   7   2   -0.90    3.10
  27   7  -2    3.00    3.70
 -25  -7   2   77.99    9.10
  25  -7  -2   80.79    9.20
  25  -7  -2   68.09    7.70
  25  -7  -2   71.49    8.60
  25   7  -2   72.29    8.80
  25   7  -2   77.89    9.60
 -25   7   2   73.49    8.00
  25   7  -2   78.09    9.40
 -25   7   2   71.69    8.10
 -23  -7   2   43.20    4.50
  23  -7  -2   69.59    8.20
  23  -7  -2   59.29    7.20
 -23  -7   2   67.99    7.70
  23  -7  -2   65.19    8.30
  23   7  -2   59.99    9.00
  23   7  -2   55.89    7.60
 -23   7   2   68.29    7.40
  23   7  -2   59.89    9.00
 -23   7   2   59.19    7.10
  21  -7  -2    8.00    3.20
 -21  -7   2    4.60    3.10
  21  -7  -2   11.00    3.80
  21  -7  -2    3.90    2.90
  21   7  -2    9.50    2.20
 -21   7   2    5.40    3.10
  21   7  -2   14.30    4.60
  21   7  -2    3.70    3.20
 -21   7   2    2.60    2.50
  21   7  -2    1.20    2.80
 -19  -7   2  137.99   11.10
  19  -7  -2  145.69    9.80
  19  -7  -2  135.29   10.10
 -19  -7   2  142.59    9.90
  19  -7  -2  157.58   11.20
  19   7  -2  134.99   10.60
  19   7  -2  147.59   10.90
  19   7  -2  133.19    7.50
 -19   7   2  117.89    8.50
  19   7  -2  135.29   10.60
 -19   7   2  135.89   10.00
  17  -7  -2   18.10    4.40
 -17  -7   2   16.20    3.70
  17  -7  -2   14.90    3.90
 -17  -7   2   17.50    4.80
  17  -7  -2   15.40    4.40
  17   7  -2   18.20    4.40
  17   7  -2   18.20    3.30
 -17   7   2   21.50    3.90
  17   7  -2   19.90    4.70
 -17   7   2   24.80    4.80
  17   7  -2   20.80    4.60
 -15  -7   2    1.70    1.90
  15  -7  -2    0.70    1.60
  15  -7  -2    1.70    2.50
 -15  -7   2   -0.30    2.30
  15  -7  -2    4.60    2.70
  15   7  -2    1.50    2.00
  15   7  -2    1.90    1.50
  15   7  -2    0.10    1.90
  15   7  -2    6.90    2.90
 -15   7   2   -1.90    1.60
 -15   7   2   -0.80    1.90
  13  -7  -2   -1.60    1.90
  13  -7  -2    1.00    3.60
  13  -7  -2    1.80    2.30
 -13  -7   2    0.10    1.70
 -13  -7   2    4.30    2.80
 -13   7   2    1.20    1.50
 -13   7   2   -0.90    1.80
  13   7  -2    2.80    2.30
  13   7  -2   -1.40    1.90
  13   7  -2    0.60    1.90
  13   7  -2    2.60    2.40
  11  -7  -2   48.90    6.00
 -11  -7   2   49.00    8.00
 -11  -7   2   49.00    4.60
  11  -7  -2   57.19    6.10
  11  -7  -2   64.89    6.40
 -11   7   2   49.60    3.60
  11   7  -2   59.39    6.60
 -11   7   2   45.80    6.20
  11   7  -2   54.79   10.10
  11   7  -2   54.59    5.70
  -9  -7   2   33.00    5.10
  -9  -7   2   28.80    3.50
   9  -7  -2   32.60    5.40
   9  -7  -2   34.80    5.30
   9  -7  -2   26.10    5.00
   9   7  -2   30.90    5.20
   9   7  -2   28.60    5.20
  -9   7   2   33.00    6.10
   9   7  -2   39.30    5.00
  -9   7   2   27.00    3.70
  -9   7   2   32.50    2.50
   7  -7  -2  163.98   10.20
  -7  -7   2  154.58    9.80
   7  -7  -2  155.68   10.00
   7  -7  -2  161.68    9.80
  -7  -7   2  164.08    7.30
   7   7  -2  173.18    9.80
   7   7  -2  156.68    9.80
  -7   7   2  146.49    9.80
   7   7  -2  167.38   10.30
  -5  -7   2  204.78   10.90
   5  -7  -2  190.78   11.20
   5  -7  -2  195.38   10.90
  -5  -7   2  188.18    7.40
   5  -7  -2  188.98   11.00
  -5  -7   2  198.08   11.30
  -5  -7   2  176.38   11.10
  -5  -7   2  184.08    7.50
  -5   7   2  197.28   11.10
   5   7  -2  185.88   10.80
   5   7  -2  195.18   11.00
  -5   7   2  203.68   11.50
   5   7  -2  190.78   11.20
   5   7  -2  190.08    7.40
  -3  -7   2   -1.90    1.00
   3  -7  -2   -0.40    2.00
  -3  -7   2    0.10    2.00
  -3  -7   2    3.00    2.30
  -3  -7   2    1.80    2.00
   3  -7  -2   -1.70    1.90
   3  -7  -2   -0.30    1.80
   3   7  -2    0.60    2.20
   3   7  -2    0.40    0.90
   3   7  -2   -1.30    1.50
  -3   7   2    2.10    2.00
  -3   7   2    1.30    2.00
  -1  -7   2   77.79    6.40
   1  -7  -2   74.29    6.60
  -1  -7   2   70.89    3.90
  -1  -7   2   76.39    6.90
   1  -7  -2   71.99    6.80
  -1  -7   2   72.49    7.00
   1   7  -2   68.69    3.80
  -1   7   2   70.19    6.30
   1   7  -2   80.39    7.10
  -1   7   2   89.99    7.30
  -1   7   2   78.49    7.00
   1  -7   2   30.40    4.80
   1  -7   2   34.60    4.40
  -1  -7  -2   35.00    5.60
   1  -7   2   39.90    5.20
  -1  -7  -2   45.10    5.70
   1  -7   2   27.20    2.70
   1   7   2   31.30    4.90
   1   7   2   38.50    5.70
  -1   7  -2   30.90    5.00
   1   7   2   35.70    5.70
  -1   7  -2   34.80    2.80
  -3  -7  -2    2.70    2.30
   3  -7   2   -0.60    1.80
   3  -7   2   -0.80    1.70
   3  -7   2   -0.50    1.30
   3  -7   2    1.90    2.00
   3   7   2   -0.80    1.80
  -3   7  -2    0.40    1.10
   3   7   2    3.70    2.10
   3   7   2    2.20    2.20
  -3   7  -2    0.60    2.00
  -5  -7  -2  114.59    5.80
  -5  -7  -2  113.29    4.90
   5  -7   2  111.79    7.40
   5  -7   2  121.19   10.40
   5  -7   2  124.09    8.70
  -5  -7  -2  126.09    9.00
  -5   7  -2  109.39    5.70
   5   7   2  126.79   10.60
  -5   7  -2  107.29    8.40
   5   7   2  105.29    8.40
   5   7   2  115.19    7.90
  -7  -7  -2  170.68    7.20
   7  -7   2  173.18    9.30
   7  -7   2  160.88   10.50
  -7  -7  -2  161.18   11.10
   7  -7   2  169.58   10.60
   7   7   2  174.98    9.80
   7   7   2  148.69   12.70
   7   7   2  172.78   10.80
  -7   7  -2  187.98   17.00
  -7   7  -2  173.28    8.00
   9  -7   2   49.30    6.00
   9  -7   2   41.70    5.10
  -9  -7  -2   47.50    6.80
   9   7   2   51.79    6.30
   9   7   2   41.50    5.00
  -9   7  -2   45.60    6.10
  -9   7  -2   39.70    4.40
   9   7   2   45.50    5.70
 -11  -7  -2   96.49    6.60
  11  -7   2   99.19    8.40
 -11  -7  -2  108.19    9.30
  11  -7   2  102.39    8.60
  11  -7   2  106.69    7.60
  11   7   2   97.79    8.50
  11   7   2  103.19    8.60
  11   7   2   97.29    7.00
 -11   7  -2   95.59    8.40
 -11   7  -2  108.79    7.20
  13  -7   2  114.79    8.10
  13  -7   2  109.79    8.90
 -13  -7  -2  114.49    9.90
 -13  -7  -2  111.19    7.40
  13  -7   2  116.79    9.40
  13   7   2   98.99    8.90
 -13   7  -2  108.19    8.90
  13   7   2  103.89    9.10
  13   7   2  108.79    7.20
  13   7   2  122.69    9.80
 -13   7  -2  120.19    8.00
  15  -7   2    6.00    2.70
  15  -7   2    5.10    3.10
 -15  -7  -2    3.70    2.50
 -15  -7  -2    0.60    2.30
  15  -7   2    0.90    2.30
  15   7   2    0.10    2.20
  15   7   2    0.70    1.80
 -15   7  -2    1.70    2.30
 -15   7  -2   -0.40    2.30
  15   7   2    2.50    2.30
  15   7   2    1.30    2.40
  17  -7   2   -0.60    2.00
  17  -7   2    0.90    2.50
  17  -7   2   -0.10    2.50
 -17  -7  -2   -1.80    2.50
  17   7   2   -0.50    1.90
 -17   7  -2   -0.90    2.10
  17   7   2   -0.20    2.10
  17   7   2    0.40    2.20
 -17   7  -2    2.10    2.60
  17   7   2   -1.60    2.20
  19  -7   2   -3.00    2.80
  19  -7   2    4.40    3.40
 -19  -7  -2    0.40    2.40
  19  -7   2    5.20    2.70
 -19  -7  -2    2.30    3.30
 -19   7  -2    9.10    3.40
  19   7   2    0.70    2.90
  19   7   2    6.00    3.60
  19   7   2   -0.90    1.30
 -19   7  -2   -0.10    2.40
  19   7   2    1.20    3.10
  21  -7   2   28.80    6.10
  21  -7   2   35.00    6.50
 -21  -7  -2   24.20    6.00
  21  -7   2   29.10    5.80
 -21  -7  -2   23.00    5.00
  21   7   2   20.40    6.40
  21   7   2   26.30    6.00
 -21   7  -2   26.20    4.90
 -21   7  -2   32.20    5.70
  21   7   2   24.80    6.00
  23  -7   2   -5.40    4.10
 -23  -7  -2    0.60    2.90
  23  -7   2   -0.30    3.30
 -23  -7  -2   -4.10    3.40
  23   7   2    0.50    3.50
  23   7   2   -0.30    2.90
 -23   7  -2    1.80    3.60
 -23   7  -2   -5.60    3.30
  23   7   2   -2.80    3.10
 -25  -7  -2   14.60    5.50
  25  -7   2   24.00    6.70
  25  -7   2   20.60    6.10
  25  -7   2   11.70    5.60
  25   7   2   20.30    5.80
  25   7   2   21.60    6.10
 -25   7  -2   14.70    6.50
 -25   7  -2   28.10    5.40
  27  -7   2   19.50    5.30
 -27  -7  -2    6.60    4.20
  27  -7   2   10.40    4.50
 -27  -7  -2   19.70    6.20
  27   7   2   12.60    5.10
 -27   7  -2   14.20    5.40
 -27   7  -2    2.30    4.30
  27   7   2    7.60    4.70
 -28  -8   2    1.50    4.20
  28  -8  -2    6.90    4.60
  28  -8  -2   16.60    5.60
 -28  -8   2   22.70    5.40
  28  -8  -2   10.40    4.50
 -28   8   2   21.00    5.50
  28   8  -2   16.10    5.00
  28   8  -2   14.50    6.00
 -28   8   2    8.80    5.10
  26  -8  -2    9.20    5.10
  26  -8  -2    8.40    4.20
  26  -8  -2    7.90    4.70
 -26  -8   2    7.90    5.10
 -26  -8   2    9.60    4.80
  26   8  -2   10.80    4.90
 -26   8   2   11.00    4.10
  26   8  -2    6.30    4.50
 -26   8   2    5.00    4.80
  26   8  -2    2.50    4.60
 -24  -8   2    6.70    4.20
 -24  -8   2   -0.10    3.50
  24  -8  -2    2.20    3.50
  24  -8  -2   -1.00    3.70
  24   8  -2   -3.90    3.20
 -24   8   2   -1.60    2.80
 -24   8   2    2.70    3.40
  24   8  -2    2.90    3.70
  24   8  -2    1.10    2.80
  22  -8  -2    4.70    2.60
  22  -8  -2   -2.10    4.50
 -22  -8   2   -0.10    3.00
  22  -8  -2   -2.70    2.80
 -22  -8   2   -2.50    2.70
  22   8  -2   -0.90    3.80
  22   8  -2   -1.00    3.30
 -22   8   2    7.50    4.00
 -22   8   2   -0.60    2.70
 -20  -8   2    0.80    2.70
  20  -8  -2    7.30    3.80
 -20  -8   2   -0.10    3.00
  20  -8  -2    5.10    3.60
  20   8  -2    4.50    3.50
  20   8  -2    8.10    3.80
  20   8  -2   -2.70    3.30
 -20   8   2    6.50    4.00
 -20   8   2    5.60    2.60
  20   8  -2    3.10    2.40
 -18  -8   2    5.90    3.50
 -18  -8   2    9.50    3.00
  18  -8  -2    6.00    2.90
  18  -8  -2    5.50    3.50
  18  -8  -2   15.90    4.60
  18   8  -2    6.50    3.60
 -18   8   2   12.70    3.90
  18   8  -2    8.90    4.60
  18   8  -2   12.90    3.00
 -18   8   2    8.10    2.50
  18   8  -2    5.90    3.60
  16  -8  -2   73.79    7.70
 -16  -8   2   66.89    6.40
  16  -8  -2   67.19    7.70
  16  -8  -2   68.09    7.80
 -16  -8   2   68.59    8.10
 -16   8   2   79.99    8.40
 -16   8   2   70.29    5.70
  16   8  -2   53.09    6.00
  16   8  -2   72.89    8.20
  16   8  -2   71.69    8.30
  16   8  -2   74.49    8.10
 -14  -8   2   67.79    6.00
  14  -8  -2   72.39    7.50
  14  -8  -2   70.29    7.40
 -14  -8   2   77.19    8.10
  14  -8  -2   88.89    8.60
 -14   8   2   73.99    7.70
  14   8  -2   80.49    8.10
  14   8  -2   63.09    7.70
  14   8  -2   65.49    6.10
 -14   8   2   76.69    5.60
 -12  -8   2    3.60    2.10
 -12  -8   2    8.50    3.40
  12  -8  -2    5.30    3.30
  12  -8  -2    9.60    3.60
  12  -8  -2    5.60    2.90
  12   8  -2    2.30    2.30
 -12   8   2   10.20    3.70
  12   8  -2    1.10    2.00
 -12   8   2    5.10    3.10
 -12   8   2   -0.50    1.30
  12   8  -2    3.80    3.00
 -10  -8   2  220.28    9.80
  10  -8  -2  238.58   13.00
  10  -8  -2  245.58   13.00
 -10  -8   2  235.58   13.30
  10  -8  -2  222.38   13.00
  10   8  -2  215.68   13.70
  10   8  -2  220.08   13.20
 -10   8   2  226.88   13.30
  10   8  -2  241.18   13.60
  -8  -8   2   48.80    6.40
   8  -8  -2   37.60    6.00
   8  -8  -2   55.09    6.40
  -8  -8   2   45.60    3.90
   8  -8  -2   49.10    6.30
  -8  -8   2   31.30    5.70
  -8  -8   2   40.30    6.20
   8   8  -2   48.50    6.30
   8   8  -2   33.40    5.40
  -8   8   2   48.90    6.20
   6  -8  -2    0.20    2.60
   6  -8  -2    2.70    2.90
  -6  -8   2    2.40    2.30
   6  -8  -2    0.00    2.20
  -6  -8   2    1.80    2.50
  -6  -8   2    1.30    3.20
  -6  -8   2   -0.30    2.00
  -6  -8   2   -0.30    1.20
  -6   8   2    1.00    1.90
   6   8  -2   -1.40    1.40
   6   8  -2    3.20    2.10
   6   8  -2   -0.90    2.00
   4  -8  -2    2.10    2.50
   4  -8  -2   -1.80    2.10
  -4  -8   2   -1.30    1.10
  -4  -8   2   -1.30    1.10
  -4  -8   2    0.50    1.90
   4  -8  -2   -1.10    2.50
  -4  -8   2    2.80    2.50
  -4  -8   2   -0.20    2.30
   4   8  -2    2.40    1.90
  -4   8   2   -1.30    2.10
  -4   8   2   -0.50    1.90
   4   8  -2    3.30    2.60
   2  -8  -2  121.49    9.50
   2  -8  -2  125.09    9.80
  -2  -8   2  130.69    9.00
  -2  -8   2  142.19    9.90
  -2  -8   2  133.19   10.00
   2  -8  -2  131.49    9.70
  -2   8   2  119.69    9.40
  -2   8   2  138.09    9.80
   2   8  -2  136.99    9.80
   2   8  -2  133.89    5.30
   0  -8   2    3.80    3.00
   0  -8   2    0.70    2.00
   0  -8  -2    2.60    2.40
   0  -8   2    2.00    2.10
   0  -8  -2   -0.20    2.10
   0   8  -2    2.50    2.10
   0   8   2    4.80    2.80
   0   8   2    7.40    3.10
   0   8   2    1.10    2.40
   0   8  -2    2.50    1.20
   2  -8   2  191.28    7.40
  -2  -8  -2  224.78   12.60
  -2  -8  -2  207.48   12.70
   2  -8   2  214.08   11.30
   2  -8   2  224.18   13.00
   2  -8   2  223.08   12.80
   2   8   2  213.78   12.70
   2   8   2  222.88   12.80
  -2   8  -2  230.58   12.90
  -2   8  -2  208.78    7.50
   2   8   2  214.38   12.70
   4  -8   2  194.38   12.30
  -4  -8  -2  202.58   12.20
   4  -8   2  191.78   10.70
   4  -8   2  192.78    8.90
   4  -8   2  198.08   12.20
  -4   8  -2  180.38    7.40
  -4   8  -2  192.18   11.90
   4   8   2  210.08   12.50
   4   8   2  177.78   11.40
  -6  -8  -2    5.20    2.90
   6  -8   2    1.20    2.20
   6  -8   2    2.20    2.10
  -6  -8  -2   -0.20    1.00
   6  -8   2    3.10    2.10
  -6   8  -2    3.70    2.70
  -6   8  -2    3.30    1.50
   6   8   2   -2.30    2.00
   6   8   2    5.60    2.70
   6   8   2    4.20    2.40
   8  -8   2    8.30    2.70
  -8  -8  -2    9.00    3.50
   8  -8   2   12.50    3.70
  -8  -8  -2   10.30    2.00
   8  -8   2    8.70    2.90
   8   8   2    7.80    3.40
   8   8   2   14.00    3.70
   8   8   2   11.90    3.50
  -8   8  -2    8.20    3.60
  -8   8  -2   10.70    3.60
  10  -8   2    2.90    2.80
 -10  -8  -2    2.50    1.90
 -10  -8  -2    5.00    2.80
  10  -8   2    8.10    3.30
  10  -8   2    2.50    3.30
  10   8   2    5.70    2.90
  10   8   2    5.70    2.40
 -10   8  -2    1.10    2.70
 -10   8  -2    1.80    1.80
  10   8   2    7.30    3.50
 -12  -8  -2    5.00    2.40
 -12  -8  -2   -0.60    3.10
  12  -8   2    2.00    1.80
  12  -8   2    1.80    2.60
  12  -8   2   -0.90    2.60
 -12   8  -2   -0.30    2.80
  12   8   2    2.00    2.80
 -12   8  -2    3.90    2.10
  12   8   2   -2.10    1.80
  12   8   2   -0.80    2.50
  14  -8   2    0.30    2.10
  14  -8   2    0.80    2.60
 -14  -8  -2   -0.10    2.40
 -14  -8  -2   -2.30    1.80
  14  -8   2    1.60    2.70
  14   8   2   -0.80    2.50
 -14   8  -2    0.20    3.20
 -14   8  -2   -2.30    1.90
  14   8   2    1.60    2.10
  14   8   2   -1.90    2.30
 -16  -8  -2  101.49   10.10
  16  -8   2  102.59    9.90
 -16  -8  -2  100.99    8.00
  16  -8   2   92.39    8.20
  16  -8   2   89.79    9.50
  16   8   2  112.49   10.40
  16   8   2  101.09    7.00
 -16   8  -2  114.39    8.40
  16   8   2  100.19   10.00
 -16   8  -2   97.79    9.40
  18  -8   2   23.10    5.10
  18  -8   2   16.00    6.30
 -18  -8  -2   33.50    6.70
 -18  -8  -2   34.50    5.10
  18  -8   2   23.20    4.70
 -18   8  -2   23.00    4.50
  18   8   2   25.00    6.40
  18   8   2   17.00    5.30
 -18   8  -2   30.20    6.30
  18   8   2   32.70    6.10
 -20  -8  -2   18.00    4.00
  20  -8   2   19.10    4.70
  20  -8   2   20.20    5.30
 -20  -8  -2   21.80    5.90
  20   8   2   18.20    5.00
 -20   8  -2   24.20    5.20
  20   8   2   19.40    5.80
  20   8   2   20.60    5.50
 -20   8  -2   12.20    4.20
  22  -8   2   16.30    4.90
  22  -8   2   10.80    4.60
 -22  -8  -2    3.10    3.80
  22  -8   2    7.40    4.60
 -22  -8  -2   10.80    4.70
  22   8   2   11.10    4.30
 -22   8  -2   13.20    4.50
  22   8   2   12.50    4.30
 -22   8  -2    6.60    3.80
  24  -8   2    3.10    4.10
 -24  -8  -2    9.10    4.80
 -24  -8  -2   -6.80    3.80
  24  -8   2    1.60    3.90
  24   8   2    4.40    4.40
 -24   8  -2    2.10    4.30
  24   8   2    1.30    3.70
  25  -9  -2   39.10    7.40
 -25  -9   2   23.70    6.60
  25  -9  -2   27.30    7.00
 -25  -9   2   18.90    6.00
  25  -9  -2   25.60    6.50
  25   9  -2   28.20    6.90
  25   9  -2   35.70    7.40
 -25   9   2   30.70    6.80
  23  -9  -2   22.60    5.60
  23  -9  -2   22.80    6.70
 -23  -9   2   11.40    5.30
 -23  -9   2   26.10    5.40
  23  -9  -2   23.10    6.20
  23   9  -2   19.40    5.70
 -23   9   2   16.30    5.20
  23   9  -2   17.90    5.80
  21  -9  -2    0.10    2.80
  21  -9  -2   -5.50    3.10
 -21  -9   2   -1.50    3.80
  21  -9  -2   -0.30    4.50
 -21  -9   2   -2.30    2.50
  21   9  -2   -0.80    2.60
  21   9  -2   -1.20    3.70
 -21   9   2   -1.90    3.80
 -21   9   2   -5.50    2.10
  21   9  -2   -0.10    2.30
  19  -9  -2   17.90    4.70
  19  -9  -2   22.20    5.80
  19  -9  -2   12.90    4.10
 -19  -9   2   13.80    3.80
 -19  -9   2   16.20    6.00
  19   9  -2   12.60    3.40
  19   9  -2   24.50    5.80
 -19   9   2   20.00    5.70
  19   9  -2   19.60    5.90
 -17  -9   2    3.50    2.60
  17  -9  -2   -0.20    3.00
 -17  -9   2   -5.60    2.20
  17  -9  -2    0.10    2.80
  17  -9  -2   -3.70    2.60
  17   9  -2   -1.50    2.80
  17   9  -2    0.30    6.00
 -17   9   2   -2.50    1.80
 -17   9   2   -0.10    3.10
  17   9  -2    0.90    2.20
  15  -9  -2   11.90    4.00
  15  -9  -2   10.80    4.10
  15  -9  -2    4.10    3.40
 -15  -9   2   10.30    2.70
 -15  -9   2    8.70    3.70
  15   9  -2    5.20    3.40
 -15   9   2    8.00    4.30
  15   9  -2    8.80    3.30
  15   9  -2    8.20    4.30
 -13  -9   2   31.60    6.60
  13  -9  -2   26.70    5.20
  13  -9  -2   32.80    5.90
  13  -9  -2   25.70    5.90
 -13  -9   2   29.00    4.00
  13   9  -2   25.60    5.50
 -13   9   2   21.50    5.20
  13   9  -2   32.00    6.70
  13   9  -2   24.90    4.90
  11  -9  -2   11.40    3.80
  11  -9  -2   10.90    3.70
  11  -9  -2    9.80    3.70
 -11  -9   2    6.80    2.20
 -11  -9   2    7.80    3.40
  11   9  -2   13.50    3.80
  11   9  -2   13.20    4.30
 -11   9   2    9.90    4.60
  11   9  -2    7.20    3.50
  -9  -9   2   18.10    5.10
   9  -9  -2   11.00    4.30
  -9  -9   2   14.80    4.10
  -9  -9   2   11.40    2.30
   9  -9  -2   14.60    4.00
  -9  -9   2   11.10    3.80
   9  -9  -2   15.10    4.30
   9   9  -2   14.10    4.20
  -9   9   2   17.20    4.80
   9   9  -2   14.10    3.50
   9   9  -2   13.60    4.40
   7  -9  -2   45.40    6.90
  -7  -9   2   65.39    7.40
  -7  -9   2   42.20    7.00
  -7  -9   2   45.10    7.00
   7  -9  -2   61.69    7.70
   7  -9  -2   62.59    7.20
  -7  -9   2   44.90    3.60
   7   9  -2   52.49    6.40
   7   9  -2   53.29    6.90
   7   9  -2   56.39    6.80
  -7   9   2   42.00    7.00
  -5  -9   2  118.09   10.20
  -5  -9   2  114.09    9.00
   5  -9  -2  106.09    9.40
  -5  -9   2  103.49    4.40
   5  -9  -2  107.79    9.70
  -5  -9   2  126.99   10.20
   5  -9  -2  127.19   10.00
   5   9  -2  113.09    9.30
  -5   9   2  111.19    9.70
   5   9  -2  127.99   10.10
   3  -9  -2    0.50    2.10
   3  -9  -2    1.70    2.90
  -3  -9   2    3.40    3.00
  -3  -9   2   -4.40    2.00
  -3  -9   2   -1.50    1.80
   3  -9  -2   -0.60    2.40
  -3   9   2   -0.30    1.90
  -3   9   2   -0.60    2.20
   3   9  -2    2.40    2.30
  -1  -9   2   -2.10    1.90
   1  -9  -2    1.50    2.50
  -1  -9   2    1.00    2.80
  -1  -9   2   -2.20    2.50
   1  -9  -2    2.70    2.50
   1  -9  -2   -0.70    2.30
  -1   9   2    5.00    2.80
  -1   9   2   -2.30    2.10
   1   9  -2    0.90    2.30
  -1  -9  -2    0.20    2.90
   1  -9   2    3.90    3.00
   1  -9   2    4.00    2.50
   1  -9   2   -1.80    2.20
  -1  -9  -2    3.20    2.70
  -1  -9  -2   -1.30    2.10
   1   9   2    5.90    2.90
  -1   9  -2    1.30    1.90
   1   9   2   -1.20    2.30
  -3  -9  -2   -1.60    2.30
   3  -9   2   -1.70    2.50
   3  -9   2   -0.60    2.20
   3  -9   2   -0.20    2.20
   3   9   2   -1.10    2.10
  -3   9  -2   -1.10    0.90
   3   9   2    1.70    1.80
   3   9   2   -1.80    2.20
  -3   9  -2   -1.20    2.30
   5  -9   2   12.90    3.40
   5  -9   2   13.40    3.90
  -5  -9  -2   12.50    4.30
  -5  -9  -2   23.50    5.50
   5  -9   2   10.40    3.60
   5   9   2   18.70    4.60
  -5   9  -2    7.40    1.40
  -5   9  -2    8.40    3.90
   5   9   2   14.60    4.00
   5   9   2   17.60    4.30
  -7  -9  -2   47.10    7.50
   7  -9   2   63.09    6.30
   7  -9   2   48.40    7.50
   7  -9   2   51.39    6.50
  -7   9  -2   56.09    7.60
   7   9   2   52.99    6.70
   7   9   2   62.19    7.00
   7   9   2   65.89    7.80
   9  -9   2    1.10    2.90
   9  -9   2   -1.10    2.00
  -9  -9  -2    4.20    3.30
   9  -9   2   -2.50    3.00
  -9  -9  -2    1.50    1.50
   9   9   2    0.50    2.20
  -9   9  -2   -0.20    1.80
  -9   9  -2    2.70    3.00
   9   9   2   -3.40    2.10
   9   9   2   -2.90    2.30
  11  -9   2   15.80    3.50
  11  -9   2   22.40    4.30
  11  -9   2   17.80    5.00
 -11  -9  -2   13.90    2.80
 -11  -9  -2   14.80    5.00
 -11   9  -2   10.30    2.60
 -11   9  -2   13.60    4.60
  11   9   2   20.10    5.10
  11   9   2   18.70    6.20
  11   9   2   15.70    3.90
  13  -9   2   68.99    8.50
  13  -9   2   63.69    8.10
  13  -9   2   64.89    7.10
 -13  -9  -2   82.59    9.60
 -13  -9  -2   71.49    5.70
 -13   9  -2   80.29    9.20
 -13   9  -2   59.19    5.70
  13   9   2   74.29    9.20
  13   9   2   76.59    8.40
  13   9   2   79.89    7.50
  15  -9   2    5.20    6.30
 -15  -9  -2    5.70    2.60
  15  -9   2    9.40    4.20
 -15  -9  -2   -1.70    3.50
  15  -9   2    8.00    3.40
  15   9   2    0.80    3.60
 -15   9  -2    9.00    4.40
  15   9   2    1.80    3.40
 -15   9  -2    2.20    2.70
  15   9   2    5.40    2.90
  17  -9   2    4.80    3.60
  17  -9   2    4.70    3.90
 -17  -9  -2    7.30    4.80
  17  -9   2    7.80    3.50
 -17  -9  -2   12.20    4.10
  17   9   2    8.30    3.50
  17   9   2    9.00    5.90
  19  -9   2    1.50    3.30
  19  -9   2   -0.50    3.20
  19  -9   2   -1.60    3.70
 -19  -9  -2   -0.30    2.50
 -19  -9  -2   -3.60    2.80
  19   9   2   -0.10    2.70
 -19   9  -2   -0.90    2.50
  21  -9   2    2.40    3.60
 -21  -9  -2   -5.60    3.20
 -21  -9  -2    1.50    3.30
  21   9   2   -6.50    2.60
 -21   9  -2    3.50    3.60
 -21   9  -2   -3.90    3.80
  22 -10  -2   -4.10    4.30
 -22 -10   2   -4.60    3.60
  22 -10  -2    5.90    4.10
  22  10  -2   -3.30    3.10
 -22  10   2   -3.20    3.40
 -20 -10   2   -0.90    4.00
  20 -10  -2    1.70    3.60
  20 -10  -2   -2.30    3.80
 -20 -10   2    0.80    4.40
  20 -10  -2   -1.90    3.50
  20  10  -2   -6.70    2.80
  20  10  -2   11.10    4.50
 -20  10   2   -0.10    3.60
  18 -10  -2   -1.10    4.00
  18 -10  -2   -0.90    3.30
 -18 -10   2    3.70    3.70
  18 -10  -2   -6.10    3.30
 -18 -10   2   -2.20    3.90
  18  10  -2   -3.00    3.40
  18  10  -2   -1.50    3.20
 -18  10   2   -2.60    3.00
 -16 -10   2   14.50    4.50
  16 -10  -2   11.80    4.70
 -16 -10   2   20.40    5.60
  16 -10  -2   18.90    5.10
  16 -10  -2   17.90    5.90
 -16  10   2   12.50    4.70
  16  10  -2   19.80    4.50
  16  10  -2   13.00    5.50
  14 -10  -2   18.20    7.30
 -14 -10   2   22.00    6.10
  14 -10  -2   16.20    5.00
  14 -10  -2   14.30    4.20
  14  10  -2    6.30    3.90
  14  10  -2   20.80    5.40
  14  10  -2    8.00    4.20
 -14  10   2   24.20    6.50
  12 -10  -2   -2.90    3.60
 -12 -10   2   -6.30    3.20
  12 -10  -2    2.90    4.30
 -12 -10   2   -5.00    2.60
  12 -10  -2    6.40    3.60
 -12  10   2   -0.80    4.90
  12  10  -2   -0.60    2.60
  12  10  -2    1.00    4.30
  12  10  -2    0.10    3.10
  10 -10  -2   26.90    5.30
 -10 -10   2   29.10    6.70
 -10 -10   2   38.20    6.60
 -10 -10   2   27.50    6.40
  10 -10  -2   15.00    5.20
  10 -10  -2   23.20    5.60
  10  10  -2   24.10    5.90
 -10  10   2   34.80    6.30
  10  10  -2   27.90    6.10
  10  10  -2   33.80    6.40
  -8 -10   2   20.30    5.80
   8 -10  -2    5.80    3.80
  -8 -10   2   15.00    5.00
   8 -10  -2    8.60    4.10
  -8 -10   2   13.70    4.80
   8 -10  -2    8.40    3.80
  -8  10   2    8.00    3.70
   8  10  -2    3.80    3.40
   8  10  -2    9.90    4.40
   8  10  -2   15.40    5.30
   6 -10  -2    7.80    3.80
   6 -10  -2    9.50    3.00
   6 -10  -2    6.70    4.20
  -6 -10   2    9.30    4.10
  -6 -10   2   13.00    4.00
   6  10  -2    3.40    3.30
  -6  10   2   11.80    4.10
   4 -10  -2    2.30    3.00
   4 -10  -2    2.30    3.30
  -4 -10   2    1.10    3.20
   4 -10  -2   -1.40    2.80
  -4 -10   2    2.40    3.70
  -4 -10   2   -0.20    3.10
   4  10  -2    0.00    2.90
  -4  10   2    3.30    3.20
   2 -10  -2   61.39    9.00
  -2 -10   2   78.19    9.00
   2 -10  -2   82.49    8.70
  -2 -10   2   72.99    7.80
  -2 -10   2   66.69    8.60
   2 -10  -2   62.39    7.80
  -2  10   2   61.69    8.00
  -2  10   2   67.39    8.40
   2  10  -2   47.90    7.70
   0 -10   2    3.40    3.40
   0 -10  -2    4.00    3.50
   0 -10   2    6.20    2.70
   0 -10  -2    3.00    3.50
   0 -10  -2    7.40    4.00
   0 -10   2    7.60    4.10
   0  10   2    8.10    3.70
   0  10   2    9.70    4.00
   0  10  -2   11.30    4.20
   2 -10   2   48.90    8.30
   2 -10   2   60.69    7.50
  -2 -10  -2   48.60    7.80
  -2 -10  -2   48.10   10.00
  -2 -10  -2   59.29    7.80
   2 -10   2   53.29    6.50
   2  10   2   51.09   11.30
   2  10   2   55.39    7.20
  -2  10  -2   51.49    7.90
  -4 -10  -2   47.50    7.70
  -4 -10  -2   42.00    7.60
  -4 -10  -2   36.90    8.20
   4 -10   2   38.90    7.20
   4 -10   2   35.80   10.20
   4 -10   2   44.10    6.40
   4  10   2   26.60    6.20
  -4  10  -2   35.20    7.10
   4  10   2   42.10    7.50
   4  10   2   25.10    5.60
  -6 -10  -2   40.70    7.50
   6 -10   2   21.40    4.50
   6 -10   2   24.50    5.90
   6 -10   2   15.80    7.80
  -6 -10  -2   14.80    5.10
   6  10   2   24.00    5.60
  -6  10  -2   16.90    4.70
   6  10   2   30.30    6.30
   6  10   2   25.50    5.80
   8 -10   2    0.30    3.30
   8 -10   2    4.20    2.80
  -8 -10  -2   -7.40    2.80
   8  10   2   -2.90    2.70
   8  10   2    0.80    2.80
  -8  10  -2   -3.30    3.50
  10 -10   2   12.00    3.70
  10 -10   2    8.30    3.70
  10 -10   2   12.20    4.70
 -10 -10  -2   15.00    5.60
  10  10   2   12.80    4.30
  10  10   2   17.20    5.20
 -10  10  -2    8.80    3.80
  10  10   2    7.30    3.50
  12 -10   2    9.00    3.30
  12 -10   2    1.70    3.40
 -12 -10  -2   -0.80    3.50
  12 -10   2   -3.40    2.70
  12  10   2    0.70    2.80
 -12  10  -2    2.60    3.30
  12  10   2   -0.70    2.90
  14 -10   2    4.90    3.70
  14 -10   2    8.80    3.80
  14 -10   2   -0.90    4.60
 -14 -10  -2    1.90    4.50
  14  10   2    6.50    3.30
  14  10   2    7.00    4.50
 -14  10  -2    9.70    4.60
  16 -10   2   37.60    6.60
 -16 -10  -2   21.00    6.20
  16 -10   2   28.10    6.50
 -16  10  -2   43.10    7.40
  16  10   2   41.40    8.10
  16  10   2   34.70    5.60
 -18 -10  -2   -8.00    3.50
  18 -10   2    5.80    6.10
  18 -10   2   -2.60    3.30
  18  10   2    3.40    3.60
  18  10   2    2.20    2.60
 -18  10  -2   -2.50    3.10
  17 -11  -2    0.50    3.50
 -17 -11   2    0.60    3.10
  17 -11  -2    9.00    4.50
 -17 -11   2    9.50    4.40
  17  11  -2    0.70    3.30
 -17  11   2    0.20    4.20
  17  11  -2   -2.20    3.40
 -15 -11   2    0.50    3.70
  15 -11  -2    4.80    3.80
  15 -11  -2    5.90    4.80
 -15 -11   2   -1.90    3.70
  15  11  -2    2.40    3.60
 -15  11   2   13.00    4.70
  15  11  -2   12.70    5.40
  13 -11  -2    7.10    3.80
  13 -11  -2    7.00    3.60
 -13 -11   2    9.90    5.20
 -13 -11   2    7.40    4.00
 -13  11   2   10.50    5.10
  13  11  -2    4.20    4.50
  13  11  -2   -3.80    3.20
 -11 -11   2   -1.30    3.70
  11 -11  -2   -0.60    3.50
  11 -11  -2    7.80    4.00
 -11 -11   2    0.70    3.40
  11  11  -2   -2.00    3.30
 -11  11   2    5.50    3.30
  11  11  -2    2.00    3.00
   9 -11  -2    2.40    4.30
   9 -11  -2    4.90    3.50
  -9 -11   2    2.60    3.70
  -9 -11   2    6.00    4.80
   9  11  -2    6.10    6.70
  -9  11   2    8.10    3.70
   7 -11  -2   64.19    9.30
  -7 -11   2   49.40    8.30
  -7 -11   2   42.30    7.00
   7 -11  -2   44.60    8.70
   7 -11  -2   38.10    7.90
  -7  11   2   50.99    8.70
  -5 -11   2   69.59    8.30
  -5 -11   2   63.49    8.40
   5 -11  -2   50.09    8.70
   5 -11  -2   63.29    8.10
   5 -11  -2   62.99    8.10
  -5  11   2   76.79    9.40
   5  11  -2   59.29   10.30
   3 -11  -2    0.50    3.70
  -3 -11   2   -7.30    2.80
  -3 -11   2    1.60    3.20
   3 -11  -2    7.80    3.80
   3 -11  -2   -1.10    3.10
  -3  11   2    8.20    3.60
   3  11  -2    5.40    3.70
  -1 -11   2   -5.90    5.00
   1 -11  -2   -1.90    2.70
   1 -11  -2    2.70    2.80
   1 -11  -2   -0.50    4.10
  -1 -11   2    1.40    3.00
  -1 -11   2    0.20    2.80
  -1  11   2    3.70    4.40
   1  11  -2    2.70    3.30
   1 -11   2   -4.60    2.60
   1 -11   2   -2.30    5.20
   1 -11   2   -1.60    3.10
  -1 -11  -2    1.10    3.40
  -1 -11  -2    1.70    5.70
  -1  11  -2    3.70    3.20
   1  11   2   -4.90    3.30
  -3 -11  -2   19.30    5.50
   3 -11   2   13.30    5.00
   3 -11   2   10.30    4.30
  -3 -11  -2   17.60    5.40
  -3  11  -2   14.40    4.50
  -5 -11  -2   35.80    7.70
   5 -11   2   27.90    6.40
  -5 -11  -2   32.90    7.20
   5 -11   2   29.60    5.80
   5  11   2   29.90    7.50
   5  11   2   27.10    6.70
  -5  11  -2   27.00    6.20
   7 -11   2   -1.00    3.10
  -7 -11  -2    5.20    4.50
  -7 -11  -2    5.20    3.80
   7 -11   2    4.40    4.60
  -7  11  -2    9.40    4.30
   7  11   2    6.60    4.20
   7  11   2    5.80    4.20
  -9 -11  -2    0.10    3.40
  -9 -11  -2   -2.40    2.90
   9 -11   2   -0.80    3.70
   9 -11   2   -5.40    2.40
  -9  11  -2    0.40    4.00
   9  11   2   -0.40    3.20
   9  11   2    4.40    3.30
  11 -11   2   24.40    6.80
 -11 -11  -2   25.80    7.00
 -11 -11  -2   17.00    5.70
  11 -11   2   16.20    5.30
 -11  11  -2   15.40    6.10
  11  11   2   12.30    5.10
  11  11   2   21.80    6.20
 -13 -11  -2   35.00    7.80
  13 -11   2   37.20    7.40
  13 -11   2   37.20   10.90
  13  11   2   32.10    6.30
  13  11   2   48.70    8.60
 -13  11  -2   43.70    8.20
 -15 -11  -2   -5.70    3.30
  15 -11   2    1.50    4.00
  15 -11   2   -3.40    3.70
 -15  11  -2   -4.90    3.10
  15  11   2    1.40    4.10
  15  11   2   -4.80    3.90
 -12 -12   2   -3.20    3.60
  12 -12  -2    3.80    3.80
 -12 -12   2   -6.30    4.60
  12 -12  -2   -0.30    4.00
  12  12  -2    4.20    4.10
 -12  12   2    0.30    4.10
  10 -12  -2   -6.20    3.20
 -10 -12   2   -3.30    3.50
 -10 -12   2    0.80    3.70
  10 -12  -2    4.40    4.50
 -10  12   2   -3.10    3.40
  10  12  -2   -8.20    3.30
   8 -12  -2   -1.50    3.80
  -8 -12   2   -4.40    3.50
   8 -12  -2   -0.60    3.90
  -8 -12   2    0.30    3.40
   8  12  -2   -3.40    3.70
  -8  12   2   -0.70    3.40
  -6 -12   2   -3.50    3.50
   6 -12  -2    7.90    4.00
   6 -12  -2   -1.00    3.50
  -6 -12   2   -2.70    3.40
   6  12  -2    4.80    3.70
  -6  12   2   -0.30    3.60
  -4 -12   2   -5.50    3.50
   4 -12  -2    4.00    3.60
   4 -12  -2   -0.80    3.80
  -4 -12   2   -5.40    3.40
  -4  12   2   -1.50    3.20
   4  12  -2   -8.60    3.60
   2 -12  -2   31.60    7.10
   2 -12  -2   27.00    6.90
  -2 -12   2   25.80    5.90
  -2 -12   2   31.00    7.30
  -2  12   2   29.50    7.00
   2  12  -2   29.00    6.90
   0 -12   2   -4.50    3.60
   0 -12   2    2.70    3.80
   0 -12  -2    3.00    3.30
   0 -12  -2    8.10    4.20
   0  12  -2    1.60    3.80
   0  12   2   -3.80    3.50
  -2 -12  -2    3.60    3.40
  -2 -12  -2   -7.60    3.60
   2 -12   2   -7.80    3.00
   2 -12   2   -7.60    2.80
   2  12   2    5.60    4.30
  -2  12  -2   -0.20    3.80
  -4 -12  -2   -8.20    3.00
   4 -12   2   -3.20    3.30
   4 -12   2    2.40    4.10
  -4 -12  -2   -1.70    3.90
  -4  12  -2    6.30    4.10
   4  12   2    4.60    4.60
   6 -12   2    1.50    3.80
  -6 -12  -2   -6.00    3.30
   6 -12   2    2.30    3.60
   6  12   2    0.00    4.10
  -6  12  -2   -2.80    3.80
  -8 -12  -2   -0.60    4.00
   8 -12   2   -3.60    4.00
   8 -12   2   -1.20    3.80
  -8 -12  -2   -0.10    4.10
  -8  12  -2    0.70    4.50
   8  12   2   -3.70    3.80
   8  12   2   -0.80    4.00
  36   0  -3    2.90    3.40
 -36   0   3    3.50    4.90
  36   0  -3   -4.00    2.90
 -34   0   3   -1.30    4.10
  34   0  -3    4.10    3.80
  34   0  -3    0.80    3.10
  32   0  -3   -0.60    3.20
 -32   0   3   -4.40    3.70
  32   0  -3   -3.80    2.70
  32   0  -3    4.40    3.40
  30   0  -3    2.30    2.80
 -30   0   3   -1.60    2.50
  30   0  -3    4.20    3.10
  30   0  -3   -1.80    2.00
  28   0  -3   -1.30    2.30
  28   0  -3    1.10    1.60
  28   0  -3    0.40    2.10
 -28   0   3   -0.70    3.30
 -26   0   3   -2.10    1.80
 -26   0   3   -0.70    2.40
  26   0  -3    1.30    2.10
  26   0  -3   -1.20    1.20
  26   0  -3    5.00    2.30
  24   0  -3    1.70    1.50
 -24   0   3    0.90    2.50
  24   0  -3   -1.70    2.00
  24   0  -3    1.50    2.00
 -24   0   3   -1.60    1.50
 -22   0   3   -0.80    2.30
 -22   0   3    0.30    0.60
 -22   0   3   -3.20    1.20
 -22   0   3    0.80    0.60
  22   0  -3    0.40    1.60
  22   0  -3   -2.10    1.30
  22   0  -3    0.10    1.20
 -20   0   3   -0.50    0.60
 -20   0   3    1.70    1.90
  20   0  -3    1.10    1.70
  20   0  -3    0.90    1.00
 -20   0   3   -1.90    0.90
  20   0  -3    0.10    0.60
  18   0  -3   -0.30    0.70
 -18   0   3   -0.40    1.70
  18   0  -3    0.50    1.00
 -18   0   3   -0.60    0.80
  18   0  -3   -1.00    1.30
 -18   0   3   -0.10    0.70
  18   0  -3    1.00    1.20
  16   0  -3    0.60    0.70
  16   0  -3    1.50    0.80
 -16   0   3   -0.70    0.60
  16   0  -3   -0.20    1.30
  16   0  -3    1.10    1.30
 -16   0   3   -0.10    1.60
 -16   0   3    1.90    0.80
 -14   0   3    1.20    0.80
  14   0  -3    2.80    1.40
  14   0  -3    0.60    0.80
 -14   0   3    0.40    0.60
  14   0  -3    1.10    1.20
 -14   0   3    2.50    1.60
  14   0  -3    0.50    0.70
 -12   0   3   -0.90    1.10
  12   0  -3   -1.10    0.60
  12   0  -3    0.50    0.70
  12   0  -3    0.20    1.00
 -12   0   3    0.90    0.70
 -12   0   3    0.30    0.60
  12   0  -3    0.10    0.80
  10   0  -3    0.00    0.50
  10   0  -3    0.50    0.50
  10   0  -3    0.00    1.10
 -10   0   3   -0.20    0.60
  10   0  -3    0.10    0.90
 -10   0   3    0.10    0.90
 -10   0   3    0.40    1.20
 -10   0   3    0.20    0.50
  10   0  -3    1.70    1.10
  -8   0   3   -0.30    0.30
   8   0  -3    1.20    0.90
  -8   0   3   -0.80    1.00
  -8   0   3    0.00    0.60
   8   0  -3    0.10    0.60
   8   0  -3   -0.60    0.60
  -8   0   3    1.60    1.00
   8   0  -3   -0.20    1.00
   8   0  -3    0.50    0.40
  -8   0   3   -0.60    0.50
  -8   0   3    0.60    0.80
  -6   0   3    0.40    0.80
  -6   0   3   -0.10    0.40
   6   0  -3    0.20    0.50
  -6   0   3   -0.20    0.60
   6   0  -3   -0.10    0.80
   6   0  -3    0.60    0.90
  -6   0   3    0.00    0.60
   6   0  -3    0.30    0.60
   4   0  -3    1.10    0.60
   4   0  -3    1.20    0.40
  -4   0   3    0.90    0.50
   4   0  -3    0.80    0.50
  -4   0   3    0.80    0.70
  -4   0   3    2.10    0.70
   4   0  -3    2.00    0.80
  -4   0   3    0.80    0.50
  -2   0   3   -0.70    0.40
   2   0  -3    0.30    0.40
  -2   0   3    0.00    0.50
   2   0  -3    0.60    0.40
   2   0  -3   -0.10    0.60
   2   0  -3    0.10    0.20
   0   0  -3    1.20    0.90
   0   0  -3    0.30    0.50
   0   0   3    0.90    0.60
   0   0  -3    0.80    0.50
   0   0  -3    0.50    0.60
   0   0  -3    0.90    0.40
   0   0   3    0.20    0.50
   0   0   3    0.00    0.70
   0   0   3    0.20    0.60
  -2   0  -3    3.80    1.10
   2   0   3    3.60    1.20
   2   0   3    4.30    1.00
  -2   0  -3    3.10    1.20
   2   0   3    3.70    0.80
   2   0   3    5.40    1.40
  -2   0  -3    4.70    0.90
   2   0   3    2.20    0.80
   2   0   3    3.30    1.10
   4   0   3    1.20    0.90
   4   0   3    0.20    0.60
  -4   0  -3    0.00    0.90
   4   0   3    1.60    1.10
  -4   0  -3    2.10    1.50
  -4   0  -3    0.80    0.80
   4   0   3    0.20    0.60
   4   0   3    1.00    1.10
  -4   0  -3    0.90    1.30
   4   0   3    1.00    0.80
   6   0   3   -0.30    0.60
   6   0   3   -0.10    0.90
  -6   0  -3    0.80    0.80
  -6   0  -3    0.30    0.80
   6   0   3   -0.70    0.50
  -6   0  -3   -0.30    1.20
   6   0   3    0.20    1.10
   6   0   3   -0.20    0.50
   8   0   3    2.10    1.40
  -8   0  -3    1.10    1.10
   8   0   3    0.80    0.50
  -8   0  -3    2.80    2.90
   8   0   3    0.20    0.60
   8   0   3    1.50    1.20
  10   0   3    1.10    1.40
  10   0   3    1.00    0.60
  10   0   3    1.60    1.40
  10   0   3   -0.20    1.10
  10   0   3    1.40    0.60
 -10   0  -3    1.60    1.30
 -10   0  -3    1.30    1.80
  12   0   3    0.50    0.50
  12   0   3   -0.40    1.30
  12   0   3    3.10    1.60
  12   0   3    1.20    0.50
 -12   0  -3   -2.10    1.10
 -12   0  -3   -1.00    1.50
  12   0   3   -0.70    1.00
  14   0   3   -0.70    1.40
  14   0   3    0.10    1.50
 -14   0  -3    1.50    1.40
 -14   0  -3   -0.30    1.50
  14   0   3   -1.20    1.10
  16   0   3   -0.80    1.40
  16   0   3    3.40    2.10
 -16   0  -3    0.30    2.20
  16   0   3    0.00    1.30
 -16   0  -3   -0.50    1.60
  18   0   3    1.90    2.30
  18   0   3   -0.40    1.70
  20   0   3    0.40    1.70
 -20   0  -3    1.00    2.90
  20   0   3   -2.50    1.40
  22   0   3    6.30    2.80
 -22   0  -3    2.70    2.80
  22   0   3    3.50    2.80
 -24   0  -3    0.70    3.10
  24   0   3    2.90    2.70
  24   0   3    0.20    2.20
  24   0   3    1.80    2.40
  26   0   3   -0.10    2.50
  26   0   3    1.10    2.60
 -26   0  -3   -3.60    3.30
  26   0   3    0.40    2.50
 -28   0  -3    2.80    4.10
  28   0   3   -2.40    3.00
  28   0   3    1.70    3.10
  28   0   3   -6.50    3.10
 -30   0  -3   -1.10    3.80
  30   0   3    6.20    4.00
  30   0   3    2.10    3.10
  32   0   3    2.10    3.90
 -32   0  -3   -0.20    4.20
  32   0   3    2.00    4.00
  32   0   3   -5.70    3.80
  35  -1  -3   15.80    5.60
 -35  -1   3   10.40    5.40
  35  -1  -3   18.40    6.10
  35   1  -3   11.90    5.60
  35   1  -3   15.20    5.30
 -35   1   3   18.90    5.90
  33  -1  -3    2.30    3.20
  33  -1  -3   13.10    4.60
 -33  -1   3    4.00    4.10
  33  -1  -3   14.10    5.00
  33   1  -3   10.10    5.00
  33   1  -3   -0.60    3.40
 -33   1   3    6.30    4.20
  31  -1  -3    6.20    3.50
  31  -1  -3    5.80    3.90
 -31  -1   3   -1.70    3.60
  31  -1  -3    4.30    2.40
  31   1  -3   10.50    4.30
 -31   1   3    5.20    4.50
  31   1  -3    7.10    3.00
  31   1  -3   13.50    3.90
  29  -1  -3   -0.50    2.20
  29  -1  -3   -1.20    1.50
 -29  -1   3    1.20    3.50
  29  -1  -3    0.70    2.50
  29   1  -3   -4.00    1.70
 -29   1   3   -0.60    2.70
  29   1  -3    2.90    2.20
  29   1  -3   -0.70    2.40
  27  -1  -3   -3.00    1.80
 -27  -1   3    1.40    2.10
  27  -1  -3    0.10    2.10
  27  -1  -3    1.10    1.60
 -27  -1   3    2.10    2.90
 -27   1   3   -1.10    2.80
  27   1  -3    1.70    1.90
 -27   1   3   -1.10    1.90
  27   1  -3    2.40    3.20
  27   1  -3   -2.20    1.70
  25  -1  -3   32.70    5.70
  25  -1  -3   40.10    4.20
  25  -1  -3   31.40    2.70
  25  -1  -3   30.90    5.30
 -25  -1   3   30.50    5.40
 -25  -1   3   29.40    4.00
  25   1  -3   28.00    5.00
  25   1  -3   39.70    4.30
 -25   1   3   35.50    5.80
 -25   1   3   32.10    2.50
 -25   1   3   31.50    4.10
  25   1  -3   35.30    6.00
  23  -1  -3  852.41   22.90
  23  -1  -3  883.61   26.60
  23  -1  -3  913.71   29.10
 -23  -1   3  892.31   30.60
 -23  -1   3  862.01   25.90
 -23   1   3  837.22   25.20
  23   1  -3  859.91   28.60
  23   1  -3  879.21   30.20
  23   1  -3  873.41   26.10
 -23   1   3  874.61   22.80
  21  -1  -3  133.09    5.70
  21  -1  -3  134.99    8.60
  21  -1  -3  150.18    9.20
 -21  -1   3  131.69    7.00
 -21  -1   3  134.49    9.40
  21  -1  -3  139.59    6.90
 -21   1   3  127.29    6.60
  21   1  -3  137.49    9.10
 -21   1   3  146.59    5.90
  21   1  -3  130.39    8.40
 -21   1   3  138.79    9.30
  21   1  -3  122.29    8.10
  19  -1  -3  247.18    9.40
  19  -1  -3  240.38    8.40
  19  -1  -3  238.88   11.50
 -19  -1   3  241.68    9.50
  19  -1  -3  234.48   11.20
 -19  -1   3  244.88   12.20
  19   1  -3  239.48   11.60
  19   1  -3  236.08    9.60
  19   1  -3  241.68   11.20
 -19   1   3  232.08   11.70
 -19   1   3  248.98    9.30
 -19   1   3  228.18    8.30
 -17  -1   3  358.86    9.70
 -17  -1   3  361.06   12.10
 -17  -1   3  355.46   14.80
  17  -1  -3  360.36   14.20
 -17  -1   3  349.27    9.70
  17  -1  -3  373.16   11.90
  17  -1  -3  335.27   11.00
  17  -1  -3  374.46   13.90
 -17   1   3  363.96   14.60
 -17   1   3  358.96   11.30
  17   1  -3  349.37   13.50
 -17   1   3  387.96   11.90
  17   1  -3  376.66   14.50
  17   1  -3  376.26   12.40
 -15  -1   3    4.50    2.20
 -15  -1   3    4.70    1.30
  15  -1  -3    4.40    1.40
  15  -1  -3    5.70    1.40
  15  -1  -3    5.90    1.90
  15  -1  -3    6.30    1.40
 -15  -1   3    5.50    1.00
 -15  -1   3    5.40    0.90
  15   1  -3    8.70    2.50
 -15   1   3    4.30    2.10
 -15   1   3    5.40    1.10
  15   1  -3    3.70    1.40
  15   1  -3    5.80    1.50
 -15   1   3    4.50    1.30
 -13  -1   3   42.80    4.20
 -13  -1   3   45.50    2.40
 -13  -1   3   45.20    2.40
  13  -1  -3   42.80    2.90
  13  -1  -3   50.09    2.90
  13  -1  -3   46.20    3.70
  13  -1  -3   43.80    3.90
 -13  -1   3   42.40    2.90
  13   1  -3   47.40    3.10
 -13   1   3   39.00    3.00
  13   1  -3   45.70    3.70
 -13   1   3   44.10    2.70
  13   1  -3   47.20    4.10
 -11  -1   3   15.40    1.50
 -11  -1   3   14.70    1.50
 -11  -1   3   16.00    2.60
  11  -1  -3   13.40    2.10
 -11  -1   3   17.70    1.70
 -11  -1   3   19.10    2.50
  11  -1  -3   16.50    1.60
  11  -1  -3   15.80    2.50
  11  -1  -3   15.90    1.90
 -11   1   3   15.00    1.60
  11   1  -3   14.20    1.80
  11   1  -3   13.50    2.10
 -11   1   3   12.80    2.30
 -11   1   3   13.00    1.70
  11   1  -3   14.70    2.50
  11   1  -3   11.60    2.10
 -11   1   3   17.20    2.70
  -9  -1   3 1158.58   29.60
   9  -1  -3 1110.59   28.60
  -9  -1   3 1213.08   31.90
  -9  -1   3 1133.99   28.60
   9  -1  -3 1124.39   28.50
   9  -1  -3 1068.09   29.40
  -9  -1   3 1156.08   27.90
   9  -1  -3 1109.99   27.20
  -9  -1   3 1161.58   28.00
  -9  -1   3 1143.59   27.90
  -9  -1   3 1149.08   30.00
  -9   1   3 1084.09   28.50
   9   1  -3 1119.49   27.90
  -9   1   3 1206.18   29.70
  -9   1   3 1132.49   29.40
   9   1  -3 1163.48   28.70
  -9   1   3 1166.68   27.30
   9   1  -3 1139.59   29.90
  -9   1   3 1137.29   28.60
   9   1  -3 1157.58   29.60
  -7  -1   3  579.24   14.60
   7  -1  -3  551.14   14.50
   7  -1  -3  556.44   15.20
   7  -1  -3  541.25   13.60
  -7  -1   3  541.85   15.10
   7  -1  -3  550.44   15.40
   7  -1  -3  561.64   18.20
  -7  -1   3  553.24   14.20
  -7  -1   3  547.65   14.50
  -7  -1   3  545.75   14.50
  -7  -1   3  548.45   15.50
  -7   1   3  531.55   14.40
   7   1  -3  540.85   15.10
  -7   1   3  544.05   15.20
   7   1  -3  570.54   14.60
  -7   1   3  555.54   15.00
   7   1  -3  539.65   14.20
   7   1  -3  562.14   15.70
   7   1  -3  545.35   14.50
  -7   1   3  542.25   15.30
  -3  -1   3  708.43   18.40
   3  -1  -3  713.73   18.40
   3  -1  -3  746.43   17.90
  -3  -1   3  702.73   17.60
  -3  -1   3  720.73   18.40
   3  -1  -3  699.53   18.30
   3  -1  -3  739.93   17.80
   3  -1  -3  726.13   17.60
  -3  -1   3  733.03   18.20
  -3  -1   3  717.23   17.30
  -3  -1   3  704.53   17.60
  -3   1   3  693.93   17.60
  -3   1   3  731.73   17.90
   3   1  -3  727.53   18.50
   3   1  -3  742.73   18.20
  -3   1   3  730.33   18.40
  -3   1   3  703.33   17.70
   3   1  -3  715.73   18.40
  -3   1   3  718.63   18.50
   1  -1  -3  244.08    7.10
  -1  -1   3  250.57    7.20
  -1  -1   3  249.08    6.00
  -1  -1   3  245.78    6.00
  -1  -1   3  243.68    7.70
   1  -1  -3  268.27    7.30
   1  -1  -3  242.58    7.60
   1  -1  -3  248.78    7.50
  -1  -1   3  253.57    7.70
  -1   1   3  246.88    7.70
  -1   1   3  262.87    7.60
  -1   1   3  245.48    7.10
   1   1  -3  243.28    7.70
   1   1  -3  251.17    7.30
   1   1  -3  258.57    7.80
   1   1  -3  244.58    7.70
  -1   1   3  237.68    7.20
  -1  -1  -3 3530.15   82.49
   1  -1   3 3531.75   82.49
   1  -1   3 3688.33   82.09
   1  -1   3 3346.97   80.89
   1  -1   3 3477.65   81.99
  -1  -1  -3 3358.16   81.89
   1  -1   3 3644.44   83.79
  -1  -1  -3 3454.85   81.39
  -1  -1  -3 3586.24   81.99
  -1  -1  -3 3224.48   81.89
  -1  -1  -3 3655.23   82.19
   1   1   3 3624.74   81.59
   1   1   3 3758.62   82.69
   1   1   3 3427.76   81.99
  -1   1  -3 3456.65   81.89
  -1   1  -3 3407.66   82.99
  -1   1  -3 3618.04   80.49
   1   1   3 3439.56   81.89
  -1   1  -3 3732.13   82.59
  -1   1  -3 3433.46   82.39
   1   1   3 3537.25   81.89
   3  -1   3 2121.89   50.69
   3  -1   3 2027.20   50.79
  -3  -1  -3 2133.69   50.69
  -3  -1  -3 2125.69   52.59
   3  -1   3 2141.09   50.99
  -3  -1  -3 2114.79   50.39
   3  -1   3 2096.69   51.09
  -3  -1  -3 2204.38   50.69
  -3  -1  -3 2013.80   49.00
   3  -1   3 2136.69   49.30
  -3   1  -3 2045.50   49.80
   3   1   3 2084.89   50.99
   3   1   3 2136.39   49.20
   3   1   3 2086.89   50.59
  -3   1  -3 2057.29   50.49
  -3   1  -3 2174.08   51.19
   3   1   3 1937.61   50.39
   3   1   3 2069.89   50.39
  -3   1  -3 2117.89   49.20
   5  -1   3   30.40    2.40
  -5  -1  -3   31.70    2.70
   5  -1   3   29.00    2.70
  -5  -1  -3   27.60    3.00
   5  -1   3   24.10    3.20
  -5  -1  -3   28.30    1.80
  -5  -1  -3   32.70    3.00
   5  -1   3   32.90    3.00
   5   1   3   23.20    2.50
  -5   1  -3   28.30    2.30
  -5   1  -3   28.90    3.00
   5   1   3   29.00    2.90
  -5   1  -3   32.50    2.90
   5   1   3   30.30    1.80
  -5   1  -3   30.10    2.30
   5   1   3   31.00    2.90
  -7  -1  -3  301.07   11.20
   7  -1   3  295.27   10.00
  -7  -1  -3  299.27   11.00
   7  -1   3  318.17   11.30
   7  -1   3  311.97    9.60
  -7  -1  -3  305.47    8.20
   7  -1   3  324.37   11.50
   7   1   3  291.37    8.20
  -7   1  -3  306.07   10.00
  -7   1  -3  304.47    9.40
   7   1   3  289.97   10.60
   7   1   3  318.87   11.40
  -7   1  -3  294.97   11.30
  -7   1  -3  325.37   11.20
   7   1   3  302.17   11.20
   7   1   3  311.97    8.30
  -9  -1  -3 1469.05   39.70
   9  -1   3 1410.26   36.10
  -9  -1  -3 1449.26   39.00
   9  -1   3 1363.26   37.60
   9  -1   3 1488.85   39.40
   9  -1   3 1510.95   39.20
   9   1   3 1440.56   34.30
  -9   1  -3 1487.65   36.20
  -9   1  -3 1450.15   38.80
   9   1   3 1559.14   45.60
   9   1   3 1554.44   39.70
  -9   1  -3 1504.85   39.90
   9   1   3 1523.15   39.40
 -11  -1  -3  234.78   11.00
 -11  -1  -3  239.38   10.40
  11  -1   3  215.58    9.50
  11  -1   3  243.88   10.80
  11  -1   3  244.38   10.40
  11  -1   3  222.18    7.80
  11   1   3  260.27   10.50
 -11   1  -3  227.68   10.90
  11   1   3  231.48   10.40
  11   1   3  249.78   10.90
 -11   1  -3  250.77   10.40
 -11   1  -3  241.78    7.90
  13  -1   3 1134.79   29.20
  13  -1   3 1139.49   34.10
  13  -1   3 1218.38   33.60
 -13  -1  -3 1155.68   34.60
  13  -1   3 1147.59   32.60
 -13  -1  -3 1175.58   36.00
 -13   1  -3 1139.59   29.10
 -13   1  -3 1166.18   36.00
 -13   1  -3 1163.08   34.70
  13   1   3 1234.48   33.70
  13   1   3 1169.28   34.20
  13   1   3 1159.48   33.50
  15  -1   3 1149.39   33.00
  15  -1   3 1051.89   33.60
 -15  -1  -3 1166.38   34.90
  15  -1   3 1133.69   32.50
 -15  -1  -3 1107.79   32.90
  15  -1   3 1125.69   28.00
 -15   1  -3 1129.09   34.70
 -15   1  -3 1106.69   32.70
  15   1   3 1069.59   33.70
  15   1   3 1103.99   33.00
 -15   1  -3 1080.69   27.90
  15   1   3 1176.98   33.60
  17  -1   3   14.70    3.40
 -17  -1  -3   12.70    4.00
  17  -1   3   10.70    1.60
  17  -1   3   16.70    3.70
  17  -1   3   16.20    3.90
 -17   1  -3   13.70    3.60
  17   1   3   13.80    3.30
 -17   1  -3   17.00    1.70
  17   1   3   14.20    3.20
  17   1   3   11.60    3.30
  19  -1   3  132.79    8.80
  19  -1   3  105.69    4.20
  19  -1   3  116.79    8.50
  19  -1   3  126.09    9.20
 -19  -1  -3  118.59    9.60
  19  -1   3  118.79    4.30
 -19   1  -3  120.29    9.50
  19   1   3  130.69    8.90
  19   1   3  125.39    9.20
  19   1   3  145.09   11.00
  21  -1   3    4.60    2.10
  21  -1   3    4.20    2.90
  21  -1   3    3.30    2.80
  21   1   3    2.90    2.60
 -21   1  -3    2.90    2.70
  21   1   3    3.20    2.40
  23  -1   3  134.29    9.70
  23  -1   3  140.39   10.90
 -23  -1  -3  134.29   11.40
  23  -1   3  144.89   10.10
  23   1   3  138.39   10.50
  23   1   3  149.59   10.50
 -23   1  -3  164.18   12.10
  23   1   3  134.89   10.60
 -25  -1  -3    7.10    4.10
  25  -1   3   -2.00    2.50
  25  -1   3   -4.00    2.40
  25  -1   3    5.30    3.20
  25   1   3    0.50    2.20
  25   1   3    4.70    3.20
 -25   1  -3   -0.20    2.90
  25   1   3   -0.20    2.30
  27  -1   3  108.49    9.60
  27  -1   3  111.69   10.90
  27  -1   3   97.09    9.10
 -27  -1  -3  113.19   11.70
 -27   1  -3  126.49   11.70
  27   1   3  114.69   10.00
  27   1   3  107.49   10.40
  27   1   3  121.39   11.00
  29  -1   3   21.80    5.40
  29  -1   3   32.50    6.00
  29  -1   3   33.80    6.30
 -29  -1  -3   44.10    8.20
  29   1   3   20.60    5.60
 -29   1  -3   40.80    7.80
  29   1   3   51.19    8.20
  29   1   3   25.30    5.70
 -31  -1  -3   20.20    6.50
  31  -1   3   31.40    7.10
  31  -1   3   23.80    6.00
  31  -1   3   19.00    5.50
 -31   1  -3   25.50    7.10
  31   1   3   23.60    5.50
  31   1   3   25.70    6.10
  31   1   3   31.80    7.60
 -36  -2   3   -2.80    4.20
  36  -2  -3   -1.40    3.30
  36  -2  -3   -5.50    3.40
 -36   2   3   -4.50    4.40
  36   2  -3    5.80    4.20
  36   2  -3   -1.60    3.70
 -34  -2   3   -0.20    4.30
  34  -2  -3   -1.20    3.00
  34  -2  -3   -4.90    3.40
  34   2  -3   -5.40    2.60
  34   2  -3    1.90    3.40
  34   2  -3   -2.80    2.90
 -34   2   3   -6.40    4.00
  32  -2  -3   22.50    5.80
  32  -2  -3   19.80    5.50
 -32  -2   3   23.70    6.50
  32   2  -3   27.90    6.40
  32   2  -3   17.80    5.00
 -32   2   3   18.00    5.50
  32   2  -3   19.50    4.50
  30  -2  -3    0.60    2.10
  30  -2  -3    3.70    3.00
 -30  -2   3    2.40    3.30
  30  -2  -3   -1.80    2.50
  30   2  -3    4.30    2.70
 -30   2   3   -3.40    3.10
  30   2  -3    3.80    2.90
  30   2  -3    3.20    3.40
  28  -2  -3   -1.70    2.20
 -28  -2   3   -3.80    2.70
  28  -2  -3    4.10    2.80
  28  -2  -3   -2.80    1.50
 -28   2   3   -3.20    1.20
  28   2  -3    0.60    2.40
  28   2  -3    1.40    2.10
 -28   2   3   -3.00    1.90
 -28   2   3   -1.40    2.50
  28   2  -3    1.60    2.90
  26  -2  -3   -1.30    1.50
  26  -2  -3   -0.20    1.90
  26  -2  -3    3.80    2.40
 -26   2   3   -1.00    1.20
 -26   2   3   -3.80    1.60
  26   2  -3    1.60    1.90
  26   2  -3   -0.40    1.60
  26   2  -3    4.00    1.90
 -26   2   3    2.50    3.30
  24  -2  -3   -0.40    2.20
  24  -2  -3    2.10    2.40
 -24  -2   3   -2.50    1.60
 -24  -2   3    1.10    2.50
  24  -2  -3   -0.30    1.50
  24   2  -3    4.80    2.60
  24   2  -3    1.40    2.30
 -24   2   3    1.50    2.80
  24   2  -3   -1.00    1.40
 -24   2   3   -0.80    1.30
  22  -2  -3   18.70    3.70
 -22  -2   3   17.20    4.50
 -22  -2   3   11.90    3.40
  22  -2  -3   23.50    4.40
 -22   2   3   20.80    4.50
  22   2  -3   15.40    3.00
 -22   2   3   14.50    2.70
 -22   2   3   18.00    2.70
  22   2  -3   17.50    3.70
  20  -2  -3    2.70    1.90
 -20  -2   3    1.70    1.50
 -20  -2   3    2.30    1.90
  20  -2  -3    0.30    1.20
  20  -2  -3    0.30    1.70
  20   2  -3    3.20    1.90
 -20   2   3    1.00    2.00
  20   2  -3    0.70    1.20
 -20   2   3   -1.70    1.00
  20   2  -3   -1.30    1.60
 -20   2   3    0.30    1.10
  18  -2  -3    1.10    1.50
 -18  -2   3    1.80    0.60
  18  -2  -3    0.90    1.30
 -18  -2   3    1.10    0.60
 -18  -2   3    0.60    1.10
 -18  -2   3   -1.30    1.40
  18  -2  -3    0.70    1.00
  18   2  -3   -0.80    0.90
 -18   2   3    2.10    1.00
  18   2  -3    1.10    1.50
 -18   2   3   -0.60    1.50
 -18   2   3    0.50    1.10
  18   2  -3    1.90    1.50
  16  -2  -3   73.69    4.40
  16  -2  -3   75.39    5.70
 -16  -2   3   73.89    3.20
 -16  -2   3   67.99    4.50
 -16  -2   3   71.99    6.00
  16  -2  -3   78.19    5.60
 -16  -2   3   69.69    3.30
  16   2  -3   73.59    4.80
 -16   2   3   80.79    6.00
 -16   2   3   74.99    4.40
  16   2  -3   71.29    5.40
 -16   2   3   69.99    4.50
  16   2  -3   74.19    5.70
 -14  -2   3  166.18    7.00
 -14  -2   3  162.28    5.70
  14  -2  -3  159.48    8.00
 -14  -2   3  168.68    8.60
  14  -2  -3  156.98    7.70
  14  -2  -3  161.88    6.60
 -14  -2   3  165.08    5.90
  14   2  -3  177.78    8.10
 -14   2   3  167.48    6.90
  14   2  -3  165.88    7.20
  14   2  -3  158.48    8.20
 -14   2   3  162.78    8.10
 -14   2   3  169.98    7.30
  12  -2  -3    2.60    1.30
  12  -2  -3    0.50    0.70
 -12  -2   3    0.00    0.80
 -12  -2   3   -0.70    1.40
 -12  -2   3    1.30    0.80
  12  -2  -3   -0.50    0.90
 -12   2   3   -0.20    1.10
  12   2  -3    0.40    0.80
 -12   2   3   -0.80    0.60
  12   2  -3    0.50    0.90
 -12   2   3    0.20    0.90
  12   2  -3    0.40    1.20
  12   2  -3    0.90    1.00
 -10  -2   3    1.40    1.00
  10  -2  -3    1.80    1.00
  10  -2  -3    1.60    0.80
  10  -2  -3    1.70    1.20
 -10  -2   3    1.60    0.80
  10  -2  -3    2.00    0.90
  10  -2  -3    2.50    1.20
 -10  -2   3    2.20    1.30
 -10   2   3    2.80    1.00
  10   2  -3    2.60    1.40
  10   2  -3    2.70    1.20
 -10   2   3    2.90    1.20
 -10   2   3    1.10    1.10
  10   2  -3    2.00    0.80
  10   2  -3    2.40    0.90
 -10   2   3    0.60    1.20
  10   2  -3    0.40    0.90
   8  -2  -3  131.09    6.10
  -8  -2   3  130.09    6.00
   8  -2  -3  136.59    5.70
  -8  -2   3  134.29    5.30
  -8  -2   3  141.59    6.90
   8  -2  -3  140.69    5.20
  -8  -2   3  130.49    5.50
   8  -2  -3  137.69    5.20
  -8  -2   3  130.49    5.60
  -8   2   3  132.39    5.40
  -8   2   3  124.79    5.40
  -8   2   3  141.99    6.10
   8   2  -3  142.59    6.00
   8   2  -3  134.09    5.70
   8   2  -3  138.09    5.40
   8   2  -3  129.39    6.00
   8   2  -3  126.69    5.50
  -8   2   3  136.69    5.70
  -6  -2   3 1336.37   33.30
  -6  -2   3 1339.07   33.30
  -6  -2   3 1333.67   33.60
  -6  -2   3 1390.46   33.60
   6  -2  -3 1281.97   33.90
   6  -2  -3 1396.96   33.40
   6  -2  -3 1359.76   32.50
   6  -2  -3 1328.67   33.90
  -6  -2   3 1366.76   33.40
   6  -2  -3 1335.67   32.90
  -6   2   3 1308.57   32.50
   6   2  -3 1326.97   33.30
  -6   2   3 1313.97   33.30
  -6   2   3 1301.17   32.90
   6   2  -3 1378.26   33.80
  -6   2   3 1391.16   34.10
  -6   2   3 1400.76   32.60
  -6   2   3 1377.66   34.10
   6   2  -3 1372.66   33.60
   6   2  -3 1238.98   33.10
   6   2  -3 1370.46   33.40
   4  -2  -3 1981.20   46.20
   4  -2  -3 1936.61   44.60
   4  -2  -3 1905.71   47.20
   4  -2  -3 1892.81   46.70
  -4  -2   3 1900.51   46.40
  -4  -2   3 1854.61   46.30
  -4  -2   3 1878.91   46.40
   4  -2  -3 1990.50   46.80
  -4  -2   3 1917.11   45.60
   4  -2  -3 1955.70   46.10
  -4  -2   3 1940.51   46.50
  -4   2   3 1908.81   46.60
   4   2  -3 1934.21   46.50
  -4   2   3 1882.41   44.60
   4   2  -3 1929.11   46.10
   4   2  -3 1836.52   46.00
   4   2  -3 1918.51   45.60
  -4   2   3 1860.71   46.00
  -4   2   3 1947.71   46.80
   4   2  -3 1912.81   46.50
  -4   2   3 1975.30   46.10
   2  -2  -3 1285.97   32.60
  -2  -2   3 1366.66   31.90
  -2  -2   3 1317.47   33.40
  -2  -2   3 1363.76   33.00
  -2  -2   3 1345.07   32.00
  -2  -2   3 1381.66   33.60
   2  -2  -3 1341.87   33.40
  -2  -2   3 1368.76   33.00
   2  -2  -3 1326.57   33.20
  -2  -2   3 1340.97   33.00
   2  -2  -3 1334.57   33.10
  -2  -2   3 1344.47   33.50
   2   2  -3 1376.86   32.90
  -2   2   3 1335.27   33.40
   2   2  -3 1350.76   33.50
  -2   2   3 1274.77   33.20
  -2   2   3 1355.56   33.30
  -2   2   3 1325.37   33.00
  -2   2   3 1219.68   31.10
   2   2  -3 1349.96   33.50
   0  -2   3   29.70    2.60
   0  -2  -3   24.70    2.50
   0  -2  -3   27.00    2.30
   0  -2   3   25.70    2.40
   0  -2   3   30.70    2.50
   0  -2   3   27.50    1.80
   0  -2   3   27.00    2.60
   0  -2  -3   28.10    2.50
   0   2  -3   27.60    3.10
   0   2   3   26.10    2.50
   0   2   3   29.20    1.90
   0   2  -3   27.80    2.40
   0   2  -3   29.10    1.80
   0   2   3   29.30    2.50
   0   2   3   27.10    2.50
   0   2  -3   25.90    2.50
   0   2   3   29.40    2.40
   0   2  -3   28.90    2.40
   2  -2   3  108.49    5.00
  -2  -2  -3  107.69    4.60
  -2  -2  -3  102.79    5.10
  -2  -2  -3  108.79    5.40
  -2  -2  -3  113.79    5.20
   2  -2   3  115.09    4.20
   2  -2   3  111.69    5.20
   2  -2   3  115.19    5.30
  -2  -2  -3  106.79    5.20
  -2   2  -3  113.49    4.20
   2   2   3  109.09    4.70
   2   2   3  114.79    5.60
  -2   2  -3  120.69    5.30
  -2   2  -3  106.69    5.10
   2   2   3  110.99    5.20
  -2   2  -3  114.49    5.20
   2   2   3  115.59    4.80
   4  -2   3    1.30    1.10
   4  -2   3   -0.60    0.80
  -4  -2  -3   -0.40    0.60
  -4  -2  -3    0.20    0.80
   4  -2   3    1.00    1.00
   4  -2   3    0.70    0.70
  -4  -2  -3    0.90    0.90
   4   2   3    0.70    1.10
  -4   2  -3    0.90    1.10
  -4   2  -3   -0.50    0.80
  -4   2  -3    0.60    1.20
   4   2   3    0.10    0.90
   4   2   3    2.30    1.00
   4   2   3    0.10    1.10
   4   2   3    0.40    0.70
  -6  -2  -3    3.50    1.40
   6  -2   3    1.90    1.00
   6  -2   3    0.90    1.10
  -6  -2  -3    4.60    1.50
   6  -2   3    2.70    1.20
  -6  -2  -3    1.70    0.80
   6  -2   3    3.50    1.20
   6   2   3    1.60    1.10
  -6   2  -3    1.60    1.10
  -6   2  -3    3.20    1.10
   6   2   3    2.20    1.30
  -6   2  -3    1.80    1.20
   6   2   3    2.60    0.90
  -6   2  -3    3.40    1.50
   6   2   3    2.30    1.40
  -8  -2  -3  487.15   12.50
   8  -2   3  490.45   15.90
  -8  -2  -3  483.75   17.60
   8  -2   3  497.25   14.70
  -8  -2  -3  448.46   15.60
   8  -2   3  488.45   16.10
  -8   2  -3  454.05   15.90
  -8   2  -3  470.25   14.50
   8   2   3  485.05   16.20
   8   2   3  461.45   15.70
   8   2   3  483.85   12.70
  -8   2  -3  450.25   15.50
   8   2   3  475.35   16.50
  10  -2   3    2.90    1.50
 -10  -2  -3    2.90    0.70
  10  -2   3    2.00    1.30
  10  -2   3    3.80    1.60
 -10  -2  -3    1.00    1.30
 -10  -2  -3    4.70    1.90
 -10   2  -3    4.90    2.10
  10   2   3    3.60    1.60
 -10   2  -3    4.10    1.70
  10   2   3    3.30    0.70
  10   2   3    6.00    2.00
 -10   2  -3    4.40    1.40
  10   2   3    2.60    1.40
  12  -2   3    9.40    2.40
 -12  -2  -3    9.00    2.20
  12  -2   3   10.20    2.50
 -12  -2  -3    9.70    2.80
  12  -2   3    4.50    1.80
 -12   2  -3   11.40    2.10
  12   2   3    8.70    2.20
 -12   2  -3    8.40    2.60
 -12   2  -3   12.60    2.80
  12   2   3    8.20    2.30
  12   2   3   11.70    2.70
  14  -2   3   32.50    4.20
  14  -2   3   22.10    4.00
  14  -2   3   30.10    3.70
 -14  -2  -3   28.70    3.90
 -14  -2  -3   31.90    4.90
 -14   2  -3   33.60    4.10
  14   2   3   37.40    4.40
  14   2   3   26.00    4.10
 -14   2  -3   36.00    3.10
 -14   2  -3   34.40    4.50
  14   2   3   26.00    4.50
  16  -2   3  177.98   10.50
  16  -2   3  167.08    9.20
 -16  -2  -3  159.78   10.30
  16  -2   3  175.38    9.80
  16   2   3  174.58   10.10
 -16   2  -3  184.18   11.10
  16   2   3  174.68   10.30
 -16   2  -3  170.58    7.30
  16   2   3  189.58   10.80
  18  -2   3   29.10    4.60
  18  -2   3   25.80    4.70
 -18  -2  -3   30.20    6.30
  18  -2   3   44.10    5.00
 -18   2  -3   32.70    3.10
 -18   2  -3   32.00    5.30
  18   2   3   40.10    5.10
  18   2   3   33.40    5.60
  18   2   3   28.60    5.80
  20  -2   3    0.40    2.20
  20  -2   3    0.50    1.70
  20  -2   3   -1.90    1.80
 -20  -2  -3   -0.90    2.40
  20   2   3    0.80    2.00
 -20   2  -3   -1.40    1.70
  20   2   3    1.30    2.30
 -20   2  -3   -0.80    1.00
  20   2   3   -0.30    2.40
  22  -2   3   16.70    3.80
  22  -2   3   20.80    4.80
  22  -2   3   13.30    3.40
 -22  -2  -3   12.70    4.30
  22  -2   3   10.80    2.00
  22   2   3    8.10    3.00
  22   2   3   13.30    4.10
  22   2   3   16.10    4.10
 -22   2  -3   14.70    2.00
 -22   2  -3   11.80    4.50
  24  -2   3    7.60    3.80
 -24  -2  -3   -1.00    3.50
  24  -2   3    3.10    2.90
  24  -2   3    2.70    2.80
  24   2   3    6.40    3.50
 -24   2  -3    8.40    3.80
  24   2   3    4.40    3.70
  24   2   3    7.60    3.60
  26  -2   3   -0.40    2.50
 -26  -2  -3   -5.10    3.30
  26  -2   3   -1.50    2.50
  26  -2   3   -1.00    4.10
  26   2   3   -3.70    2.20
 -26   2  -3    4.30    3.50
  26   2   3    6.50    3.40
  26   2   3    6.90    3.20
  28  -2   3    2.10    3.30
  28  -2   3    1.80    3.20
  28  -2   3   -2.00    3.20
 -28  -2  -3    0.20    4.20
  28   2   3   -7.50    3.20
 -28   2  -3   -0.60    2.90
  28   2   3   -5.50    2.50
  28   2   3    2.10    3.50
 -30  -2  -3   -7.40    3.50
  30  -2   3    4.70    4.00
  30  -2   3    1.80    3.40
  30  -2   3    1.10    3.70
  30   2   3   -5.60    2.70
  30   2   3    4.10    3.90
  30   2   3    1.80    3.60
 -30   2  -3   -5.50    3.40
  35  -3  -3    7.80    4.10
 -35  -3   3   -1.00    4.30
  35  -3  -3   -0.70    3.50
  35   3  -3    1.80    4.10
 -35   3   3    6.20    4.90
  35   3  -3    3.20    3.60
 -33  -3   3   -5.30    4.00
  33  -3  -3    0.80    3.00
  33  -3  -3    1.30    3.10
  33   3  -3    6.40    3.90
  33   3  -3   -4.80    3.10
 -33   3   3    0.10    4.20
  33   3  -3    4.50    3.90
  31  -3  -3   -4.10    2.60
  31  -3  -3    3.80    3.50
 -31  -3   3    0.60    3.70
  31  -3  -3   -4.40    2.30
 -31   3   3   -1.60    3.40
  31   3  -3   -3.20    2.70
  31   3  -3    3.30    3.20
  31   3  -3    0.10    2.90
  29  -3  -3   -0.30    2.10
  29  -3  -3    0.10    2.20
 -29  -3   3    1.60    3.20
  29  -3  -3   -2.50    2.70
  29   3  -3    4.40    3.40
  29   3  -3    2.10    2.90
  29   3  -3   -1.00    2.10
 -29   3   3   -1.60    3.10
 -29   3   3   -1.10    1.80
  27  -3  -3   -0.50    1.60
  27  -3  -3    7.20    3.60
 -27  -3   3   10.00    3.90
  27  -3  -3    0.60    2.40
  27   3  -3    1.60    2.20
 -27   3   3    2.20    3.10
 -27   3   3    1.70    1.70
  27   3  -3    1.90    2.20
  27   3  -3    2.10    3.00
 -27   3   3    3.60    3.10
 -25  -3   3   70.69    8.20
  25  -3  -3   76.49    5.90
  25  -3  -3   73.79    7.40
  25  -3  -3   74.59    7.40
 -25   3   3   69.99    5.40
  25   3  -3   82.19    7.60
  25   3  -3   81.89    7.80
 -25   3   3   67.39    6.00
  25   3  -3   71.89    6.40
 -25   3   3   78.89    8.00
 -23  -3   3  236.88   13.60
  23  -3  -3  249.38   10.90
 -23  -3   3  236.18   11.20
  23  -3  -3  242.28   15.40
  23  -3  -3  249.08   13.10
  23   3  -3  229.28   11.30
 -23   3   3  241.98   12.80
 -23   3   3  230.18   10.10
  23   3  -3  259.77   13.80
  23   3  -3  237.98   14.80
 -21  -3   3    6.60    2.60
  21  -3  -3    5.90    2.40
  21  -3  -3    9.00    2.70
 -21  -3   3   11.20    3.10
  21  -3  -3    4.90    2.00
  21   3  -3    8.70    2.70
 -21   3   3   10.30    2.10
  21   3  -3    7.50    2.40
 -21   3   3   13.10    3.70
 -19  -3   3  720.33   23.30
 -19  -3   3  731.43   18.80
  19  -3  -3  766.72   25.10
 -19  -3   3  772.02   25.80
  19  -3  -3  771.12   22.40
  19  -3  -3  742.63   24.70
 -19  -3   3  714.33   18.80
 -19   3   3  737.13   22.10
  19   3  -3  787.92   23.60
  19   3  -3  701.63   25.00
 -19   3   3  758.32   25.00
  19   3  -3  690.53   24.30
 -19   3   3  730.73   22.50
  17  -3  -3  111.89    7.10
 -17  -3   3  106.99    4.50
  17  -3  -3  104.69    5.80
  17  -3  -3  106.09    7.20
 -17  -3   3  105.29    6.40
 -17  -3   3  104.89    7.50
 -17  -3   3   99.19    4.50
 -17   3   3   86.39    5.80
 -17   3   3   98.79    5.70
  17   3  -3  111.19    7.60
  17   3  -3  107.99    7.20
  17   3  -3   98.39    6.20
 -17   3   3   93.69    6.80
  15  -3  -3   -0.60    0.80
 -15  -3   3   -0.90    0.60
  15  -3  -3    0.70    1.20
  15  -3  -3   -2.00    0.90
 -15  -3   3   -0.30    0.70
 -15  -3   3   -1.00    0.90
 -15  -3   3   -0.90    1.60
  15   3  -3   -0.90    1.30
 -15   3   3   -0.70    0.90
 -15   3   3   -1.30    1.00
  15   3  -3   -0.50    0.90
 -15   3   3   -1.10    1.10
  15   3  -3    2.00    1.30
  15   3  -3    0.30    0.90
 -13  -3   3    1.00    0.90
 -13  -3   3    0.10    1.60
  13  -3  -3    2.30    1.60
 -13  -3   3    1.30    1.00
  13  -3  -3    1.30    1.40
  13  -3  -3   -0.20    0.90
  13  -3  -3    1.70    1.00
  13   3  -3    0.30    0.70
  13   3  -3    1.30    1.40
  13   3  -3    1.20    1.20
  13   3  -3    1.40    1.30
 -13   3   3   -0.80    0.70
 -13   3   3    2.00    1.60
 -13   3   3   -0.30    1.00
  11  -3  -3   54.69    3.70
 -11  -3   3   46.10    3.80
  11  -3  -3   50.19    3.60
 -11  -3   3   45.90    4.20
 -11  -3   3   48.20    3.40
  11  -3  -3   44.70    4.10
  11  -3  -3   52.69    6.30
 -11   3   3   51.19    4.30
  11   3  -3   52.29    4.40
  11   3  -3   47.50    3.30
  11   3  -3   51.39    4.20
  11   3  -3   54.59    4.10
 -11   3   3   48.10    3.70
  -9  -3   3   34.10    3.50
   9  -3  -3   32.60    3.00
   9  -3  -3   34.30    3.50
  -9  -3   3   31.10    3.00
   9  -3  -3   36.10    3.30
   9  -3  -3   31.90    2.90
   9   3  -3   33.10    3.20
   9   3  -3   36.10    3.10
  -9   3   3   33.20    2.70
   9   3  -3   32.20    3.30
   9   3  -3   41.00    3.40
  -9   3   3   35.90    2.80
  -9   3   3   35.90    3.50
   9   3  -3   35.60    3.20
   7  -3  -3 1944.11   47.00
   7  -3  -3 1953.30   47.50
   7  -3  -3 1896.61   46.90
   7  -3  -3 1859.91   47.70
  -7  -3   3 1842.32   46.70
  -7  -3   3 1884.11   47.50
  -7   3   3 1996.50   45.40
  -7   3   3 1888.41   47.80
  -7   3   3 1914.91   47.00
   7   3  -3 1840.92   46.80
   7   3  -3 1973.10   47.60
  -7   3   3 1821.62   45.20
   7   3  -3 1898.81   47.20
   7   3  -3 1916.21   47.10
   7   3  -3 1876.01   47.50
   5  -3  -3 3149.49   74.99
  -5  -3   3 3026.90   73.79
  -5  -3   3 3091.09   73.59
  -5  -3   3 3077.09   74.99
   5  -3  -3 3153.68   74.49
  -5  -3   3 3038.40   74.79
   5  -3  -3 3201.98   74.39
   5   3  -3 3249.97   73.89
   5   3  -3 3025.40   74.79
  -5   3   3 3169.08   71.49
   5   3  -3 3124.99   74.59
  -5   3   3 3060.59   75.09
   5   3  -3 3090.89   73.89
   5   3  -3 3053.49   74.49
  -5   3   3 3074.49   71.59
  -5   3   3 3151.58   74.39
   3  -3  -3    1.20    1.00
  -3  -3   3    1.00    0.90
  -3  -3   3    0.90    0.80
  -3  -3   3    0.00    1.00
  -3  -3   3   -0.30    0.80
  -3  -3   3    0.40    0.80
   3  -3  -3    0.40    1.20
  -3  -3   3    0.00    1.00
   3  -3  -3    5.70    1.60
  -3   3   3    0.30    0.90
   3   3  -3    1.50    1.10
   3   3  -3    2.20    1.10
   3   3  -3    0.60    0.90
  -3   3   3    0.60    0.90
   3   3  -3    1.40    1.10
  -3   3   3    2.70    1.20
  -1  -3   3   50.89    3.90
  -1  -3   3   47.90    2.90
  -1  -3   3   45.30    3.50
  -1  -3   3   45.70    3.50
  -1  -3   3   46.60    2.80
   1  -3  -3   46.70    1.90
   1  -3  -3   51.29    3.70
   1  -3  -3   42.40    3.60
  -1  -3   3   45.70    3.00
   1   3  -3   41.90    2.80
  -1   3   3   46.20    1.90
  -1   3   3   50.99    3.80
  -1   3   3   43.00    3.50
   1   3  -3   49.40    3.20
  -1   3   3   48.50    3.70
   1   3  -3   45.60    3.60
   1   3  -3   49.40    3.70
   1  -3   3  441.16   12.40
  -1  -3  -3  420.06   13.90
  -1  -3  -3  428.16   14.00
   1  -3   3  417.56   12.70
   1  -3   3  416.56   13.70
  -1  -3  -3  423.66   11.60
   1  -3   3  432.46   14.00
  -1   3  -3  431.46   12.90
  -1   3  -3  430.86   14.00
  -1   3  -3  427.36   14.00
   1   3   3  434.06   13.40
   1   3   3  440.56   13.90
   1   3   3  416.46   11.50
  -1   3  -3  418.26   12.30
   1   3   3  443.86   14.20
   3  -3   3  681.13   20.10
  -3  -3  -3  658.63   20.20
  -3  -3  -3  684.03   18.40
   3  -3   3  685.93   20.40
   3  -3   3  646.54   20.70
  -3  -3  -3  660.83   18.90
   3  -3   3  685.63   18.40
  -3  -3  -3  724.33   20.70
   3   3   3  722.23   20.40
   3   3   3  682.83   19.10
  -3   3  -3  703.23   20.50
   3   3   3  705.13   20.60
  -3   3  -3  684.53   18.40
  -3   3  -3  654.13   19.90
  -3   3  -3  701.63   19.50
   3   3   3  689.43   18.40
   3   3   3  662.53   20.10
  -5  -3  -3   16.20    2.60
   5  -3   3   14.50    2.80
  -5  -3  -3   14.00    2.20
  -5  -3  -3   16.50    2.70
   5  -3   3   18.50    2.20
   5  -3   3   14.50    2.60
  -5  -3  -3   18.80    2.00
  -5   3  -3   15.30    2.50
   5   3   3   19.20    3.10
  -5   3  -3   14.80    2.60
  -5   3  -3   14.70    2.60
   5   3   3   15.40    2.60
   5   3   3   11.60    2.30
  -5   3  -3   16.50    2.10
   5   3   3   13.30    2.00
   5   3   3    8.70    2.00
   7  -3   3  143.69    7.50
  -7  -3  -3  140.89    6.90
  -7  -3  -3  141.69    5.70
   7  -3   3  136.49    8.70
   7  -3   3  138.59    6.20
  -7  -3  -3  136.49    7.40
  -7   3  -3  121.59    6.90
   7   3   3  133.59    7.40
  -7   3  -3  138.39    8.40
   7   3   3  134.99    7.30
   7   3   3  140.99    5.70
  -7   3  -3  136.19    6.90
   7   3   3  134.89    7.30
   9  -3   3  549.35   16.40
   9  -3   3  516.35   17.60
  -9  -3  -3  491.45   14.20
  -9  -3  -3  527.15   17.50
   9  -3   3  514.65   17.80
  -9  -3  -3  523.75   20.10
   9   3   3  494.35   17.70
  -9   3  -3  504.45   17.40
  -9   3  -3  545.35   18.00
   9   3   3  505.15   17.90
   9   3   3  567.54   18.60
   9   3   3  497.85   14.40
  11  -3   3   69.59    5.00
 -11  -3  -3   73.19    5.80
  11  -3   3   73.79    5.70
 -11  -3  -3   64.79    5.40
 -11  -3  -3   66.29    3.30
  11  -3   3   74.39    5.80
 -11   3  -3   81.09    6.10
  11   3   3   66.19    3.40
  11   3   3   72.49    5.90
  11   3   3   75.69    6.00
 -11   3  -3   71.69    5.00
 -11   3  -3   71.49    5.90
  11   3   3   77.29    6.10
  13  -3   3  166.68    9.10
  13  -3   3  168.98    9.70
  13  -3   3  174.48    8.60
 -13  -3  -3  152.78    9.20
 -13  -3  -3  169.48    5.10
 -13  -3  -3  150.98    9.20
  13   3   3  158.78    5.10
 -13   3  -3  151.38    8.80
  13   3   3  158.58    9.50
  13   3   3  175.18    9.70
 -13   3  -3  172.98    8.10
  13   3   3  170.68    9.80
 -13   3  -3  175.78    9.90
  15  -3   3  172.98    9.70
 -15  -3  -3  181.28   10.60
  15  -3   3  170.68    9.10
  15  -3   3  164.08   10.10
  15   3   3  187.48   10.40
  15   3   3  155.48    9.90
  15   3   3  167.98   10.30
 -15   3  -3  178.28    8.20
 -15   3  -3  162.38   10.30
 -17  -3  -3   31.70    5.20
  17  -3   3   16.20    3.60
  17  -3   3   26.60    5.10
  17  -3   3   14.80    2.90
 -17   3  -3   21.70    3.30
 -17   3  -3   17.50    4.10
  17   3   3   27.80    7.10
  17   3   3   20.00    4.30
  17   3   3   24.80    4.60
  19  -3   3    1.70    2.00
 -19  -3  -3   -0.50    2.40
  19  -3   3   -1.20    2.30
  19  -3   3   -1.60    1.70
  19   3   3    1.40    2.30
  19   3   3   -3.30    3.10
  19   3   3    1.20    2.40
 -19   3  -3   -0.80    2.40
 -19   3  -3   -0.20    1.20
  21  -3   3    5.40    2.90
 -21  -3  -3    4.00    3.10
  21  -3   3    6.10    3.10
  21  -3   3    7.10    3.30
  21   3   3    1.60    2.50
  21   3   3    5.70    2.70
 -21   3  -3    9.00    2.30
 -21   3  -3    5.90    3.10
  21   3   3    3.90    2.90
  23  -3   3   16.00    3.90
 -23  -3  -3   21.00    5.60
  23  -3   3   20.70    4.50
  23  -3   3   15.60    4.60
  23   3   3   22.80    5.10
 -23   3  -3   18.40    4.80
  23   3   3   19.90    5.10
 -23   3  -3   21.50    3.00
  23   3   3   23.10    5.80
  25  -3   3    8.30    3.90
  25  -3   3    4.20    2.80
 -25  -3  -3    0.30    4.10
  25  -3   3    3.40    2.90
  25  -3   3   -0.50    1.50
 -25   3  -3    7.80    4.70
  25   3   3   10.80    4.30
  25   3   3    7.30    3.70
  25   3   3    5.30    3.00
  27  -3   3   31.50    6.20
  27  -3   3   29.50    5.90
 -27  -3  -3   36.30    7.80
  27  -3   3   34.80    7.00
  27   3   3   29.40    5.90
 -27   3  -3   27.60    6.70
  27   3   3   34.20    6.90
  27   3   3   28.50    6.40
  29  -3   3   15.70    5.50
  29  -3   3   23.60    6.00
 -29  -3  -3   14.60    6.40
  29   3   3   12.80    4.80
 -29   3  -3   15.70    6.50
  29   3   3   19.40    6.10
  29   3   3   18.80    5.40
 -31  -3  -3    1.40    4.00
  31  -3   3    1.60    3.40
  31  -3   3   -5.00    3.80
  31  -3   3   -6.80    3.60
  31   3   3    3.90    3.80
 -31   3  -3   -1.00    4.60
  31   3   3    7.50    4.30
  34  -4  -3    4.10    3.90
  34  -4  -3    8.80    4.50
 -34  -4   3    3.20    4.60
  34   4  -3    8.50    4.30
  34   4  -3    2.80    3.90
 -34   4   3    1.60    4.90
  34   4  -3    1.30    4.30
  32  -4  -3    7.60    4.30
 -32  -4   3   10.50    5.60
  32  -4  -3   15.30    5.30
  32   4  -3   15.30    4.80
  32   4  -3   18.30    5.10
 -32   4   3   11.60    5.10
  32   4  -3   10.70    4.40
  30  -4  -3    4.50    3.80
  30  -4  -3    2.70    2.80
  30  -4  -3    3.80    3.70
 -30   4   3    5.00    2.20
  30   4  -3    7.50    3.50
 -30   4   3    4.00    4.20
  30   4  -3    4.50    3.30
  30   4  -3    2.60    3.20
  28  -4  -3   14.40    4.50
 -28  -4   3    7.80    4.10
  28  -4  -3    9.30    3.50
  28  -4  -3   15.20    3.60
  28   4  -3   11.90    3.60
  28   4  -3   15.00    5.00
 -28   4   3    6.70    4.00
  28   4  -3    3.30    2.90
 -28   4   3   14.90    3.30
 -26  -4   3   15.50    4.80
  26  -4  -3   13.70    3.20
  26  -4  -3   22.40    4.90
  26  -4  -3   14.60    4.40
 -26   4   3   17.90    3.30
  26   4  -3   15.10    3.90
  26   4  -3   20.10    4.80
 -26   4   3   19.90    4.80
  26   4  -3   22.20    4.70
  24  -4  -3   11.30    3.70
 -24  -4   3   11.80    3.60
  24  -4  -3   12.50    3.60
  24  -4  -3    8.60    2.30
  24   4  -3   14.20    3.50
 -24   4   3   12.00    2.90
  24   4  -3   16.00    3.90
  24   4  -3   15.10    4.00
 -24   4   3   11.00    2.90
 -24   4   3   12.10    3.90
  22  -4  -3    6.00    2.20
 -22  -4   3    2.70    1.00
 -22  -4   3    5.20    0.90
  22  -4  -3    2.80    2.20
  22  -4  -3    5.20    2.80
  22  -4  -3    2.50    2.70
 -22  -4   3    6.10    3.20
 -22   4   3    6.90    2.40
 -22   4   3    5.30    2.70
  22   4  -3    8.10    2.60
 -22   4   3    5.50    2.20
  22   4  -3    2.00    2.00
  22   4  -3    3.80    2.30
 -20  -4   3   11.70    3.60
 -20  -4   3   11.90    3.30
  20  -4  -3   10.90    2.60
 -20  -4   3   11.00    1.90
  20  -4  -3    9.60    3.00
 -20  -4   3    8.50    1.60
  20  -4  -3   14.00    3.70
 -20   4   3    9.00    3.20
 -20   4   3    9.80    2.90
  20   4  -3   10.00    2.80
  20   4  -3   11.00    3.40
  20   4  -3   13.80    3.60
 -20   4   3   16.80    3.40
  18  -4  -3   -2.00    1.40
  18  -4  -3    1.20    1.60
 -18  -4   3   -2.00    0.90
 -18  -4   3   -1.70    1.30
  18  -4  -3   -0.80    1.80
  18  -4  -3    0.90    1.50
 -18  -4   3   -1.40    1.80
  18   4  -3    0.40    1.90
  18   4  -3   -0.50    0.90
 -18   4   3    0.60    1.40
 -18   4   3    2.40    1.90
 -18   4   3    0.80    1.60
  18   4  -3   -0.40    1.70
  18   4  -3   -0.10    1.50
  16  -4  -3  190.18   10.00
  16  -4  -3  196.18   10.60
  16  -4  -3  183.28    9.70
 -16  -4   3  196.38   10.30
  16  -4  -3  196.98    9.00
 -16  -4   3  179.48    9.60
  16   4  -3  180.98    7.50
  16   4  -3  183.48   10.00
  16   4  -3  207.28   10.30
  16   4  -3  202.28    9.80
 -16   4   3  200.98    9.80
 -16   4   3  188.48    9.50
 -16   4   3  205.38    9.30
  14  -4  -3   85.69    5.60
  14  -4  -3   85.39    5.50
  14  -4  -3   90.49    6.70
 -14  -4   3   90.79    6.50
 -14  -4   3   85.59    6.00
  14  -4  -3   83.39    6.20
 -14   4   3   90.59    6.00
  14   4  -3   87.29    6.10
  14   4  -3   99.19    6.60
  14   4  -3   86.49    4.90
 -14   4   3   93.09    6.40
  14   4  -3   87.49    6.50
 -12  -4   3    0.50    1.30
  12  -4  -3    1.80    1.60
  12  -4  -3   -0.10    1.00
  12  -4  -3   -0.50    1.10
  12  -4  -3    1.40    1.50
 -12  -4   3    2.40    1.50
  12   4  -3    1.30    1.30
 -12   4   3    0.60    1.40
  12   4  -3    3.10    1.20
  12   4  -3    3.70    1.90
  12   4  -3    2.40    1.50
 -12   4   3    4.40    1.50
  10  -4  -3  583.04   18.70
  10  -4  -3  604.44   18.80
 -10  -4   3  617.24   19.00
 -10  -4   3  646.24   19.80
  10  -4  -3  607.44   19.50
  10  -4  -3  611.24   19.70
  10   4  -3  635.04   19.00
 -10   4   3  605.74   19.80
 -10   4   3  612.34   17.40
  10   4  -3  613.04   18.60
  10   4  -3  595.74   19.50
 -10   4   3  638.44   17.60
  10   4  -3  631.94   22.30
  10   4  -3  609.54   19.50
   8  -4  -3  124.29    6.70
   8  -4  -3  146.09    7.30
   8  -4  -3  122.89    6.50
  -8  -4   3  131.79    7.00
   8  -4  -3  131.19    7.00
   8   4  -3  131.99    7.40
  -8   4   3  126.29    5.10
   8   4  -3  137.09    7.00
   8   4  -3  125.89    6.60
   8   4  -3  131.59    6.20
   8   4  -3  137.39    7.30
  -8   4   3  130.59    5.10
  -8   4   3  125.29    7.10
   6  -4  -3   29.40    3.30
   6  -4  -3   26.40    3.10
   6  -4  -3   28.30    4.50
  -6  -4   3   25.50    2.50
  -6  -4   3   28.80    3.30
  -6  -4   3   30.80    3.20
   6   4  -3   25.50    4.00
  -6   4   3   30.40    1.70
   6   4  -3   29.40    3.10
   6   4  -3   26.70    3.00
  -6   4   3   26.70    1.70
  -6   4   3   31.80    3.20
  -6   4   3   27.50    3.50
   6   4  -3   29.80    2.90
   6   4  -3   27.90    3.20
   4  -4  -3  873.01   27.00
   4  -4  -3  905.41   25.40
   4  -4  -3  827.22   24.70
  -4  -4   3  837.52   25.10
  -4  -4   3  861.71   24.10
  -4  -4   3  886.61   25.40
  -4  -4   3  887.31   23.20
   4   4  -3  877.21   25.40
  -4   4   3  865.41   25.30
   4   4  -3  839.82   23.00
   4   4  -3  881.41   29.90
  -4   4   3  870.41   24.90
  -4   4   3  937.01   31.00
  -2  -4   3   54.99    4.40
  -2  -4   3   51.89    3.40
  -2  -4   3   54.09    4.40
   2  -4  -3   53.79    4.20
  -2  -4   3   56.39    3.80
   2  -4  -3   47.90    4.40
  -2   4   3   51.39    4.30
   2   4  -3   54.09    3.50
   2   4  -3   57.99    4.70
  -2   4   3   57.99    6.70
  -2   4   3   55.59    6.80
   0  -4  -3   37.20    1.70
   0  -4   3   34.20    2.80
   0  -4  -3   36.30    3.80
   0  -4   3   41.20    4.80
   0  -4  -3   38.10    3.60
   0  -4   3   38.50    3.70
   0  -4   3   36.00    3.00
   0  -4   3   42.90    3.70
   0   4   3   37.80    3.80
   0   4   3   40.30    3.70
   0   4  -3   37.10    3.00
   0   4   3   39.30    4.00
   0   4  -3   36.40    3.70
   2  -4   3  199.78    7.80
  -2  -4  -3  205.08    6.60
   2  -4   3  192.38    8.90
  -2  -4  -3  198.08    6.50
  -2  -4  -3  190.18    9.00
   2  -4   3  192.18    9.50
   2  -4   3  199.88    9.20
  -2  -4  -3  196.38    9.10
   2  -4   3  190.58    7.60
   2   4   3  186.58    8.30
  -2   4  -3  199.08    7.70
  -2   4  -3  200.58    9.20
   2   4   3  200.78    9.00
   2   4   3  184.08    6.40
   2   4   3  197.18    9.20
  -2   4  -3  199.88    9.10
   4  -4   3   11.30    2.50
  -4  -4  -3   17.30    2.10
   4  -4   3   14.80    2.30
  -4  -4  -3   14.40    2.90
  -4  -4  -3   14.60    2.00
   4  -4   3   10.30    2.50
  -4  -4  -3   14.30    2.60
  -4   4  -3   11.70    2.40
   4   4   3   15.20    2.50
   4   4   3   12.60    2.40
   4   4   3   13.50    2.70
  -4   4  -3   14.40    2.30
   4   4   3   13.10    1.90
  -4   4  -3   12.90    2.60
  -6  -4  -3    1.50    1.20
   6  -4   3   -0.30    1.20
   6  -4   3   -1.00    1.00
   6  -4   3    2.00    1.10
  -6  -4  -3   -1.10    1.10
   6   4   3    1.40    1.40
  -6   4  -3    1.50    1.50
   6   4   3    0.80    1.40
   6   4   3    1.00    1.10
  -6   4  -3    1.50    1.20
   6   4   3    2.00    1.40
  -8  -4  -3   15.60    3.10
  -8  -4  -3   17.90    3.20
   8  -4   3   21.20    3.70
   8  -4   3   14.90    3.00
   8  -4   3   22.00    4.60
  -8  -4  -3   14.50    3.00
   8   4   3   15.70    2.40
  -8   4  -3   17.30    3.00
   8   4   3   20.00    3.30
   8   4   3   17.90    3.40
  -8   4  -3   17.80    3.20
  -8   4  -3   17.50    3.10
   8   4   3   16.70    3.20
  10  -4   3   22.40    3.70
  10  -4   3   22.60    3.80
 -10  -4  -3   26.60    3.50
  10  -4   3   29.10    3.40
 -10  -4  -3   22.10    3.50
 -10   4  -3   26.00    3.90
 -10   4  -3   23.00    3.70
  10   4   3   21.70    3.70
 -10   4  -3   22.70    3.70
  10   4   3   27.80    4.30
  10   4   3   25.50    2.50
  10   4   3   22.00    3.80
  12  -4   3   25.60    4.60
 -12  -4  -3   33.00    2.80
  12  -4   3   41.10    4.20
  12  -4   3   27.70    4.30
 -12  -4  -3   31.10    4.20
 -12   4  -3   31.70    5.60
  12   4   3   26.60    4.50
  12   4   3   21.00    4.00
 -12   4  -3   29.70    3.80
  12   4   3   30.50    2.70
  12   4   3   28.60    4.60
 -12   4  -3   36.60    4.70
 -14  -4  -3   74.19    4.30
  14  -4   3   77.69    6.90
 -14  -4  -3   77.29    6.80
  14  -4   3   84.49    6.20
  14  -4   3   74.69    6.60
  14   4   3   93.59    7.60
 -14   4  -3   82.19    7.10
 -14   4  -3   72.59    5.70
  14   4   3   81.79    3.90
  14   4   3   88.39    7.40
  14   4   3   82.59    7.10
  16  -4   3    1.50    1.70
 -16  -4  -3    4.00    2.60
  16  -4   3   -1.50    1.90
  16  -4   3   -1.50    1.60
  16   4   3    2.10    2.10
 -16   4  -3    7.90    2.80
  16   4   3    5.20    2.40
  16   4   3    5.30    2.30
 -16   4  -3    1.00    1.60
  18  -4   3   84.19    7.40
  18  -4   3   84.19    8.00
 -18  -4  -3   73.39    7.60
  18  -4   3   66.19    6.20
 -18   4  -3   76.39    7.80
 -18   4  -3   78.19    6.10
  18   4   3   63.29    7.00
  18   4   3   62.49    7.00
  18   4   3   69.49    7.30
  20  -4   3    1.60    2.40
 -20  -4  -3    2.30    3.00
  20  -4   3   -3.20    1.90
  20  -4   3   -1.40    1.80
  20   4   3   -4.40    2.30
 -20   4  -3   -0.10    2.40
  20   4   3   -0.70    2.00
 -20   4  -3    0.00    1.80
  20   4   3   -0.20    2.10
 -22  -4  -3    0.40    3.10
  22  -4   3   -0.60    2.50
  22  -4   3    2.00    2.10
  22  -4   3    4.90    3.30
  22   4   3    1.10    2.70
 -22   4  -3   -4.90    2.50
  22   4   3    0.80    2.10
 -22   4  -3   -1.60    1.70
  22   4   3    2.30    2.80
 -24  -4  -3    3.60    3.70
  24  -4   3    2.70    3.40
  24  -4   3   -1.60    2.00
  24  -4   3   -3.40    2.70
  24   4   3    0.00    2.40
 -24   4  -3   -1.20    1.80
 -24   4  -3    0.90    3.40
  24   4   3   -0.80    3.00
  24   4   3   -5.40    2.20
  26  -4   3    2.50    3.10
  26  -4   3   -1.40    2.80
 -26  -4  -3   -0.30    3.30
  26  -4   3   -1.90    3.70
  26   4   3    5.50    3.30
  26   4   3    9.80    4.20
 -26   4  -3    2.80    4.10
  26   4   3    2.80    4.30
  28  -4   3    1.70    3.60
 -28  -4  -3   -1.00    4.60
 -28   4  -3    6.90    5.10
  28   4   3    0.20    3.90
  28   4   3    4.50    4.20
  28   4   3   -0.20    3.50
  30  -4   3    5.60    4.20
  30  -4   3    3.60    4.00
 -30  -4  -3   -1.50    4.00
  30  -4   3   -4.10    3.50
 -30   4  -3    0.10    3.80
  30   4   3   -1.00    3.70
  30   4   3    3.50    4.40
  33  -5  -3   -4.60    3.70
 -33  -5   3   -8.00    3.50
  33  -5  -3    9.90    3.90
  33   5  -3    7.60    4.60
  33   5  -3    0.70    3.50
  33   5  -3   -3.50    4.40
 -33   5   3   -1.00    4.10
 -31  -5   3   -6.20    3.40
  31  -5  -3    9.40    4.10
  31  -5  -3   -3.30    3.00
  31  -5  -3   -3.50    3.80
  31   5  -3   -4.30    3.10
  31   5  -3    4.60    4.20
 -31   5   3   -6.50    4.00
  31   5  -3    2.10    3.70
 -29  -5   3   14.40    5.50
  29  -5  -3   14.10    4.90
  29  -5  -3    4.50    3.90
  29   5  -3   13.90    4.70
 -29   5   3   14.60    4.90
  29   5  -3    7.80    4.40
 -29   5   3   13.50    6.00
  29   5  -3    9.20    4.10
  27  -5  -3    5.20    2.60
  27  -5  -3   -0.80    3.50
 -27  -5   3    0.20    3.50
  27  -5  -3    4.50    3.30
  27   5  -3    2.00    2.80
  27   5  -3    6.30    3.60
 -27   5   3   10.80    3.80
  27   5  -3   -0.90    2.60
 -27   5   3   -0.10    2.00
 -25  -5   3   83.69    8.80
  25  -5  -3   73.39    6.70
  25  -5  -3   84.19    8.50
  25  -5  -3   93.69    8.80
  25   5  -3   69.59    8.00
 -25   5   3   73.79    7.80
  25   5  -3   98.49    8.70
  25   5  -3   73.89    7.50
 -25   5   3   82.69    7.10
 -23  -5   3  222.78   13.20
 -23  -5   3  207.18    7.30
  23  -5  -3  237.88   13.60
  23  -5  -3  201.08   11.10
  23  -5  -3  241.38   13.70
  23   5  -3  223.88   13.80
 -23   5   3  240.78   15.70
  23   5  -3  209.28   12.80
 -23   5   3  235.08   11.70
  23   5  -3  217.18   12.90
  21  -5  -3  256.57   13.60
 -21  -5   3  235.28    9.00
  21  -5  -3  255.27   13.50
 -21  -5   3  259.77   16.30
  21  -5  -3  242.48   11.60
  21  -5  -3  245.28   14.10
 -21   5   3  248.28   12.30
  21   5  -3  236.38   13.20
 -21   5   3  252.77   12.90
  21   5  -3  254.97   14.30
  21   5  -3  249.18   12.90
  19  -5  -3   93.99    6.70
  19  -5  -3   93.29   10.90
 -19  -5   3   83.49    7.20
  19  -5  -3   76.39   11.70
  19  -5  -3   83.09    6.50
  19   5  -3   80.69    7.60
  19   5  -3   86.89    7.40
 -19   5   3   80.29    6.70
  19   5  -3   66.49   12.60
 -19   5   3   70.99    6.50
  19   5  -3   80.19    5.00
  17  -5  -3   53.59    5.80
  17  -5  -3   45.20    4.70
  17  -5  -3   47.60    4.90
 -17  -5   3   58.99    6.00
  17  -5  -3   42.70    5.50
  17   5  -3   49.00    5.90
  17   5  -3   44.40    5.40
 -17   5   3   45.70    4.90
  17   5  -3   51.79    5.50
 -15  -5   3   48.30    5.20
  15  -5  -3   44.70    5.30
  15  -5  -3   45.60    5.30
  15  -5  -3   49.99    4.90
  15  -5  -3   45.80    5.30
 -15  -5   3   39.60    5.00
  15   5  -3   40.80    4.80
  15   5  -3   50.69    4.10
  15   5  -3   42.60    4.80
 -15   5   3   41.90    4.30
  15   5  -3   44.20    5.20
 -15   5   3   48.60    5.30
  13  -5  -3  109.69    6.90
  13  -5  -3  113.39    7.40
  13  -5  -3  107.39    6.80
  13  -5  -3  120.29    7.70
 -13  -5   3  128.19    7.80
 -13  -5   3  115.79    7.10
  13   5  -3  120.79    7.90
 -13   5   3  103.69    7.40
 -13   5   3  113.09    6.30
  13   5  -3  106.59    7.30
  13   5  -3  119.39    7.60
  13   5  -3  120.19    6.60
  11  -5  -3  472.35   16.50
 -11  -5   3  461.35   17.00
  11  -5  -3  450.05   16.30
  11  -5  -3  449.46   16.90
 -11  -5   3  481.95   16.10
  11  -5  -3  448.46   16.90
  11   5  -3  454.55   15.80
  11   5  -3  468.05   17.10
 -11   5   3  452.05   14.20
 -11   5   3  480.15   17.60
  11   5  -3  457.95   17.20
  11   5  -3  476.55   15.90
  11   5  -3  474.55   17.10
  -9  -5   3   92.49    6.40
   9  -5  -3   86.39    6.00
   9  -5  -3   93.39    6.10
   9  -5  -3   88.19    6.20
   9  -5  -3   84.49    6.10
  -9  -5   3   92.09    6.30
  -9  -5   3   93.99    5.60
   9   5  -3   80.29    5.90
   9   5  -3   78.09    6.00
   9   5  -3   90.69    6.20
  -9   5   3   90.69    6.50
  -9   5   3   88.69    4.20
   9   5  -3   86.59    5.30
   9   5  -3   83.79    5.80
  -9   5   3   85.39    4.20
   7  -5  -3  226.78   10.00
  -7  -5   3  199.58   11.60
   7  -5  -3  206.48    9.80
  -7  -5   3  207.58    9.60
   7  -5  -3  196.08    9.60
   7  -5  -3  197.68    9.60
   7   5  -3  208.88    9.60
   7   5  -3  197.78    9.80
   7   5  -3  215.78    8.40
  -7   5   3  211.88   10.30
   7   5  -3  195.98    9.60
   7   5  -3  199.68    9.40
  -7   5   3  199.08    6.00
  -7   5   3  215.18    6.20
  -7   5   3  208.68    9.70
   5  -5  -3 1320.17   35.90
  -5  -5   3 1313.47   36.40
  -5  -5   3 1293.57   34.90
   5  -5  -3 1241.58   35.30
  -5  -5   3 1150.88   32.60
  -5  -5   3 1286.07   35.90
   5  -5  -3 1306.87   35.70
   5   5  -3 1292.17   36.10
   5   5  -3 1309.47   35.70
  -5   5   3 1302.87   36.20
  -5   5   3 1291.47   35.60
   5   5  -3 1266.97   32.80
   5   5  -3 1232.48   35.40
   3  -5  -3   88.99    5.90
  -3  -5   3   84.59    4.40
   3  -5  -3   87.39    6.10
  -3  -5   3   85.29    6.30
  -3  -5   3   84.19    9.20
   3  -5  -3   84.29    6.10
  -3  -5   3   83.09    6.50
  -3  -5   3   98.29    6.30
  -3   5   3   94.19    6.30
   3   5  -3   80.79    5.80
   3   5  -3   92.89    4.60
  -3   5   3   88.69    6.20
   3   5  -3   94.49    6.20
  -3   5   3   95.29    6.20
   3   5  -3   87.99    6.10
  -1  -5   3   40.10    3.80
  -1  -5   3   32.20    3.80
   1  -5  -3   40.80    4.20
  -1  -5   3   35.50    2.90
  -1  -5   3   41.80    4.30
  -1  -5   3   29.60    5.80
   1  -5  -3   36.90    4.10
  -1   5   3   42.10    4.30
   1   5  -3   29.40    3.80
   1   5  -3   42.50    3.20
  -1   5   3   41.10    4.30
  -1   5   3   41.70    4.30
  -1  -5  -3  128.99    7.60
  -1  -5  -3  112.59    7.40
   1  -5   3  120.69    7.40
   1  -5   3  122.29    7.30
  -1  -5  -3  125.79    3.90
  -1  -5  -3  123.59    4.20
   1  -5   3  113.79    6.50
   1  -5   3  114.69    7.30
   1  -5   3  117.69    6.30
   1   5   3  124.79    7.30
   1   5   3  124.39    7.50
  -1   5  -3  129.79    7.70
  -1   5  -3  120.59    5.70
   1   5   3  111.39    7.10
   3  -5   3   89.09    6.40
   3  -5   3   85.59    6.10
  -3  -5  -3   91.19    4.00
   3  -5   3   89.29    6.30
   3  -5   3   83.89    6.10
  -3  -5  -3   81.79    6.30
  -3  -5  -3   81.29    6.20
   3   5   3   81.09    5.70
  -3   5  -3   91.49    6.60
   3   5   3   81.79    6.10
   3   5   3   90.49    6.50
  -3   5  -3   85.39    4.90
  -3   5  -3   79.89    6.00
  -5  -5  -3   42.60    4.40
  -5  -5  -3   37.70    3.10
  -5  -5  -3   40.70    4.80
   5  -5   3   27.90    4.30
   5  -5   3   41.10    4.60
   5  -5   3   38.30    4.30
  -5  -5  -3   40.70    3.10
   5  -5   3   38.50    3.80
   5   5   3   45.70    4.60
  -5   5  -3   43.50    4.50
   5   5   3   33.00    4.00
  -5   5  -3   39.70    4.60
   5   5   3   38.70    4.00
  -5   5  -3   40.30    3.60
  -7  -5  -3  107.59    5.90
   7  -5   3   99.19    6.00
   7  -5   3   96.19    7.10
   7  -5   3   99.49    7.10
  -7  -5  -3   91.49    7.10
   7  -5   3  108.69    7.30
   7   5   3  105.59    7.30
   7   5   3  104.49    6.20
  -7   5  -3  107.69    7.30
  -7   5  -3  100.59    7.10
   7   5   3  107.99    7.40
  -7   5  -3   97.09    6.10
   7   5   3   93.69    7.10
   9  -5   3  543.25   20.10
   9  -5   3  563.44   18.30
  -9  -5  -3  571.64   21.20
   9  -5   3  578.74   20.70
  -9  -5  -3  569.54   18.40
   9   5   3  557.64   20.60
  -9   5  -3  568.24   19.90
   9   5   3  538.25   20.40
   9   5   3  539.75   19.70
  -9   5  -3  529.35   18.70
   9   5   3  556.84   20.50
  11  -5   3   32.20    4.10
  11  -5   3   44.10    5.10
  11  -5   3   36.70    4.60
 -11  -5  -3   35.20    5.40
 -11  -5  -3   41.00    4.60
 -11   5  -3   41.50    4.80
  11   5   3   36.70    4.80
 -11   5  -3   48.30    5.10
  11   5   3   38.80    5.10
  11   5   3   36.20    3.60
  11   5   3   45.20    5.40
  13  -5   3  308.47   15.30
  13  -5   3  283.47   14.00
 -13  -5  -3  330.57   14.00
  13  -5   3  323.97   13.10
  13   5   3  305.17   10.90
 -13   5  -3  306.77   13.60
  13   5   3  267.07   16.50
  13   5   3  291.87   15.10
  13   5   3  304.17   14.90
 -13   5  -3  325.27   14.20
  15  -5   3  155.88   10.50
  15  -5   3  162.38   10.40
  15  -5   3  167.08    9.40
 -15  -5  -3  152.08    9.90
  15   5   3  180.08   11.10
  15   5   3  166.58   11.00
 -15   5  -3  165.48   10.20
  15   5   3  150.68    6.50
 -15   5  -3  152.98    9.40
  15   5   3  161.58   10.70
  17  -5   3    5.90    3.00
 -17  -5  -3   10.70    5.00
  17  -5   3   11.90    3.60
  17  -5   3   11.90    3.00
 -17   5  -3   12.90    3.40
 -17   5  -3   14.60    3.80
  17   5   3   13.80    1.80
  17   5   3   17.00    4.20
  17   5   3   18.60    4.30
  17   5   3   14.50    4.10
  19  -5   3   -2.10    2.10
  19  -5   3    1.60    2.10
 -19  -5  -3    3.60    2.60
  19  -5   3    0.80    1.90
 -19   5  -3   -1.30    2.30
 -19   5  -3    0.80    2.00
  19   5   3    0.20    2.30
  19   5   3    0.60    2.20
  19   5   3   -2.20    2.20
  21  -5   3   77.19    8.00
  21  -5   3   77.09    7.20
  21  -5   3   78.89    8.50
 -21  -5  -3   75.19    8.30
 -21   5  -3   78.69    6.60
 -21   5  -3   94.39    9.20
  21   5   3   73.19    7.90
  21   5   3   74.99    8.40
  21   5   3   72.39    8.30
  23  -5   3   11.60    5.90
  23  -5   3    8.00    3.40
 -23  -5  -3    7.40    4.30
  23  -5   3    8.10    3.30
  23   5   3    7.30    4.70
  23   5   3    7.60    4.10
 -23   5  -3   13.70    5.10
  23   5   3    8.60    4.10
 -23   5  -3   11.50    2.90
  25  -5   3    1.10    2.80
  25  -5   3   -2.50    3.20
  25  -5   3   -0.80    3.30
 -25  -5  -3    2.80    3.20
 -25   5  -3   -1.40    2.10
  25   5   3   -2.40    2.70
  25   5   3    5.10    3.40
  25   5   3    5.50    4.20
 -25   5  -3    5.60    4.40
  27  -5   3   27.50    6.10
 -27  -5  -3   46.40    8.10
  27  -5   3   33.30    6.70
  27  -5   3   57.09    9.10
  27   5   3   30.20    6.90
  27   5   3   32.50    6.20
 -27   5  -3   43.00    8.20
  27   5   3   48.00    8.30
  29  -5   3   21.60    6.10
  29  -5   3   16.90    5.50
 -29  -5  -3   11.10    5.30
  29  -5   3   21.10    5.50
  29   5   3   28.20    6.70
 -29   5  -3   25.50    6.60
  29   5   3   30.10    7.20
  32  -6  -3    9.40    4.60
 -32  -6   3   17.40    6.60
  32  -6  -3    4.80    4.40
 -32   6   3   -1.50    3.90
  32   6  -3    8.30    4.60
  32   6  -3   -4.30    4.40
  32   6  -3    7.40    4.60
  30  -6  -3   -6.00    3.00
  30  -6  -3   -2.50    3.20
 -30  -6   3   -1.20    4.30
  30  -6  -3   -7.20    3.00
 -30   6   3   -3.60    2.60
 -30   6   3   -3.20    3.90
  30   6  -3   -7.40    3.10
  30   6  -3    4.10    3.70
  30   6  -3   -0.80    3.60
  28  -6  -3    5.40    5.20
  28  -6  -3   10.20    3.50
  28  -6  -3   10.90    5.90
 -28  -6   3   -0.30    3.90
 -28   6   3   11.50    4.40
  28   6  -3   11.40    4.60
 -28   6   3   16.40    3.90
  28   6  -3    8.20    3.80
  28   6  -3   10.40    4.10
  26  -6  -3   14.20    3.70
  26  -6  -3    5.60    3.90
  26  -6  -3   11.90    4.50
 -26  -6   3   11.60    4.60
 -26   6   3   10.20    3.50
 -26   6   3   10.60    4.00
  26   6  -3    2.80    3.20
  26   6  -3    7.00    3.40
  26   6  -3   12.90    4.40
  24  -6  -3    8.60    3.90
  24  -6  -3    0.70    2.90
 -24  -6   3    2.50    2.90
 -24  -6   3    5.10    1.70
  24  -6  -3    1.50    2.70
 -24   6   3    5.60    2.80
  24   6  -3    4.10    3.10
 -24   6   3    6.30    3.00
  24   6  -3    8.10    4.20
  24   6  -3    0.40    2.90
 -22  -6   3   -2.10    2.60
 -22  -6   3    3.10    2.70
  22  -6  -3    1.50    2.90
  22  -6  -3    1.60    2.50
  22  -6  -3    2.80    2.50
 -22   6   3    4.20    2.70
  22   6  -3    6.40    3.20
  22   6  -3    2.70    2.40
 -22   6   3    7.80    2.80
  22   6  -3    1.30    2.40
  20  -6  -3   17.10    4.20
  20  -6  -3   15.20    3.60
 -20  -6   3   11.70    4.00
  20  -6  -3   13.50    4.00
  20   6  -3   14.60    4.30
  20   6  -3   11.60    2.50
  20   6  -3   15.40    4.10
 -20   6   3   17.20    3.60
  20   6  -3   15.20    4.30
 -20   6   3   17.70    4.10
 -18  -6   3    5.60    2.70
  18  -6  -3    6.90    2.70
  18  -6  -3    6.10    2.90
  18  -6  -3    3.60    2.80
 -18   6   3   12.10    3.00
 -18   6   3    7.40    3.40
  18   6  -3    6.10    3.30
  18   6  -3    8.10    3.10
  18   6  -3    5.70    3.10
  18   6  -3    4.00    2.00
  16  -6  -3  198.08   16.80
  16  -6  -3  185.88   10.40
  16  -6  -3  188.28   11.20
 -16  -6   3  166.08    9.90
  16   6  -3  195.48   11.20
 -16   6   3  180.58   11.00
  16   6  -3  180.58   11.70
  16   6  -3  177.78    8.80
 -16   6   3  170.68    8.90
  14  -6  -3  745.83   24.80
  14  -6  -3  685.03   24.40
  14  -6  -3  690.23   26.80
 -14  -6   3  700.33   23.00
  14  -6  -3  717.83   23.60
  14   6  -3  682.43   22.20
  14   6  -3  671.43   24.40
 -14   6   3  703.23   24.80
  14   6  -3  682.23   24.30
 -14   6   3  701.33   23.00
  14   6  -3  707.43   24.70
  12  -6  -3  259.07   12.20
  12  -6  -3  268.57   12.40
  12  -6  -3  281.27   13.10
 -12  -6   3  274.57   13.40
  12  -6  -3  274.57   13.00
 -12  -6   3  266.27   11.50
 -12   6   3  269.77   13.40
 -12   6   3  263.57    9.80
  12   6  -3  262.87   11.70
  12   6  -3  267.07   12.90
  12   6  -3  262.77   12.80
  12   6  -3  274.77   13.30
 -10  -6   3  171.08    9.70
  10  -6  -3  168.68    9.30
  10  -6  -3  172.88    9.60
  10  -6  -3  147.19    8.80
  10  -6  -3  158.88    9.30
 -10  -6   3  168.08    8.30
  10   6  -3  157.18    9.40
 -10   6   3  168.38    9.90
  10   6  -3  153.98    9.00
 -10   6   3  157.28    6.10
  10   6  -3  150.18    9.10
  10   6  -3  150.48    8.70
 -10   6   3  150.68    6.10
  10   6  -3  161.48    9.60
   8  -6  -3  227.48   11.20
  -8  -6   3  235.18   11.20
   8  -6  -3  217.98   10.70
   8  -6  -3  216.08   10.80
  -8  -6   3  211.28    9.00
   8  -6  -3  211.58   10.80
  -8   6   3  218.48   11.30
   8   6  -3  212.18   11.20
  -8   6   3  204.98    6.20
   8   6  -3  221.08   10.70
  -8   6   3  209.98    6.20
   8   6  -3  223.58    8.90
   8   6  -3  204.48   10.60
   6  -6  -3    0.90    1.60
   6  -6  -3   -0.70    1.90
  -6  -6   3   -0.80    1.70
  -6  -6   3   -1.90    1.10
   6  -6  -3   -1.30    1.10
  -6  -6   3   -0.20    1.20
   6  -6  -3   -0.70    1.30
  -6   6   3   -2.50    1.00
   6   6  -3    3.00    1.70
   6   6  -3   -0.20    0.90
  -6   6   3    1.90    1.90
   6   6  -3    0.60    1.40
   6   6  -3    0.60    1.80
   4  -6  -3    5.50    2.30
   4  -6  -3    5.70    2.20
  -4  -6   3    6.30    2.30
   4  -6  -3    7.80    2.80
  -4  -6   3    6.70    2.40
  -4  -6   3    4.80    2.20
  -4   6   3    5.60    2.00
   4   6  -3    7.70    2.80
   4   6  -3    7.70    1.60
   4   6  -3    8.00    2.30
  -4   6   3    8.70    2.50
   4   6  -3    5.60    2.20
   2  -6  -3   21.60    3.50
  -2  -6   3   23.80    4.20
  -2  -6   3   21.90    2.60
   2  -6  -3   24.90    4.10
  -2  -6   3   30.30    3.60
   2  -6  -3   20.40    3.90
  -2  -6   3   16.10    3.20
  -2   6   3   22.20    3.80
   2   6  -3   24.00    2.50
  -2   6   3   18.50    3.70
  -2   6   3   21.70    4.00
   2   6  -3   35.20    4.20
   0  -6   3  190.58   10.20
   0  -6   3  173.68    9.80
   0  -6  -3  179.98   10.00
   0  -6   3  180.58    8.90
   0   6   3  181.88    9.70
   0   6   3  178.38   10.00
   0   6  -3  170.28    7.20
   0   6   3  191.48   10.10
   0   6  -3  189.68   10.10
   2  -6   3    7.70    2.40
   2  -6   3    7.60    2.70
  -2  -6  -3    5.90    2.40
   2  -6   3    6.50    2.20
  -2   6  -3    6.30    2.60
  -2   6  -3    9.10    1.80
   2   6   3    7.50    2.80
   2   6   3    6.00    2.40
   2   6   3    6.10    2.50
  -4  -6  -3  295.47   13.70
   4  -6   3  300.47   11.90
  -4  -6  -3  292.67    9.40
   4  -6   3  279.67   13.20
   4  -6   3  309.57   13.80
  -4  -6  -3  286.47    9.30
   4   6   3  295.57   13.80
   4   6   3  326.37   14.00
  -4   6  -3  296.17   13.70
   4   6   3  306.47   12.90
  -4   6  -3  285.07   10.80
  -6  -6  -3  248.68    9.20
  -6  -6  -3  245.78   12.70
   6  -6   3  255.97   12.60
   6  -6   3  233.38   10.50
   6  -6   3  236.68   12.10
  -6   6  -3  257.17   12.60
   6   6   3  224.48   11.90
   6   6   3  242.48   11.10
  -6   6  -3  228.18   11.40
   6   6   3  262.67   13.00
  -8  -6  -3  149.39    7.70
   8  -6   3  147.89    9.70
   8  -6   3  153.78    8.30
  -8  -6  -3  163.58   10.30
   8  -6   3  153.78    9.70
   8   6   3  152.08    9.90
   8   6   3  160.28    9.80
  -8   6  -3  147.29    8.00
  -8   6  -3  152.58    9.60
   8   6   3  144.39    8.10
  10  -6   3   36.80    6.30
  10  -6   3   27.50    4.70
  10  -6   3   34.10    4.30
 -10  -6  -3   26.20    5.60
 -10  -6  -3   36.80    4.10
  10   6   3   35.70    4.10
  10   6   3   33.10    6.20
 -10   6  -3   34.00    5.50
  10   6   3   33.80    6.20
  10   6   3   29.70    5.40
 -10   6  -3   30.40    4.10
 -12  -6  -3    0.10    2.20
  12  -6   3    0.10    1.80
  12  -6   3   -0.80    2.00
 -12  -6  -3    0.50    1.90
  12  -6   3    1.70    1.80
  12   6   3    3.40    2.20
 -12   6  -3    3.80    2.30
  12   6   3    1.20    2.00
  12   6   3    3.20    2.00
  12   6   3    4.30    2.10
 -12   6  -3    1.50    2.40
  14  -6   3   82.69    7.70
 -14  -6  -3   91.49    8.70
  14  -6   3   90.29    7.00
  14  -6   3   84.79    8.10
 -14  -6  -3   84.19    6.90
 -14   6  -3   71.29    6.80
 -14   6  -3   89.99    8.80
  14   6   3   85.59    8.00
  14   6   3   79.99    7.80
  14   6   3   81.99    8.00
  14   6   3   78.19    5.20
  16  -6   3   25.10    4.80
  16  -6   3   23.70    4.30
 -16  -6  -3   22.30    5.00
  16  -6   3   20.70    4.90
 -16  -6  -3   27.30    4.60
  16   6   3   24.00    5.10
  16   6   3   24.90    5.20
 -16   6  -3   33.90    5.60
 -16   6  -3   32.00    6.50
  16   6   3   24.30    3.80
  16   6   3   19.20    4.20
 -18  -6  -3   64.29    6.90
  18  -6   3   73.49    6.70
 -18  -6  -3   75.19    8.80
  18  -6   3   70.59    8.10
  18  -6   3   56.19    6.90
 -18   6  -3   64.09    6.70
  18   6   3   74.09    8.30
  18   6   3   60.79    7.30
 -18   6  -3   66.89    7.90
  18   6   3   83.99    8.70
  20  -6   3   21.50    4.20
  20  -6   3   15.60    4.80
 -20  -6  -3   13.00    4.20
  20  -6   3   11.10    4.10
  20   6   3   20.00    5.20
  20   6   3   14.30    4.10
 -20   6  -3   11.30    4.30
  20   6   3   18.50    5.20
 -20   6  -3    9.80    3.20
  22  -6   3   13.40    4.40
 -22  -6  -3    7.40    4.20
  22  -6   3   13.00    3.70
  22  -6   3    9.00    4.50
  22   6   3    9.00    6.50
 -22   6  -3   14.40    4.80
 -22   6  -3   20.30    4.30
  22   6   3   15.90    5.40
  22   6   3   13.60    5.20
  24  -6   3   24.80    6.00
 -24  -6  -3   17.40    5.70
  24  -6   3   22.20    5.20
  24  -6   3   26.40    6.10
 -24   6  -3   27.70    6.40
  24   6   3   26.70    6.50
  24   6   3   15.40    4.60
 -24   6  -3   24.40    4.30
  24   6   3   26.90    6.00
  26  -6   3   -4.20    3.40
 -26  -6  -3   -2.20    3.60
  26  -6   3   -4.00    3.80
  26   6   3    4.10    3.60
 -26   6  -3   -2.30    3.90
 -26   6  -3   -3.80    2.80
  26   6   3   -1.00    3.60
  31  -7  -3    3.90    4.20
  31  -7  -3   -3.50    3.10
 -31  -7   3   -6.90    4.40
 -31   7   3    4.00    4.30
 -31   7   3   -0.40    4.70
  31   7  -3   -4.00    3.40
  31   7  -3   -0.90    3.50
  29  -7  -3    8.60    4.00
  29  -7  -3   -2.20    3.90
  29  -7  -3    5.10    4.20
 -29  -7   3    7.80    4.40
  29   7  -3    2.40    4.30
 -29   7   3    8.10    3.60
 -29   7   3   -0.70    3.90
  29   7  -3    5.40    4.60
  29   7  -3   13.40    4.90
  27  -7  -3    9.40    4.20
  27  -7  -3   11.00    4.60
 -27  -7   3   15.20    5.00
  27  -7  -3   21.60    5.80
 -27   7   3   12.00    4.10
  27   7  -3   12.30    3.70
  27   7  -3    7.50    4.00
  27   7  -3    8.80    5.20
 -27   7   3    9.70    4.20
  25  -7  -3    7.00    4.00
  25  -7  -3    1.10    3.10
  25  -7  -3    7.80    4.50
  25   7  -3    6.90    4.20
  25   7  -3    6.90    4.20
  25   7  -3    4.70    3.40
 -25   7   3    6.30    3.60
 -25   7   3    6.30    3.10
  23  -7  -3  107.59    9.90
 -23  -7   3  107.09    9.40
 -23  -7   3   94.79    6.40
  23  -7  -3  110.59    9.90
  23  -7  -3  104.19    8.80
 -23   7   3  109.29    8.80
  23   7  -3  104.79   10.00
 -23   7   3  104.69    8.70
  23   7  -3  105.09    9.80
  23   7  -3   92.39    9.50
 -21  -7   3  187.68   11.60
  21  -7  -3  174.98   11.10
  21  -7  -3  188.98   12.70
  21  -7  -3  212.98   13.00
 -21   7   3  195.38   10.90
  21   7  -3  186.58   12.70
  21   7  -3  184.38   12.30
  21   7  -3  180.98   12.20
 -21   7   3  198.08   12.20
  21   7  -3  178.68    9.10
  19  -7  -3    4.60    3.30
 -19  -7   3   13.10    3.30
  19  -7  -3    9.50    3.50
  19  -7  -3    6.60    3.40
 -19  -7   3    9.20    3.50
  19   7  -3    7.00    3.10
  19   7  -3    8.20    3.40
  19   7  -3    6.90    2.80
 -19   7   3    5.00    2.70
 -19   7   3    4.00    2.50
  19   7  -3   15.70    4.00
  17  -7  -3   34.20    5.50
  17  -7  -3   49.60    6.10
  17  -7  -3   41.50    6.40
 -17  -7   3   35.40    5.00
 -17  -7   3   28.50    5.50
 -17   7   3   30.50    5.50
  17   7  -3   31.20    5.40
  17   7  -3   29.40    5.30
  17   7  -3   26.90    4.90
  17   7  -3   36.20    4.40
 -17   7   3   32.90    4.30
  15  -7  -3   35.40    5.90
 -15  -7   3   26.50    5.40
  15  -7  -3   33.80    5.50
  15  -7  -3   26.80    4.90
 -15  -7   3   33.40    4.60
  15   7  -3   28.60    5.10
 -15   7   3   33.70    4.00
  15   7  -3   28.20    5.30
  15   7  -3   28.20    4.50
  15   7  -3   37.40    6.00
 -15   7   3   40.60    6.30
 -13  -7   3   33.10    5.40
 -13  -7   3   34.00    4.40
  13  -7  -3   28.30    4.60
  13  -7  -3   40.60    8.50
  13  -7  -3   29.40    5.10
  13   7  -3   36.40    4.90
 -13   7   3   35.50    5.60
  13   7  -3   26.80    7.40
  13   7  -3   34.00    5.30
  13   7  -3   30.20    5.50
 -13   7   3   33.30    3.40
 -11  -7   3   72.49    7.10
 -11  -7   3   68.29    5.40
  11  -7  -3   73.09    6.90
  11  -7  -3   61.29   11.20
  11  -7  -3   64.69    6.40
 -11   7   3   58.69    3.70
  11   7  -3   74.59    7.40
 -11   7   3   64.59    3.70
 -11   7   3   77.29    7.70
  11   7  -3   60.59    5.90
   9  -7  -3  100.29    7.90
   9  -7  -3   91.79    7.80
  -9  -7   3   94.29    7.70
   9  -7  -3   81.59    7.20
  -9   7   3   90.19    9.20
   9   7  -3   95.79    7.40
   9   7  -3   87.49    7.60
   9   7  -3   84.89    7.30
   7  -7  -3   25.10    4.40
  -7  -7   3   43.80    6.00
   7  -7  -3   43.40    5.70
   7  -7  -3   39.90    5.80
  -7  -7   3   34.70    5.20
  -7  -7   3   38.50    5.80
  -7  -7   3   37.00    3.70
  -7   7   3   32.20    4.90
   7   7  -3   36.20    5.70
   7   7  -3   37.80    3.70
   7   7  -3   27.40    4.50
  -7   7   3   42.40    5.50
   7   7  -3   44.10    5.60
   5  -7  -3  622.24   22.20
  -5  -7   3  557.64   20.40
  -5  -7   3  564.24   21.40
   5  -7  -3  573.64   21.50
  -5  -7   3  565.34   21.90
   5  -7  -3  593.94   21.40
   5   7  -3  556.54   21.00
  -5   7   3  591.04   21.60
   5   7  -3  559.94   21.10
  -5   7   3  573.54   21.70
   5   7  -3  529.05   16.60
   5   7  -3  550.04   21.30
  -3  -7   3  319.07   14.90
   3  -7  -3  342.57   15.30
  -3  -7   3  328.47   13.90
   3  -7  -3  330.77   15.10
  -3  -7   3  341.27   15.50
   3   7  -3  306.77   10.70
  -3   7   3  314.97   14.70
   3   7  -3  330.17   15.00
  -3   7   3  304.07   14.70
  -1  -7   3  111.69    8.60
   1  -7  -3  141.19    9.20
  -1  -7   3  101.39    7.40
  -1  -7   3  128.09    9.20
   1  -7  -3  122.89    8.80
  -1   7   3  109.09    8.20
   1   7  -3  116.29    5.60
  -1   7   3  128.19    8.80
  -1   7   3  121.99    8.80
   1   7  -3  130.49    8.90
   1  -7   3  215.78   10.50
   1  -7   3  214.48   11.60
  -1  -7  -3  197.78   11.50
   1  -7   3  220.78   12.10
   1   7   3  195.38   11.30
  -1   7  -3  211.38    8.30
   1   7   3  231.08   11.90
  -1   7  -3  212.08   11.80
   1   7   3  212.28   11.90
   3  -7   3    9.90    3.30
  -3  -7  -3    2.80    2.30
   3  -7   3   10.70    3.10
   3  -7   3    3.10    1.90
  -3   7  -3    4.60    2.10
  -3   7  -3    4.60    1.50
   3   7   3    3.70    2.20
   3   7   3    2.00    2.30
   3   7   3    6.10    2.30
   5  -7   3   51.79    5.00
  -5  -7  -3   47.00    3.10
  -5  -7  -3   47.50    3.20
  -5  -7  -3   45.80    9.70
   5  -7   3   49.99    8.00
   5  -7   3   48.50    5.80
  -5   7  -3   55.39    4.90
   5   7   3   54.79    8.70
   5   7   3   49.00    5.50
   7  -7   3    1.50    2.50
  -7  -7  -3    1.10    1.40
   7  -7   3    4.90    2.10
  -7  -7  -3    2.80    2.00
   7  -7   3   -0.80    4.00
   7   7   3    4.00    2.20
   7   7   3   -0.50    1.70
  -7   7  -3    3.40    1.90
   7   7   3    2.70    2.30
  -7   7  -3    2.20    2.60
   9  -7   3  303.77   13.40
  -9  -7  -3  301.37   15.70
   9  -7   3  309.87   15.50
  -9  -7  -3  309.47   11.90
   9  -7   3  323.87   15.70
  -9   7  -3  305.97   12.90
   9   7   3  290.47   15.20
  -9   7  -3  291.77   15.00
   9   7   3  342.87   16.40
   9   7   3  301.57   13.30
  11  -7   3   -2.60    1.80
  11  -7   3   -0.20    1.70
 -11  -7  -3    1.10    1.80
 -11  -7  -3   -0.20    2.70
  11  -7   3   -1.10    2.10
 -11   7  -3    2.80    2.00
  11   7   3   -1.20    1.70
  11   7   3    0.00    2.70
 -11   7  -3    2.00    3.00
  11   7   3    3.20    1.80
 -13  -7  -3   87.39    8.90
  13  -7   3   91.79    8.40
  13  -7   3   83.99    8.10
  13  -7   3   98.59    7.50
 -13  -7  -3   92.49    7.00
 -13   7  -3   89.39    7.30
  13   7   3   77.99    6.00
  13   7   3   94.89    8.60
  13   7   3   88.59    8.30
  13   7   3   91.19    8.80
 -13   7  -3   82.49    8.00
 -15  -7  -3   99.29    7.80
  15  -7   3   86.09    8.70
  15  -7   3   90.19    8.80
 -15  -7  -3   92.69    9.50
  15  -7   3   80.29    8.60
  15   7   3   92.39    8.60
  15   7   3   95.49    6.40
  15   7   3   95.89    9.20
  15   7   3   89.89    9.00
 -15   7  -3   89.09    8.20
 -15   7  -3   97.89    7.60
 -17  -7  -3   -4.40    2.30
  17  -7   3   -2.20    1.80
  17  -7   3   -3.20    2.60
  17  -7   3    2.80    2.70
 -17  -7  -3   -0.60    2.20
  17   7   3   -0.40    1.70
 -17   7  -3    2.00    2.60
  17   7   3   -0.20    2.90
  17   7   3    1.70    2.70
  17   7   3    4.30    3.30
 -17   7  -3   -3.70    2.40
  19  -7   3   21.00    4.70
  19  -7   3   23.40    6.90
 -19  -7  -3   19.70    6.10
 -19  -7  -3   30.00    5.00
  19  -7   3   26.70    5.00
  19   7   3   10.80    6.50
  19   7   3   39.70    8.50
 -19   7  -3   26.60    5.30
  19   7   3   41.60    8.30
 -19   7  -3   24.00    5.00
 -21  -7  -3   18.60    5.20
  21  -7   3   18.50    5.20
  21  -7   3   26.30    5.20
 -21  -7  -3   26.30    5.80
  21  -7   3   21.70    5.20
 -21   7  -3   19.60    5.30
 -21   7  -3   20.00    4.70
  21   7   3   25.40    6.00
  21   7   3   21.60    5.50
  21   7   3   23.30    5.90
  23  -7   3    2.60    4.20
 -23  -7  -3    5.00    4.30
 -23  -7  -3    7.10    4.10
  23  -7   3   10.90    4.90
  23  -7   3    6.30    4.10
  23   7   3   11.50    4.60
 -23   7  -3   10.30    4.80
 -23   7  -3    8.20    3.60
  23   7   3    2.20    3.10
 -25  -7  -3   -1.80    3.90
  25  -7   3   -4.40    3.50
 -25  -7  -3    1.10    4.10
  25  -7   3    1.60    4.80
  25   7   3   -0.70    3.60
 -25   7  -3   -2.10    4.40
  25   7   3   -1.30    3.30
 -25   7  -3   -2.30    3.50
  28  -8  -3   -1.60    3.90
 -28  -8   3    7.20    3.70
 -28  -8   3   -0.90    3.80
  28  -8  -3   -3.40    4.10
  28  -8  -3    7.10    3.80
  28   8  -3    6.00    3.90
 -28   8   3    0.90    4.30
 -28   8   3    1.50    3.80
  28   8  -3    3.00    3.70
 -26  -8   3   -0.80    3.50
 -26  -8   3    8.90    5.10
  26  -8  -3   -3.90    3.70
  26  -8  -3    5.30    4.20
  26  -8  -3    0.30    3.90
 -26   8   3    0.30    3.40
  26   8  -3    0.30    4.20
  26   8  -3    3.00    3.40
  26   8  -3   -1.40    3.70
 -26   8   3    1.20    3.40
 -24  -8   3   -8.10    3.30
  24  -8  -3    6.90    3.80
  24  -8  -3   11.50    6.90
 -24  -8   3    2.90    3.90
  24  -8  -3    2.00    3.60
  24   8  -3    4.40    3.50
 -24   8   3    6.60    4.00
  24   8  -3    2.80    3.90
  24   8  -3   -3.50    2.00
  24   8  -3    7.00    4.10
 -24   8   3    9.20    3.30
  22  -8  -3   -4.90    3.10
  22  -8  -3    5.40    3.40
 -22  -8   3   -6.50    4.70
  22  -8  -3   -3.30    2.70
 -22  -8   3   -2.50    2.90
  22   8  -3    0.10    1.90
 -22   8   3    2.10    2.20
  22   8  -3    2.00    3.50
 -22   8   3    0.60    3.20
  22   8  -3   -1.40    3.20
 -20  -8   3    8.10    3.70
  20  -8  -3   10.50    3.80
 -20  -8   3    3.70    3.50
  20  -8  -3    6.90    2.50
  20  -8  -3   12.50    4.10
 -20   8   3    6.50    2.50
 -20   8   3   12.70    4.10
  20   8  -3   17.10    3.40
  20   8  -3   13.80    4.30
  20   8  -3   14.20    4.20
  20   8  -3   12.20    3.90
 -18  -8   3   62.59    6.40
  18  -8  -3   55.89    7.00
  18  -8  -3   50.39    6.60
  18  -8  -3   40.30    7.30
 -18  -8   3   56.59    7.50
 -18   8   3   48.30    5.10
 -18   8   3   54.79    7.30
  18   8  -3   47.60    7.50
  18   8  -3   43.60    5.40
  18   8  -3   55.89    7.30
  18   8  -3   55.29    7.20
  16  -8  -3   12.40    3.80
  16  -8  -3   12.90    4.30
  16  -8  -3   15.20    4.30
 -16  -8   3   11.90    3.10
 -16  -8   3    8.60    3.70
 -16   8   3    9.80    3.60
  16   8  -3   11.30    3.00
  16   8  -3    5.70    3.30
  16   8  -3   11.40    4.10
 -16   8   3    9.50    2.50
  16   8  -3   14.70    4.20
  14  -8  -3  201.88   12.20
 -14  -8   3  206.78   13.10
  14  -8  -3  204.48   12.50
 -14  -8   3  196.38   10.20
  14  -8  -3  191.78   11.90
  14   8  -3  200.58   12.90
 -14   8   3  181.48   12.40
  14   8  -3  202.58   11.40
  14   8  -3  210.28   13.00
 -14   8   3  182.78    7.70
 -12  -8   3   88.89    6.30
 -12  -8   3   92.59    8.30
  12  -8  -3   83.79    7.90
  12  -8  -3   82.19    8.00
  12  -8  -3   90.29    8.40
  12   8  -3   85.19    8.70
  12   8  -3   94.49    8.80
 -12   8   3   83.09    3.80
 -12   8   3   75.09    8.00
  12   8  -3   94.79    8.70
  10  -8  -3    5.20    2.70
 -10  -8   3   -0.60    2.10
  10  -8  -3    2.80    2.50
 -10  -8   3   -3.50    2.00
 -10  -8   3    1.40    2.60
 -10  -8   3    2.60    2.00
  10  -8  -3   -1.00    2.70
 -10   8   3    0.80    2.30
  10   8  -3    6.70    4.80
  10   8  -3    2.20    2.40
  10   8  -3    2.00    2.30
  -8  -8   3  213.68    9.20
  -8  -8   3  239.68   19.20
  -8  -8   3  240.48   13.50
  -8  -8   3  228.28   13.70
   8  -8  -3  228.48   12.80
   8  -8  -3  226.48   12.90
   8  -8  -3  240.98   13.30
   8   8  -3  212.68   12.50
   8   8  -3  222.58   13.30
  -8   8   3  221.38   13.30
   8   8  -3  234.08   13.30
  -6  -8   3   11.70    3.60
  -6  -8   3   15.70    4.00
   6  -8  -3    5.00    2.60
  -6  -8   3   11.10    2.20
   6  -8  -3   14.90    3.90
  -6  -8   3   12.50    4.10
   6  -8  -3   10.10    3.60
   6   8  -3   11.60    3.40
   6   8  -3   11.00    2.10
  -6   8   3   13.10    3.70
  -6   8   3   14.60    4.10
   6   8  -3    8.00    3.40
   6   8  -3   12.40    3.70
  -4  -8   3    4.70    2.50
   4  -8  -3   -0.30    2.40
  -4  -8   3    6.70    3.40
   4  -8  -3    5.50    3.00
   4  -8  -3    3.80    2.30
   4   8  -3    4.00    1.50
  -4   8   3    0.90    2.10
  -4   8   3   10.30    3.60
   4   8  -3    4.60    2.70
  -2  -8   3   47.80    5.20
   2  -8  -3   28.40    4.90
   2  -8  -3   29.70    5.20
  -2  -8   3   40.30    6.20
  -2  -8   3   37.70    3.90
  -2  -8   3   49.20    6.50
  -2   8   3   45.30    6.00
   2   8  -3   40.10    3.20
  -2   8   3   32.80    5.30
   2   8  -3   47.10    5.90
   0  -8   3  153.38   10.90
   0  -8   3  155.38   10.70
   0  -8  -3  164.88   10.90
   0  -8  -3  163.68   10.70
   0  -8   3  150.38    9.50
   0   8   3  165.28   11.10
   0   8   3  174.98   11.00
   0   8  -3  146.49    6.60
   0   8  -3  159.28   10.70
   0   8   3  153.08   10.40
   2  -8   3    1.00    2.00
  -2  -8  -3   -1.60    1.50
   2  -8   3   -0.20    2.10
   2  -8   3    2.20    2.80
  -2  -8  -3    6.90    3.10
   2   8   3    4.30    2.80
  -2   8  -3    2.10    2.40
  -2   8  -3    1.40    1.40
   2   8   3    4.50    2.40
   2   8   3    4.70    2.90
   4  -8   3   86.59    7.90
  -4  -8  -3   83.79    8.00
   4  -8   3   99.29    7.40
   4  -8   3   88.59    7.90
   4   8   3   95.19    8.40
  -4   8  -3   97.69    5.50
  -4   8  -3  106.09    8.80
   4   8   3  106.19    9.00
  -6  -8  -3  281.37   15.10
   6  -8   3  246.38   14.10
   6  -8   3  259.17   14.40
   6  -8   3  266.27   12.60
  -6  -8  -3  258.07    8.30
   6   8   3  262.97   14.50
   6   8   3  263.77   13.90
   6   8   3  256.07   14.90
  -6   8  -3  249.97   10.50
  -6   8  -3  260.47   14.40
  -8  -8  -3    0.30    1.50
  -8  -8  -3    4.50    3.20
   8  -8   3    6.90    2.70
   8  -8   3    5.10    3.20
   8  -8   3    5.60    3.50
   8   8   3    2.30    2.30
   8   8   3    1.70    2.40
   8   8   3    7.80    3.40
  -8   8  -3    4.40    2.00
  -8   8  -3    4.10    2.60
  10  -8   3   61.99    7.60
 -10  -8  -3   72.79    5.30
  10  -8   3   75.09    8.00
 -10  -8  -3   66.89    8.00
  10  -8   3   73.49    6.60
 -10   8  -3   61.09    5.60
  10   8   3   70.99    7.50
  10   8   3   74.69    6.60
  10   8   3   66.99    7.60
 -10   8  -3   62.09    7.20
  12  -8   3   14.40    4.50
  12  -8   3   18.20    3.90
 -12  -8  -3   23.50    3.70
 -12  -8  -3   19.00    5.20
  12  -8   3   15.40    4.30
  12   8   3   14.50    3.40
 -12   8  -3   23.10    4.30
  12   8   3   18.80    4.50
 -12   8  -3   19.50    4.90
  12   8   3   16.30    4.50
  14  -8   3   21.00    4.60
  14  -8   3   21.50    5.10
  14  -8   3   20.30    4.00
 -14  -8  -3   15.40    3.40
 -14  -8  -3   15.20    4.70
 -14   8  -3   17.50    4.10
 -14   8  -3   23.20    5.60
  14   8   3   28.00    4.40
  14   8   3   26.20    5.90
  14   8   3   28.00    6.30
 -16  -8  -3   11.50    3.40
  16  -8   3   13.50    4.40
  16  -8   3   11.60    4.00
  16  -8   3    9.70    3.40
 -16  -8  -3    6.90    4.40
  16   8   3    9.00    5.60
 -16   8  -3   15.20    3.70
  16   8   3   18.40    3.20
 -16   8  -3   14.50    4.60
  16   8   3   15.00    4.50
  18  -8   3   36.70    5.50
  18  -8   3   31.90    6.60
 -18  -8  -3   45.30    8.20
 -18  -8  -3   37.00    5.50
  18   8   3   33.80    7.10
  18   8   3   41.20    7.70
 -18   8  -3   29.00    5.60
 -18   8  -3   56.29    6.90
  20  -8   3   10.40    4.60
  20  -8   3   20.10    4.70
  20  -8   3   15.20    4.80
 -20  -8  -3   22.20    6.80
 -20  -8  -3   19.50    4.10
  20   8   3   22.00    5.40
 -20   8  -3   22.40    5.40
 -20   8  -3   18.40    4.60
  20   8   3   19.40    5.90
 -22  -8  -3   24.20    5.70
  22  -8   3   33.00    6.60
  22  -8   3   19.00    6.40
 -22  -8  -3   14.80    5.30
  22  -8   3   23.30    6.70
 -22   8  -3   27.20    6.50
  22   8   3   29.10    6.60
  22   8   3   31.70    7.20
 -22   8  -3   20.40    6.00
 -24  -8  -3   27.80    7.30
  24  -8   3   42.10    9.00
  24  -8   3   53.79    7.70
 -24  -8  -3   35.60    6.70
  24   8   3   39.10    8.20
 -24   8  -3   36.30    7.10
 -24   8  -3   32.30    7.30
  24   8   3   41.60    7.80
 -25  -9   3   -2.10    3.80
 -25  -9   3   -6.50    3.30
  25  -9  -3   -9.20    3.80
  25  -9  -3    3.20    3.70
  25  -9  -3   -1.30    3.80
  25   9  -3   -1.30    3.70
  25   9  -3    1.00    3.30
 -25   9   3   -1.00    3.50
 -25   9   3   -0.80    3.00
 -23  -9   3   29.00    6.00
  23  -9  -3   28.50    6.70
 -23  -9   3   25.40    6.20
  23  -9  -3   20.00    5.60
  23  -9  -3   22.40    5.90
 -23   9   3   28.10    5.80
  23   9  -3   30.10    6.80
  23   9  -3   21.40    5.50
 -21  -9   3    0.80    2.60
  21  -9  -3   -1.90    3.10
 -21  -9   3   -1.90    2.50
  21  -9  -3   -1.20    2.80
  21   9  -3    0.40    2.40
  21   9  -3   -0.10    3.20
 -21   9   3   -0.40    2.30
  21   9  -3   -3.30    2.30
  21   9  -3    3.60    3.20
 -21   9   3    2.80    4.60
  19  -9  -3   39.40    6.80
  19  -9  -3   52.79    7.90
 -19  -9   3   44.10    5.90
  19   9  -3   32.40   11.70
  19   9  -3   41.30    5.90
 -19   9   3   38.00    7.20
  19   9  -3   46.70    7.70
  17  -9  -3   25.80    5.10
 -17  -9   3   16.90    5.50
 -17  -9   3   17.00    3.50
  17  -9  -3   27.40    5.30
  17  -9  -3   15.70    4.60
  17   9  -3   23.80    6.30
  17   9  -3   15.00    3.70
  17   9  -3   29.00    6.20
 -17   9   3   14.00    5.00
  15  -9  -3   28.70    5.70
  15  -9  -3   28.90    5.70
 -15  -9   3   29.80    4.40
  15  -9  -3   39.40    7.00
 -15  -9   3   32.60    6.60
 -15   9   3   31.60    6.30
  15   9  -3   32.90    6.10
  15   9  -3   23.00    4.80
  15   9  -3   20.50    5.30
 -13  -9   3    8.80    2.30
  13  -9  -3    6.80    3.50
  13  -9  -3    7.60    3.80
 -13  -9   3    8.30    3.70
 -13  -9   3    6.10    3.70
  13  -9  -3    9.80    3.60
 -13   9   3    1.30    3.20
  13   9  -3    8.30    3.20
  13   9  -3    7.20    3.20
  13   9  -3    6.60    3.20
 -11  -9   3    1.40    2.90
  11  -9  -3    3.20    2.80
 -11  -9   3    0.60    2.20
 -11  -9   3   -2.00    1.50
  11  -9  -3   -6.70    2.40
  11  -9  -3   -1.30    2.30
  11   9  -3    7.60    3.30
 -11   9   3   -1.60    2.50
  11   9  -3    1.30    1.80
  11   9  -3    0.90    3.20
  -9  -9   3   -1.20    2.50
  -9  -9   3   -2.40    1.60
   9  -9  -3    0.10    2.00
   9  -9  -3    3.20    2.50
   9  -9  -3   -2.90    2.00
  -9  -9   3    2.10    2.70
   9   9  -3    0.60    2.70
  -9   9   3   -2.90    1.50
   9   9  -3   -0.70    2.00
   9   9  -3    0.30    2.20
   7  -9  -3    0.70    2.70
   7  -9  -3   -0.60    2.60
  -7  -9   3   -1.40    2.70
  -7  -9   3    1.20    1.40
  -7  -9   3    1.20    2.30
  -7  -9   3    2.70    2.80
   7  -9  -3    0.30    2.80
  -7   9   3   -0.10    2.50
   7   9  -3    1.70    2.30
   7   9  -3    2.90    2.40
   5  -9  -3  161.58   11.70
  -5  -9   3  145.89   11.20
  -5  -9   3  164.88   10.60
  -5  -9   3  148.59    6.40
   5  -9  -3  152.68   11.10
  -5  -9   3  149.59   11.60
   5  -9  -3  150.58   11.40
  -5   9   3  149.29   10.70
  -5   9   3  159.78   11.30
   5   9  -3  158.58   11.10
  -3  -9   3   43.90    3.30
   3  -9  -3   44.60    6.80
   3  -9  -3   49.20    7.30
  -3  -9   3   65.29    6.90
  -3  -9   3   44.00    7.20
  -3  -9   3   64.49    7.50
   3  -9  -3   47.10    7.10
  -3   9   3   37.40    6.30
  -3   9   3   60.89    7.40
   3   9  -3   48.60    3.20
   3   9  -3   47.90    6.40
   1  -9  -3    1.60    2.60
  -1  -9   3    0.50    2.00
   1  -9  -3   -0.60    2.30
   1  -9  -3    0.20    1.90
  -1  -9   3   -3.00    2.20
  -1  -9   3   -2.40    1.60
   1   9  -3    4.20    2.90
  -1   9   3   -0.70    2.20
  -1   9   3   -0.40    1.90
   1   9  -3    0.70    1.00
  -1  -9  -3    7.80    3.30
  -1  -9  -3   11.60    3.90
   1  -9   3    3.40    3.30
   1  -9   3    2.30    2.40
   1  -9   3    7.40    3.20
  -1   9  -3    4.20    1.40
   1   9   3    5.50    3.50
  -1   9  -3    4.10    3.20
   1   9   3    5.90    3.00
   1   9   3    6.00    2.50
   3  -9   3    1.10    2.40
   3  -9   3    9.40    3.20
   3  -9   3    3.60    2.80
  -3  -9  -3    8.30    3.80
  -3  -9  -3    4.50    2.90
  -3   9  -3    4.10    1.50
   3   9   3    6.10    2.90
   3   9   3   10.30    3.70
  -3   9  -3   -2.70    2.70
   3   9   3    3.10    2.70
   5  -9   3    7.10    2.40
   5  -9   3    4.90    3.30
  -5  -9  -3    3.00    3.20
   5  -9   3    7.50    3.80
  -5   9  -3    5.70    3.20
   5   9   3   11.60    4.10
   5   9   3    6.80    2.60
  -5   9  -3    4.50    1.80
   5   9   3   11.40    3.90
   7  -9   3   17.30    5.20
   7  -9   3   19.40    4.90
  -7  -9  -3   19.50    5.20
   7  -9   3   19.30    4.00
   7   9   3   19.20    5.30
   7   9   3   14.60    3.90
  -7   9  -3   15.30    2.80
   7   9   3   23.70    5.00
  -7   9  -3   21.10    5.70
   9  -9   3   70.19    7.00
  -9  -9  -3   66.59    4.40
  -9  -9  -3   43.50    7.20
   9  -9   3   69.09    8.00
   9  -9   3   69.09    8.10
   9   9   3   76.79    6.90
   9   9   3   76.09    8.60
   9   9   3   72.69    8.70
  -9   9  -3   71.89    5.60
  -9   9  -3   66.89    8.10
  11  -9   3   -0.30    2.80
 -11  -9  -3    0.70    1.70
  11  -9   3   -2.60    2.50
 -11  -9  -3    0.90    3.50
  11  -9   3    5.20    2.50
  11   9   3    1.60    3.30
  11   9   3    5.10    2.60
 -11   9  -3   -1.80    2.10
  11   9   3   -1.60    2.40
 -11   9  -3   -0.90    2.80
  13  -9   3   -2.90    4.70
  13  -9   3   -3.30    2.40
 -13  -9  -3    1.00    5.50
 -13  -9  -3    0.40    1.90
 -13   9  -3   -1.40    2.40
  13   9   3   -0.30    3.80
 -13   9  -3    3.40    3.30
  13   9   3   -0.50    2.10
  13   9   3   -0.40    4.70
  15  -9   3   13.90    4.90
 -15  -9  -3    7.50    4.50
  15  -9   3   14.20    4.70
  15  -9   3   10.80    3.50
 -15  -9  -3   16.80    3.40
  15   9   3   12.10    4.00
  15   9   3   14.00    3.90
  15   9   3    7.90    3.70
 -15   9  -3   13.90    3.30
 -15   9  -3    6.00    3.20
  17  -9   3    5.10    3.80
 -17  -9  -3    4.90    2.90
 -17  -9  -3    3.80    4.20
  17  -9   3   11.20    4.60
  17  -9   3    5.90    4.80
  17   9   3    3.60    2.30
  17   9   3    9.40    3.50
 -17   9  -3    5.00    4.20
 -17   9  -3    1.30    3.30
 -19  -9  -3   -0.10    3.80
 -19  -9  -3    3.80    2.80
  19  -9   3   -6.70    2.70
  19  -9   3    1.40    3.30
  19   9   3    1.20    3.00
 -19   9  -3    3.00    3.60
 -19   9  -3    4.50    3.00
  21  -9   3    3.60    4.30
 -21  -9  -3   -5.20    3.30
 -21   9  -3   -4.40    3.70
 -21   9  -3   -8.60    3.90
  21   9   3   -0.10    3.60
 -22 -10   3   -5.90    3.10
  22 -10  -3    3.00    3.90
 -22 -10   3   -0.80    3.80
  22 -10  -3    3.30    3.70
  22  10  -3   -2.80    3.30
 -22  10   3   -2.80    3.80
  22  10  -3    1.20    2.70
 -20 -10   3   11.00    4.90
  20 -10  -3   23.70    6.30
  20 -10  -3    7.20    4.60
 -20 -10   3   12.10    3.30
  20 -10  -3   10.30    4.80
  20  10  -3    3.30    4.60
  20  10  -3   12.40    4.50
 -20  10   3   19.40    6.00
  18 -10  -3    8.20    4.00
  18 -10  -3   -2.20    3.40
 -18 -10   3    3.90    3.80
 -18 -10   3    1.60    2.80
  18 -10  -3    2.60    3.80
  18  10  -3    3.20    3.20
  18  10  -3    4.80    3.90
 -18  10   3    8.80    4.70
  16 -10  -3   -1.70    4.30
 -16 -10   3    0.40    4.00
 -16 -10   3   -1.30    2.50
 -16 -10   3    8.10    4.10
  16 -10  -3    6.90    4.70
  16 -10  -3    4.20    3.10
  16  10  -3   -0.80    3.00
  16  10  -3    4.40    3.70
 -16  10   3    5.90    4.20
  16  10  -3    8.10    4.90
  14 -10  -3    5.50    5.00
 -14 -10   3    7.00    4.30
 -14 -10   3    2.10    3.90
 -14 -10   3    9.30    4.60
  14 -10  -3    9.20    4.60
 -14 -10   3    6.70    2.60
  14 -10  -3    2.60    3.80
  14  10  -3   11.10    4.70
  14  10  -3   10.30    3.60
 -14  10   3   11.50    5.00
  14  10  -3    7.50    5.60
 -12 -10   3   -8.00    3.20
 -12 -10   3   -3.40    1.90
 -12 -10   3   -2.90    2.70
  12 -10  -3   -3.70    3.00
  12 -10  -3   -0.40    3.00
 -12 -10   3   -2.30    3.10
  12 -10  -3   -3.00    3.10
  12  10  -3    1.20    2.80
  12  10  -3   -5.20    2.80
  12  10  -3    0.30    3.00
  10 -10  -3   -2.90    2.70
 -10 -10   3   -2.00    2.90
 -10 -10   3    3.20    3.10
  10 -10  -3   -6.90    2.70
  10 -10  -3   -0.80    2.20
 -10 -10   3    7.00    4.10
  10  10  -3    0.60    2.70
  10  10  -3   -2.90    2.90
  10  10  -3    3.60    3.40
 -10  10   3   -3.40    2.90
   8 -10  -3   14.30    4.50
  -8 -10   3   20.30    5.30
   8 -10  -3   23.50    4.60
   8 -10  -3    9.60    4.30
  -8 -10   3   19.40    5.20
  -8 -10   3   13.20    5.60
   8  10  -3    4.20    4.20
   8  10  -3   15.60    5.90
  -8  10   3   13.80    4.70
   6 -10  -3   57.19    7.20
   6 -10  -3   58.49    7.50
  -6 -10   3   45.20    7.00
  -6 -10   3   62.79    8.10
   6 -10  -3   51.39    7.80
   6  10  -3   49.30    8.00
  -6  10   3   45.80    7.50
  -4 -10   3    9.50    7.00
   4 -10  -3   15.70    4.80
   4 -10  -3   28.60    6.30
   4 -10  -3   13.30    5.00
  -4 -10   3   15.90    4.90
  -4 -10   3   17.50    4.30
   4  10  -3   17.90    4.20
  -4  10   3   15.40    5.40
  -4  10   3   18.10    4.80
  -2 -10   3   30.40    5.50
  -2 -10   3   24.00    7.50
   2 -10  -3   22.20    5.30
  -2 -10   3   33.30    6.70
   2 -10  -3   23.50    6.10
   2 -10  -3   27.60    6.20
   2  10  -3   25.80    5.60
  -2  10   3   35.00    6.80
  -2  10   3   19.00    4.90
   0 -10  -3   22.10    5.50
   0 -10   3   26.00    5.30
   0 -10  -3   27.50    6.40
   0 -10   3   29.70    6.50
   0 -10   3   24.50    6.90
   0 -10  -3   18.70    5.70
   0  10  -3   34.10    6.40
   0  10   3   34.90    7.40
   0  10   3   31.00    5.80
  -2 -10  -3    1.80    5.30
  -2 -10  -3   -5.50    2.80
   2 -10   3   -2.80    2.10
  -2 -10  -3   -6.40    2.40
   2 -10   3   -3.80    1.90
   2  10   3   -4.60    3.60
   2  10   3   -0.60    2.50
   2  10   3    1.60    2.30
  -2  10  -3    2.70    2.80
   4 -10   3   67.79    7.00
   4 -10   3   63.09    8.40
   4 -10   3   49.30    9.60
  -4 -10  -3   58.59    9.00
  -4 -10  -3   47.50    7.90
   4  10   3   58.59    7.90
  -4  10  -3   63.59    8.40
   4  10   3   58.59    7.40
   4  10   3   47.30    7.60
   6 -10   3   85.49    9.40
  -6 -10  -3   94.79    9.60
   6 -10   3   72.39    7.10
  -6 -10  -3   79.29    9.40
   6 -10   3   77.49    9.40
   6  10   3   78.39    9.40
   6  10   3   74.59    8.20
  -6  10  -3   89.49    9.90
   6  10   3   69.39    8.90
   8 -10   3    2.10    2.20
   8 -10   3    4.70    4.10
   8 -10   3   -2.20    2.50
  -8 -10  -3   -3.20    5.90
   8  10   3    2.00    3.20
   8  10   3   -1.50    3.30
  -8  10  -3   -4.90    4.40
   8  10   3    5.90    3.40
  10 -10   3    0.00    2.90
  10 -10   3   -0.30    3.40
 -10 -10  -3    0.90    3.70
  10 -10   3   -3.20    2.80
 -10  10  -3    2.40    2.20
 -10  10  -3    1.60    3.40
  10  10   3   -0.50    3.20
  10  10   3    1.50    5.40
  10  10   3   -2.60    2.30
  12 -10   3   -0.10    3.20
  12 -10   3   -3.50    3.20
 -12 -10  -3    4.40    3.50
  12 -10   3    4.80    3.90
  12  10   3    6.30    3.70
  12  10   3   -3.90    3.00
 -12  10  -3   11.30    4.50
 -12  10  -3   -4.90    2.50
  14 -10   3    3.00    3.90
 -14 -10  -3    0.10    3.60
  14 -10   3    1.50    3.70
 -14  10  -3   -3.40    2.80
  14  10   3   -6.00    2.70
  14  10   3   -1.20    3.40
 -14  10  -3   -4.20    3.50
  16 -10   3   27.00    5.70
  16 -10   3   19.90    5.10
 -16 -10  -3   14.90    6.30
 -16  10  -3   19.70    5.90
  16  10   3   25.40    7.00
 -18 -10  -3   30.20    7.90
  18 -10   3   26.20    7.10
  18  10   3   33.20    7.80
 -18  10  -3   33.20    6.90
  19 -11  -3    4.40    4.70
  19 -11  -3    4.80    4.10
 -19 -11   3   -2.30    4.10
 -19 -11   3   -5.70    4.20
  19  11  -3    5.30    4.60
 -19  11   3    5.40    3.80
  19  11  -3    1.00    3.60
 -17 -11   3    2.60    3.90
  17 -11  -3    4.30    3.50
  17 -11  -3    4.50    4.60
 -17 -11   3    7.10    5.40
 -17  11   3   -3.70    3.40
  17  11  -3   15.30    5.50
  17  11  -3    4.00    4.40
 -15 -11   3   16.00    5.90
 -15 -11   3    9.80    5.10
  15 -11  -3   15.20    5.20
  15 -11  -3   16.70    5.50
  15  11  -3   13.90    5.10
  15  11  -3    8.90    4.40
 -15  11   3   10.30    4.60
  13 -11  -3    5.90    5.10
 -13 -11   3    3.60    4.60
  13 -11  -3    7.50    4.20
 -13 -11   3    7.00    3.40
 -13  11   3   15.00    5.40
  13  11  -3    3.70    3.80
  13  11  -3   13.90    7.60
 -11 -11   3   -0.50    3.30
  11 -11  -3    7.90    4.80
  11 -11  -3   -3.80    3.80
  11 -11  -3    7.20    4.00
 -11 -11   3    0.00    3.90
  11  11  -3   -2.30    5.40
 -11  11   3   -1.80    3.60
   9 -11  -3   -5.40    3.40
  -9 -11   3   -1.20    3.80
   9 -11  -3   -0.50    3.20
  -9 -11   3    2.90    3.80
   9 -11  -3   -0.70    3.30
  -9  11   3    2.70    3.60
  -7 -11   3    0.80    2.90
   7 -11  -3    0.60    3.80
  -7 -11   3   -2.00    4.00
   7 -11  -3    6.10    3.90
   7 -11  -3    7.10    4.90
   7  11  -3   11.80    5.50
  -7  11   3    3.70    3.40
  -5 -11   3   51.39    9.00
  -5 -11   3   45.20    7.40
   5 -11  -3   44.30    7.80
   5 -11  -3   40.00    7.70
   5  11  -3   47.70    7.80
  -5  11   3   52.89    9.00
  -3 -11   3   -4.20    3.00
   3 -11  -3   -1.60    3.30
  -3 -11   3    5.30    4.20
   3 -11  -3    1.30    3.70
   3 -11  -3    4.80    5.60
   3  11  -3    2.40    3.00
  -3  11   3    0.00    3.40
   1 -11  -3    7.60    4.70
  -1 -11   3   10.40    4.60
   1 -11  -3   -1.70    2.60
  -1 -11   3    4.00    3.70
   1 -11  -3    2.60    4.20
  -1  11   3    3.90    4.70
   1  11  -3    3.00    3.40
  -1  11   3    0.60    3.60
  -1 -11  -3   15.60    4.80
   1 -11   3   14.20    5.20
  -1 -11  -3   20.50    5.50
   1 -11   3   20.40    4.80
  -1  11  -3   17.60    4.90
   1  11   3   16.70    6.10
   3 -11   3    4.70    3.70
  -3 -11  -3    3.50    3.60
   3 -11   3   -0.50    2.80
  -3 -11  -3    4.90    4.10
  -3  11  -3    2.40    3.90
   5 -11   3   17.80    5.50
   5 -11   3   14.30    4.50
  -5 -11  -3   20.70    5.70
  -5 -11  -3   17.80    5.20
   5  11   3    9.50    8.10
  -5  11  -3   16.10    5.70
   5  11   3   13.80    5.00
  -7 -11  -3    9.30    4.80
   7 -11   3    4.90    3.90
   7 -11   3    8.80    3.40
  -7 -11  -3    9.80    4.80
   7  11   3    6.70    4.20
  -7  11  -3   11.80    4.10
   7  11   3    8.40    4.40
   9 -11   3    8.10    3.90
   9 -11   3   12.80    4.80
  -9 -11  -3    4.80    4.60
  -9 -11  -3    8.60    5.20
   9  11   3    9.80    4.50
   9  11   3    7.40    4.40
  -9  11  -3    5.80    4.50
  11 -11   3   -6.90    2.90
  11 -11   3   -1.60    3.70
 -11 -11  -3   -1.00    4.80
  11  11   3    0.40    3.90
  11  11   3    2.70    4.00
 -11  11  -3   -2.70    3.10
 -13 -11  -3   11.40    5.20
  13 -11   3   17.20    6.00
  13  11   3    1.60    3.70
 -13  11  -3    8.00    4.00
  13  11   3    6.20    5.30
 -12 -12   3   32.20    7.30
  12 -12  -3   26.50    6.40
 -12 -12   3   28.60    6.70
  12 -12  -3   21.70    6.70
 -12  12   3   22.90    6.50
  12  12  -3   33.90    6.70
 -10 -12   3   -7.90    3.50
  10 -12  -3    1.00    3.50
 -10 -12   3    2.00    3.80
  10 -12  -3    1.70    4.00
  10  12  -3   -3.30    3.40
 -10  12   3   -2.20    3.90
   8 -12  -3    7.60    4.50
   8 -12  -3   15.30    6.10
  -8 -12   3   22.90    6.20
  -8 -12   3    4.90    4.30
   8  12  -3   17.90    5.90
  -8  12   3   22.00    6.80
   6 -12  -3   12.40    4.40
  -6 -12   3   21.30    5.70
  -6 -12   3    9.90    5.00
   6 -12  -3    5.70    5.20
  -6  12   3    9.90    5.10
   6  12  -3   12.20    4.50
   4 -12  -3   16.90    5.70
  -4 -12   3   20.00    5.60
   4 -12  -3    8.80    4.60
  -4 -12   3   19.90    6.30
  -4  12   3   19.60    6.10
   4  12  -3   11.60    5.00
   2 -12  -3  122.79   11.70
   2 -12  -3  103.09   11.50
  -2 -12   3   93.49   11.30
  -2 -12   3   82.99    9.60
   2  12  -3   89.79   10.80
  -2  12   3   90.69   10.50
   0 -12   3   35.30    6.70
   0 -12  -3   40.80    7.80
   0 -12  -3   56.79    9.20
   0 -12   3   49.99    9.60
   0  12   3   41.00    7.60
   0  12  -3   49.70    8.70
   2 -12   3   -4.10    3.70
  -2 -12  -3    2.40    4.20
  -2 -12  -3   -2.50    4.00
  -2  12  -3   -1.50    3.70
   2  12   3    4.00    4.60
   4 -12   3   81.79    8.90
  -4 -12  -3   70.29   10.60
   4 -12   3   81.29   10.20
  -4 -12  -3   58.19   10.20
  -4  12  -3   86.59   10.50
   4  12   3   79.39   10.10
   6 -12   3   30.60    6.40
  -6 -12  -3   44.00    8.60
   6 -12   3   50.19    8.80
  -6 -12  -3   50.19    9.10
  -6  12  -3   54.69    9.30
   6  12   3   43.50    8.50
  -8 -12  -3    7.10    5.10
  -8 -12  -3    9.40    5.90
   8 -12   3   14.50    4.60
   8 -12   3    6.70    4.60
  -8  12  -3   11.40    5.30
   8  12   3    1.60    4.90
   8  12   3   14.10    5.10
  36   0  -4    5.60    3.80
 -36   0   4    4.50    4.10
  36   0  -4   -5.30    3.00
  34   0  -4    4.50    2.30
 -34   0   4    4.10    4.60
  34   0  -4    0.30    3.00
  32   0  -4   12.40    4.40
  32   0  -4    9.10    3.00
  32   0  -4   10.40    4.60
  30   0  -4   63.69    7.80
  30   0  -4   52.59    4.80
  30   0  -4   51.69    6.70
 -30   0   4   35.60    4.80
 -30   0   4   57.79    7.40
  28   0  -4  103.09    6.60
  28   0  -4   91.99    8.80
  28   0  -4   92.59    8.20
 -28   0   4   82.99    6.80
 -28   0   4   96.49    9.30
  26   0  -4  287.17   14.40
  26   0  -4  294.67   11.80
 -26   0   4  285.67   11.50
  26   0  -4  311.07   15.50
 -26   0   4  303.17   16.20
 -24   0   4  147.89    5.10
 -24   0   4  150.38    7.30
 -24   0   4  149.79   10.40
  24   0  -4  146.29    9.70
  24   0  -4  142.19    9.30
  24   0  -4  139.89    7.20
 -24   0   4  138.99    5.00
 -22   0   4   14.00    1.80
 -22   0   4   14.70    2.20
  22   0  -4    9.20    1.80
  22   0  -4   11.40    1.90
  22   0  -4   15.60    3.40
  22   0  -4   14.10    3.50
 -22   0   4   15.00    3.60
  20   0  -4   36.70    3.10
 -20   0   4   35.70    4.90
  20   0  -4   30.20    2.40
 -20   0   4   35.90    2.50
 -20   0   4   38.40    3.20
  20   0  -4   34.20    4.50
  20   0  -4   30.90    3.70
 -18   0   4   62.69    5.60
  18   0  -4   57.89    5.30
 -18   0   4   49.10    3.10
 -18   0   4   54.49    3.60
  18   0  -4   59.19    3.60
  18   0  -4   52.39    3.20
  18   0  -4   66.49    5.00
 -16   0   4 1330.97   37.20
  16   0  -4 1318.87   36.60
  16   0  -4 1306.67   32.90
 -16   0   4 1338.47   33.00
 -16   0   4 1344.07   32.90
  14   0  -4 1417.56   36.10
  14   0  -4 1503.95   35.70
  14   0  -4 1515.45   39.20
 -14   0   4 1455.85   35.60
 -14   0   4 1466.35   39.60
 -14   0   4 1488.65   36.30
  14   0  -4 1486.75   37.90
  12   0  -4 3046.70   72.59
 -12   0   4 3123.09   73.29
  12   0  -4 2925.81   71.19
 -12   0   4 2942.91   71.09
 -12   0   4 3016.00   70.49
  12   0  -4 2993.30   72.99
  12   0  -4 2912.11   70.39
  12   0  -4 2998.80   69.09
 -12   0   4 2976.10   69.09
  10   0  -4   29.00    2.60
  10   0  -4   29.90    3.00
 -10   0   4   27.40    2.20
 -10   0   4   26.80    1.30
  10   0  -4   30.40    1.40
  10   0  -4   28.70    2.20
  10   0  -4   29.00    2.60
  -8   0   4  409.46   12.30
  -8   0   4  403.06   10.70
  -8   0   4  399.66   11.50
  -8   0   4  402.86   11.90
   8   0  -4  394.86   10.70
   8   0  -4  414.06   12.40
   8   0  -4  410.66   12.00
   6   0  -4 3965.90   89.19
   6   0  -4 3682.73   89.49
  -6   0   4 3917.61   91.09
  -6   0   4 3794.02   89.09
   6   0  -4 3870.91   89.79
   4   0  -4    2.80    1.10
  -4   0   4    4.20    0.80
   4   0  -4    3.90    0.80
   4   0  -4    5.00    1.10
   4   0  -4    3.70    0.80
  -4   0   4    4.20    1.00
  -4   0   4    3.80    1.10
  -4   0   4    5.00    0.80
  -2   0   4  311.37    9.30
   2   0  -4  313.27    9.20
   2   0  -4  308.27    9.50
  -2   0   4  330.77    8.30
   2   0  -4  318.97    8.70
   2   0  -4  306.37    8.30
  -2   0   4  311.47    8.20
  -2   0   4  322.67    9.30
   0   0  -4 4542.55  114.79
   0   0  -4 5430.26  115.99
   0   0   4 5304.27  115.79
   0   0   4 4668.33  114.79
   4   0   4 1751.32   42.70
   4   0   4 1628.84   42.40
  -4   0  -4 1762.72   44.80
  -4   0  -4 1816.22   43.20
   4   0   4 1827.12   44.50
  -4   0  -4 1841.02   45.10
   4   0   4 1833.02   43.30
   4   0   4 1832.02   45.00
   6   0   4 3221.48   80.29
  -6   0  -4 3465.95   79.39
   6   0   4 3374.96   80.79
  -6   0  -4 3477.05   81.29
   6   0   4 3195.08   77.69
   6   0   4 3348.76   79.19
  -6   0  -4 3318.47   80.69
   6   0   4 3282.47   77.59
   8   0   4 9907.11  217.58
   8   0   4 9843.81  214.78
  -8   0  -4 9999.00  219.78
   8   0   4 8921.21  218.58
   8   0   4 8728.53  214.68
  -8   0  -4 9035.20  218.48
  10   0   4  712.93   22.50
  10   0   4  746.73   22.50
 -10   0  -4  707.73   22.90
  10   0   4  682.73   18.00
  10   0   4  720.03   18.10
  10   0   4  698.73   21.20
 -10   0  -4  692.13   22.00
  12   0   4  136.09    4.80
  12   0   4  151.58    8.40
 -12   0  -4  148.89    8.20
 -12   0  -4  149.79    8.90
  12   0   4  138.79    4.80
  12   0   4  134.29    8.20
  12   0   4  145.89    7.80
  14   0   4   28.00    1.70
  14   0   4   24.50    1.60
  14   0   4   32.40    4.20
  14   0   4   22.90    3.60
  14   0   4   30.60    4.80
 -14   0  -4   27.70    4.80
 -14   0  -4   32.90    4.20
  16   0   4  435.76   16.80
  16   0   4  414.26   17.60
 -16   0  -4  421.96   18.40
  16   0   4  452.95   17.70
 -18   0  -4  233.58   13.50
  18   0   4  250.17   12.50
  18   0   4  259.87   12.90
  18   0   4  235.58   13.10
 -20   0  -4  829.22   30.70
  20   0   4  866.81   28.70
  20   0   4  808.12   29.70
  20   0   4  790.12   36.80
  22   0   4  219.98   12.60
  22   0   4  205.28   12.40
  22   0   4  201.28   13.30
 -22   0  -4  194.88   13.40
  24   0   4   88.39    8.50
  24   0   4  102.99    9.00
  24   0   4   95.49    8.90
 -24   0  -4   95.59   10.00
 -26   0  -4  177.68   14.30
  26   0   4  172.08   12.30
  26   0   4  170.08   12.30
  26   0   4  150.18   12.70
 -28   0  -4    4.80    4.70
  28   0   4   -2.50    3.20
  28   0   4   -2.20    3.20
  28   0   4    0.60    3.20
  30   0   4    8.90    4.20
 -30   0  -4    2.50    4.10
  30   0   4   11.40    5.10
  30   0   4    5.10    4.40
 -37  -1   4   -1.20    4.40
  37  -1  -4    2.40    4.20
  37  -1  -4   -0.60    4.10
 -37   1   4   -1.00    4.40
  37   1  -4    0.70    3.80
  37   1  -4    0.20    3.60
  35  -1  -4    1.90    3.70
 -35  -1   4   -0.70    3.90
  35  -1  -4   -3.90    3.20
  35   1  -4    3.50    3.70
 -35   1   4   -8.60    4.00
  35   1  -4   -1.80    3.30
  33  -1  -4    1.10    3.20
  33  -1  -4   -0.80    2.50
 -33  -1   4   -2.40    3.00
  33  -1  -4   -1.50    2.80
  33   1  -4   -3.00    2.50
  33   1  -4   -0.10    2.70
 -33   1   4   -3.00    2.90
  33   1  -4   -5.00    3.10
  31  -1  -4    2.30    2.60
 -31  -1   4   -4.60    3.00
  31  -1  -4   -3.60    2.60
  31  -1  -4   -2.50    1.80
  31   1  -4    0.30    2.10
  31   1  -4    1.30    3.00
  31   1  -4    1.30    2.90
 -31   1   4   -4.30    3.00
 -29  -1   4    0.80    2.20
  29  -1  -4    3.80    1.70
 -29  -1   4    9.70    4.10
  29  -1  -4    2.90    2.80
  29  -1  -4    6.40    3.60
  29   1  -4    4.80    3.00
  29   1  -4   -0.80    2.30
 -29   1   4    4.00    3.90
  29   1  -4    5.50    2.10
 -29   1   4    1.50    2.10
  27  -1  -4   18.50    2.90
  27  -1  -4   12.30    3.60
  27  -1  -4   16.40    2.10
  27  -1  -4   15.30    4.00
 -27  -1   4   11.90    3.80
 -27  -1   4   18.30    3.10
 -27   1   4   20.00    2.20
 -27   1   4   10.70    2.60
  27   1  -4   17.90    4.10
  27   1  -4   14.60    2.90
  27   1  -4   17.90    4.40
 -27   1   4   19.80    5.00
  25  -1  -4   -2.20    1.40
  25  -1  -4    4.00    2.10
 -25  -1   4    0.70    1.60
 -25  -1   4    1.40    2.90
  25  -1  -4    1.60    2.50
  25   1  -4    0.60    1.30
 -25   1   4    1.30    1.20
 -25   1   4   -0.20    2.60
  25   1  -4   -0.40    1.90
 -25   1   4    1.10    1.30
  25   1  -4    4.00    2.50
  23  -1  -4   14.40    3.90
  23  -1  -4   22.60    2.90
  23  -1  -4   20.00    3.90
 -23  -1   4   17.70    6.80
 -23  -1   4   14.50    2.40
  23   1  -4   18.20    5.70
 -23   1   4   15.20    2.10
  23   1  -4   15.50    3.60
  23   1  -4   15.70    2.80
 -23   1   4   11.90    3.70
 -23   1   4   12.50    2.20
 -21  -1   4   11.20    1.40
  21  -1  -4   10.60    2.60
  21  -1  -4   13.10    3.10
 -21  -1   4   11.40    3.50
 -21  -1   4    9.90    2.00
 -21  -1   4   14.30    1.40
  21  -1  -4   12.00    2.10
 -21   1   4   10.20    1.90
  21   1  -4   11.90    2.30
 -21   1   4   12.00    2.00
 -21   1   4   14.60    3.60
  21   1  -4   12.10    3.20
  21   1  -4   12.30    3.00
  19  -1  -4    2.80    1.10
 -19  -1   4    0.20    0.90
  19  -1  -4    2.20    1.80
 -19  -1   4    2.80    0.80
 -19  -1   4    3.00    0.90
  19  -1  -4    5.90    2.30
 -19  -1   4    2.50    2.20
  19   1  -4    2.40    1.70
  19   1  -4    4.20    1.30
 -19   1   4    4.20    1.30
 -19   1   4    1.00    1.80
  19   1  -4    3.70    1.90
 -19   1   4    3.50    1.20
  17  -1  -4   39.90    4.20
 -17  -1   4   47.50    3.30
  17  -1  -4   44.80    4.00
  17  -1  -4   45.50    3.10
 -17  -1   4   42.40    2.60
 -17  -1   4   45.20    5.00
  17   1  -4   43.40    4.50
 -17   1   4   45.30    3.10
 -17   1   4   41.30    4.60
  17   1  -4   52.89    3.40
  17   1  -4   45.40    4.10
 -17   1   4   48.70    3.40
 -15  -1   4  569.54   19.10
  15  -1  -4  577.94   18.60
  15  -1  -4  538.95   16.10
  15  -1  -4  547.45   17.50
 -15  -1   4  574.44   15.80
  15  -1  -4  587.74   15.40
 -15  -1   4  544.75   15.20
 -15   1   4  582.74   18.90
 -15   1   4  571.54   15.20
  15   1  -4  574.14   16.00
 -15   1   4  566.74   16.30
  15   1  -4  569.24   18.50
  15   1  -4  552.64   17.40
  13  -1  -4    1.60    0.70
  13  -1  -4    2.90    1.70
  13  -1  -4    0.00    0.70
 -13  -1   4    0.40    0.60
 -13  -1   4    1.60    0.70
 -13  -1   4    1.10    0.90
 -13  -1   4   -0.50    1.20
  13  -1  -4    1.20    1.20
 -13   1   4    1.00    1.00
  13   1  -4    0.30    0.70
 -13   1   4    0.40    0.60
 -13   1   4    0.30    1.20
  13   1  -4   -1.50    1.60
  13   1  -4   -0.10    1.00
  11  -1  -4  681.33   18.70
  11  -1  -4  677.33   16.80
  11  -1  -4  692.33   19.90
  11  -1  -4  663.03   19.70
 -11  -1   4  699.33   17.60
 -11  -1   4  686.23   18.10
  11  -1  -4  660.53   18.60
 -11  -1   4  707.23   20.40
 -11  -1   4  655.63   18.50
 -11  -1   4  637.04   18.90
 -11   1   4  657.23   18.40
  11   1  -4  700.33   18.70
  11   1  -4  695.53   19.80
  11   1  -4  685.53   17.60
 -11   1   4  704.83   20.00
 -11   1   4  715.33   16.90
  11   1  -4  705.73   20.30
 -11   1   4  698.13   18.80
   9  -1  -4    1.60    1.00
  -9  -1   4    0.30    0.80
   9  -1  -4    1.40    0.50
  -9  -1   4    0.90    0.80
   9  -1  -4    2.40    1.00
   9  -1  -4    0.60    0.90
  -9  -1   4    0.90    0.80
  -9  -1   4    0.60    0.60
   9  -1  -4    1.20    0.50
   9  -1  -4    5.60    1.20
  -9  -1   4    1.40    0.70
   9   1  -4    1.30    0.70
   9   1  -4    1.30    0.90
  -9   1   4    1.20    0.90
   9   1  -4    1.10    1.00
   9   1  -4    1.20    1.00
  -9   1   4    0.90    0.90
  -9   1   4    0.20    0.90
  -9   1   4   -0.30    0.90
   7  -1  -4   36.70    2.60
  -7  -1   4   40.00    2.20
   7  -1  -4   38.90    1.80
   7  -1  -4   38.80    2.80
  -7  -1   4   36.00    2.90
  -7  -1   4   39.30    2.30
   7  -1  -4   36.30    2.10
  -7  -1   4   38.20    3.90
  -7  -1   4   36.60    2.10
  -7  -1   4   36.00    3.00
  -7  -1   4   34.00    2.50
  -7   1   4   37.10    2.10
   7   1  -4   38.20    2.20
   7   1  -4   38.40    2.70
   7   1  -4   35.40    3.00
  -7   1   4   37.70    4.10
  -7   1   4   34.60    2.70
  -7   1   4   37.20    2.60
  -7   1   4   35.60    2.70
  -5  -1   4   99.89    3.80
   5  -1  -4  104.69    3.70
   5  -1  -4  101.39    3.60
  -5  -1   4  105.19    5.10
   5  -1  -4  110.59    4.60
  -5  -1   4  108.09    4.60
   5  -1  -4  106.69    3.60
   5  -1  -4  104.09    4.20
  -5  -1   4  107.69    4.70
  -5  -1   4  104.69    4.10
  -5  -1   4  105.59    3.60
   5   1  -4  107.79    4.10
   5   1  -4  101.99    4.70
   5   1  -4  104.09    3.90
   5   1  -4  104.69    3.60
   5   1  -4  106.49    4.50
  -5   1   4  109.39    4.70
  -5   1   4  112.79    4.30
  -5   1   4  100.39    6.10
  -5   1   4  104.49    3.70
  -3  -1   4  746.13   19.50
  -3  -1   4  721.23   20.30
   3  -1  -4  746.13   18.90
   3  -1  -4  789.72   18.10
   3  -1  -4  689.63   18.50
  -3  -1   4  732.53   18.90
  -3  -1   4  733.83   17.30
   3  -1  -4  711.93   18.70
  -3  -1   4  752.62   18.10
   3   1  -4  726.83   19.30
  -3   1   4  745.43   18.70
   3   1  -4  735.13   18.10
  -3   1   4  694.73   18.00
  -3   1   4  714.83   19.10
   3   1  -4  740.03   17.30
   3   1  -4  735.13   19.30
  -3   1   4  730.63   18.80
   3   1  -4  728.33   18.90
  -3   1   4  744.13   18.60
   1  -1  -4    1.80    0.80
   1  -1  -4    1.60    0.70
  -1  -1   4    3.00    0.90
   1  -1  -4    0.80    0.90
   1  -1  -4    1.40    0.80
  -1  -1   4    2.70    1.10
   1  -1  -4    0.60    1.00
  -1  -1   4    4.40    1.10
  -1  -1   4    2.40    1.10
   1  -1  -4    2.10    1.00
  -1   1   4    3.30    1.00
  -1   1   4    2.00    0.80
  -1   1   4    1.10    0.80
  -1   1   4    3.10    1.00
   1   1  -4    1.20    0.90
   1   1  -4    3.30    0.90
   1   1  -4    1.60    0.90
   1   1  -4    3.20    1.10
  -1   1   4    1.60    1.00
  -1  -1  -4    5.80    1.20
  -1  -1  -4    5.00    1.20
   1  -1   4    6.20    1.40
   1  -1   4    8.70    1.50
  -1  -1  -4    6.90    1.30
   1  -1   4    6.40    1.50
   1  -1   4    5.80    1.30
  -1  -1  -4    5.30    2.20
  -1  -1  -4    6.50    1.50
  -1  -1  -4    5.00    1.20
  -1   1  -4    5.60    1.30
   1   1   4    3.80    1.20
   1   1   4    3.80    1.10
  -1   1  -4    6.60    1.30
   1   1   4    4.60    1.10
   1   1   4    4.00    1.20
  -1   1  -4    7.30    1.70
   1   1   4    7.70    1.60
  -1   1  -4    6.00    0.80
  -1   1  -4    8.60    2.00
  -3  -1  -4  401.26   13.20
   3  -1   4  384.36   11.50
  -3  -1  -4  408.76   12.70
  -3  -1  -4  378.76   11.70
  -3  -1  -4  383.26   12.40
   3  -1   4  391.56   12.30
   3  -1   4  406.86   12.80
  -3  -1  -4  399.96   11.00
   3   1   4  363.66   11.80
  -3   1  -4  403.86   11.60
  -3   1  -4  397.56   12.80
  -3   1  -4  382.26   12.50
   3   1   4  418.16   12.90
  -3   1  -4  388.56   10.70
   3   1   4  372.56   10.90
  -3   1  -4  387.46   13.40
   3   1   4  389.86   12.30
  -5  -1  -4  492.35   15.50
   5  -1   4  468.95   13.70
   5  -1   4  465.35   15.30
  -5  -1  -4  519.15   13.10
   5  -1   4  500.95   13.80
   5  -1   4  495.45   15.30
  -5  -1  -4  459.15   15.20
   5   1   4  483.95   13.00
   5   1   4  469.35   14.60
  -5   1  -4  497.75   13.90
  -5   1  -4  457.75   15.10
   5   1   4  470.35   15.40
   5   1   4  507.55   15.40
  -5   1  -4  482.85   13.60
  -5   1  -4  486.95   15.70
  -7  -1  -4  189.58    6.00
   7  -1   4  183.98    8.40
   7  -1   4  193.68    8.60
   7  -1   4  179.28    6.70
   7  -1   4  206.58    7.50
  -7   1  -4  168.28    8.10
  -7   1  -4  185.48    6.90
   7   1   4  174.88    8.40
   7   1   4  187.48    5.90
   7   1   4  196.78    8.10
  -7   1  -4  181.28    8.70
   7   1   4  181.58    5.90
   9  -1   4    6.10    1.80
  -9  -1  -4    3.90    1.50
   9  -1   4    3.80    1.10
   9  -1   4    5.70    1.80
  -9  -1  -4    5.20    2.00
   9  -1   4    4.70    1.60
   9   1   4    8.60    2.20
  -9   1  -4    7.30    1.50
   9   1   4    4.20    0.90
  -9   1  -4    4.90    1.70
  -9   1  -4    4.70    1.60
   9   1   4    5.80    1.90
   9   1   4    5.70    0.90
   9   1   4    3.60    1.60
 -11  -1  -4   12.70    2.80
  11  -1   4   13.10    2.80
  11  -1   4   11.30    2.60
  11  -1   4   13.10    1.90
  11  -1   4   12.40    2.50
  11   1   4   15.40    3.10
  11   1   4   17.60    3.50
 -11   1  -4   13.20    1.90
  11   1   4   13.10    2.40
  11   1   4   15.60    1.10
 -11   1  -4   11.90    2.60
 -11   1  -4   11.20    2.80
  13  -1   4  100.19    6.60
  13  -1   4   97.19    4.70
  13  -1   4  102.59    7.30
 -13  -1  -4  105.09    7.80
 -13  -1  -4   89.09    6.80
  13  -1   4  109.09    7.30
  13  -1   4  104.69    4.80
  13   1   4  109.59    7.20
 -13   1  -4  109.29    4.80
 -13   1  -4  109.59    7.20
  13   1   4  109.79    7.30
 -13   1  -4   98.39    7.50
  13   1   4  100.99    7.40
 -15  -1  -4  156.28   10.10
  15  -1   4  163.58    9.40
  15  -1   4  169.68    9.90
  15  -1   4  154.28    6.00
  15  -1   4  152.98    8.70
  15  -1   4  137.79    5.80
  15   1   4  153.68    9.20
  15   1   4  150.48    9.30
 -15   1  -4  172.78   10.60
  15   1   4  165.78    9.90
  17  -1   4   -0.70    1.50
  17  -1   4   -0.40    1.60
  17  -1   4    3.70    2.30
  17  -1   4   -1.10    1.40
  17  -1   4    0.50    0.90
  17   1   4    1.70    2.40
  17   1   4   -0.80    1.80
  17   1   4   -1.50    1.30
 -17   1  -4    0.50    2.20
  19  -1   4    6.70    1.30
  19  -1   4    6.70    2.70
  19  -1   4   15.10    4.10
 -19  -1  -4   12.50    4.20
  19  -1   4   15.00    3.40
  19  -1   4   10.60    1.40
 -19   1  -4    8.70    3.60
  19   1   4   14.40    4.00
  19   1   4    9.70    3.20
  19   1   4    9.50    3.30
  21  -1   4   16.90    4.30
  21  -1   4    8.80    3.70
  21  -1   4   11.60    3.40
 -21  -1  -4   14.20    4.70
 -21   1  -4   14.40    4.00
  21   1   4   16.50    4.40
  21   1   4   10.40    3.40
  21   1   4    7.50    3.20
 -23  -1  -4    1.20    3.90
  23  -1   4    2.60    2.50
  23  -1   4    5.00    3.20
  23  -1   4    3.10    2.50
  23   1   4    5.60    3.30
  23   1   4    4.50    2.80
 -23   1  -4   -0.70    3.30
  23   1   4    5.20    3.10
  25  -1   4    2.60    3.00
 -25  -1  -4   -2.60    3.10
  25  -1   4   -2.80    2.30
  25  -1   4    2.60    2.50
  25   1   4    2.30    2.70
  25   1   4    2.60    3.00
 -25   1  -4    1.10    3.80
  25   1   4    7.20    3.50
  27  -1   4    1.50    3.50
  27  -1   4    1.40    3.50
 -27  -1  -4    5.10    4.40
  27  -1   4    0.50    3.30
  27   1   4    8.10    4.10
  27   1   4    5.90    6.20
 -27   1  -4    1.30    3.80
  27   1   4    0.60    3.00
 -29  -1  -4   -4.50    4.20
  29  -1   4   -4.20    3.60
  29  -1   4    5.70    3.50
  29  -1   4    3.20    3.80
 -29   1  -4   -3.50    3.80
  29   1   4   10.90    4.90
  29   1   4   -0.60    3.50
  29   1   4    7.00    4.40
  31  -1   4    3.00    4.30
  31   1   4    6.20    4.60
  36  -2  -4    0.20    3.50
 -36  -2   4   -8.70    4.00
  36  -2  -4   -2.00    3.90
  36   2  -4    5.20    4.40
 -36   2   4   -0.10    4.60
  36   2  -4   -2.60    3.70
  34  -2  -4    0.00    3.00
 -34  -2   4   -0.70    4.10
  34  -2  -4   -4.10    2.50
  34   2  -4    5.30    4.20
  34   2  -4   -5.70    3.10
 -34   2   4   -0.30    4.10
  34   2  -4   -6.90    3.30
 -32  -2   4   13.50    5.50
  32  -2  -4   13.20    4.90
  32   2  -4    9.20    3.60
  32   2  -4   10.10    4.10
 -32   2   4   15.30    9.40
  32   2  -4   15.90    5.30
  30  -2  -4   41.00    6.70
 -30  -2   4   34.60    6.90
  30  -2  -4   28.50    6.10
  30  -2  -4   37.30    4.30
 -30   2   4   32.30    6.50
  30   2  -4   30.80    6.30
  30   2  -4   24.60    4.20
 -30   2   4   32.50    3.20
  30   2  -4   33.90    6.40
  28  -2  -4    5.70    2.40
 -28  -2   4    1.10    2.90
  28  -2  -4   -2.10    2.40
  28  -2  -4    1.80    1.50
  28   2  -4    5.60    2.70
 -28   2   4    0.90    2.90
  28   2  -4    2.30    2.20
 -28   2   4    4.70    2.00
  28   2  -4    3.00    2.00
 -28   2   4    2.90    1.50
  26  -2  -4  372.56   16.60
 -26  -2   4  362.56   17.90
  26  -2  -4  345.87   16.90
  26  -2  -4  356.16   13.50
 -26  -2   4  329.17   13.70
 -26   2   4  352.46   17.50
  26   2  -4  335.17   16.10
  26   2  -4  348.07   14.00
  26   2  -4  336.97   16.80
 -26   2   4  361.36   16.00
  24  -2  -4  116.69    7.70
  24  -2  -4  102.09    8.50
 -24  -2   4  131.99    9.90
  24  -2  -4  125.59    8.90
 -24  -2   4  107.89    8.20
  24   2  -4  114.39    7.10
 -24   2   4  110.09    6.40
 -24   2   4  122.49    9.60
  24   2  -4  114.59    8.80
  24   2  -4  115.09    8.60
 -22  -2   4    8.30    3.30
 -22  -2   4    3.70    1.90
  22  -2  -4    3.70    2.90
  22  -2  -4    6.20    2.60
  22  -2  -4    6.60    1.70
  22   2  -4    8.30    2.80
 -22   2   4    4.80    2.70
 -22   2   4    9.60    3.20
 -22   2   4    8.10    2.00
  22   2  -4    5.40    2.10
  22   2  -4    9.60    2.90
 -20  -2   4   13.80    3.60
  20  -2  -4    8.30    2.80
 -20  -2   4    6.10    1.10
 -20  -2   4    5.10    1.20
  20  -2  -4    7.90    1.70
  20  -2  -4    6.00    2.20
 -20  -2   4    7.10    1.90
  20   2  -4    8.20    2.20
 -20   2   4    7.80    2.50
 -20   2   4    2.10    1.30
  20   2  -4    7.30    2.40
  20   2  -4    4.60    2.20
 -20   2   4    6.80    1.80
 -18  -2   4  251.57   12.10
  18  -2  -4  231.28    8.70
  18  -2  -4  245.88   10.90
 -18  -2   4  239.88    9.40
 -18  -2   4  234.48    7.60
  18  -2  -4  243.48   11.30
  18   2  -4  231.08   11.30
  18   2  -4  247.78   10.80
 -18   2   4  234.28   11.30
  18   2  -4  231.18    9.40
 -18   2   4  233.98    8.70
 -18   2   4  250.27    9.60
  16  -2  -4  110.19    6.40
 -16  -2   4  105.89    7.20
 -16  -2   4  108.79    5.50
  16  -2  -4  107.09    5.10
 -16  -2   4  110.69    4.70
 -16  -2   4  113.69    4.70
  16  -2  -4  110.29    6.90
 -16   2   4  100.09    6.80
 -16   2   4  112.19    5.90
  16   2  -4  108.89    5.60
  16   2  -4  105.89    6.90
 -16   2   4  111.59    7.00
  16   2  -4  114.09    6.50
  14  -2  -4    8.60    2.10
  14  -2  -4   13.40    1.70
 -14  -2   4   11.90    2.70
  14  -2  -4    8.20    2.00
 -14  -2   4    9.40    1.80
 -14  -2   4   11.90    1.70
 -14  -2   4   11.00    1.70
  14   2  -4    6.50    1.80
 -14   2   4    7.90    1.50
  14   2  -4    9.10    1.80
  14   2  -4   13.20    2.80
  14   2  -4   10.90    2.10
 -14   2   4    7.10    1.70
  12  -2  -4 1640.64   40.00
 -12  -2   4 1695.53   41.60
  12  -2  -4 1653.23   40.10
  12  -2  -4 1690.23   41.80
 -12  -2   4 1650.33   40.60
 -12  -2   4 1580.64   40.50
  12  -2  -4 1639.94   43.30
 -12  -2   4 1670.63   43.90
  12   2  -4 1662.53   41.90
  12   2  -4 1690.13   43.30
  12   2  -4 1640.24   43.60
 -12   2   4 1707.23   42.00
  12   2  -4 1637.84   41.10
 -12   2   4 1715.93   42.50
  12   2  -4 1565.04   40.40
 -10  -2   4  378.26   11.80
  10  -2  -4  392.06   11.20
  10  -2  -4  388.46   11.20
 -10  -2   4  388.76   12.20
  10  -2  -4  386.06   12.20
 -10  -2   4  396.76   12.00
  10  -2  -4  409.96   13.30
 -10  -2   4  401.66   12.00
 -10   2   4  414.66   12.60
  10   2  -4  415.46   12.10
 -10   2   4  394.36   12.70
 -10   2   4  375.76   12.10
  10   2  -4  405.96   13.30
 -10   2   4  396.26   12.30
  10   2  -4  401.86   12.90
  10   2  -4  362.36   12.10
  10   2  -4  404.46   12.10
  -8  -2   4 1003.60   25.90
   8  -2  -4 1013.60   26.90
   8  -2  -4  972.70   25.10
  -8  -2   4 1003.20   26.00
   8  -2  -4 1003.50   25.80
   8  -2  -4 1037.10   25.70
   8  -2  -4 1014.70   25.20
  -8  -2   4  998.00   25.80
  -8  -2   4 1036.50   28.50
  -8  -2   4  973.00   26.00
  -8   2   4  950.10   25.70
   8   2  -4 1001.60   26.70
   8   2  -4 1034.20   25.90
  -8   2   4 1021.10   25.20
  -8   2   4 1050.69   25.80
  -8   2   4 1005.40   25.70
   8   2  -4  993.20   26.00
  -8   2   4 1007.40   26.80
   8   2  -4  987.70   26.10
   8   2  -4  998.10   25.90
  -6  -2   4    2.50    0.90
  -6  -2   4    4.10    1.20
   6  -2  -4    2.80    1.10
   6  -2  -4    3.40    0.90
  -6  -2   4    3.00    1.00
   6  -2  -4    4.40    1.10
   6  -2  -4    4.70    1.50
   6  -2  -4    3.40    0.90
  -6  -2   4    4.40    1.20
  -6  -2   4    2.90    1.20
  -6  -2   4    3.50    1.00
   6  -2  -4    3.60    1.10
   6   2  -4    3.30    1.10
  -6   2   4    3.50    1.00
  -6   2   4    3.70    1.00
   6   2  -4    3.50    1.20
   6   2  -4    3.40    1.20
  -6   2   4    3.40    1.20
   6   2  -4    3.30    1.00
   6   2  -4    2.80    1.00
  -6   2   4    3.60    1.20
  -6   2   4    1.50    0.90
   4  -2  -4  189.28    7.20
   4  -2  -4  179.68    7.00
   4  -2  -4  180.48    7.20
   4  -2  -4  197.98    6.80
  -4  -2   4  188.18    7.00
  -4  -2   4  193.98    7.10
  -4  -2   4  177.78    6.80
  -4  -2   4  186.48    6.70
  -4  -2   4  188.08    5.90
  -4  -2   4  183.88    6.50
   4   2  -4  188.28    7.10
  -4   2   4  187.78    7.20
   4   2  -4  195.78    7.10
  -4   2   4  196.68    6.60
  -4   2   4  187.28    7.00
  -4   2   4  171.38    6.60
   4   2  -4  182.18    5.90
   4   2  -4  178.88    6.40
   4   2  -4  183.78    7.10
  -4   2   4  180.08    5.70
  -2  -2   4   74.69    2.90
  -2  -2   4   73.09    4.10
   2  -2  -4   77.49    3.20
   2  -2  -4   68.09    4.70
   2  -2  -4   84.89    3.90
  -2  -2   4   79.69    2.90
  -2  -2   4   72.59    4.00
   2  -2  -4   72.69    4.10
  -2  -2   4   79.49    3.90
  -2  -2   4   79.59    4.30
   2   2  -4   74.69    4.40
[truncated: 1,393,927 more chars]
