# Supplementary material for: Benzene-1,2-diaminium bis­(4-methyl­benzene-1-sulfonate)
Source: IUCrdata. 2020 Jan 31;5(Pt 1):x200100. doi: 10.1107/S2414314620001005 (PMC9462139; doi:10.1107/S2414314620001005)
Supplement: Supplementary file 2 [file x-05-x200100-Isup3.hkl]

data_I                                                                          
_shelx_title ' BRS_Ph1_293K_12122019_0m_a.res in C2/c'                          
_shelx_refln_list_code          4                                               
_shelx_F_calc_maximum      356.49                                               
_exptl_crystal_F_000      1904.00                                               
_reflns_d_resolution_high  0.6998                                               
                                                                                
loop_                                                                           
 _space_group_symop_operation_xyz                                               
 'x, y, z'                                                                      
 '-x, y, -z+1/2'                                                                
 'x+1/2, y+1/2, z'                                                              
 '-x+1/2, y+1/2, -z+1/2'                                                        
 '-x, -y, -z'                                                                   
 'x, -y, z-1/2'                                                                 
 '-x+1/2, -y+1/2, -z'                                                           
 'x+1/2, -y+1/2, z-1/2'                                                         
                                                                                
_cell_length_a    29.1537                                                       
_cell_length_b     8.8739                                                       
_cell_length_c    19.9919                                                       
_cell_angle_alpha  90.000                                                       
_cell_angle_beta  123.621                                                       
_cell_angle_gamma  90.000                                                       
                                                                                
_shelx_F_squared_multiplier     1.000                                           
                                                                                
loop_                                                                           
 _refln_index_h                                                                 
 _refln_index_k                                                                 
 _refln_index_l                                                                 
 _refln_F_squared_calc                                                          
 _refln_F_squared_meas                                                          
 _refln_F_squared_sigma                                                         
 _refln_observed_status                                                         
   4   0   0       1100.70       1236.02        34.33 o                         
   6   0   0      64651.96      67254.59      1539.39 o                         
   8   0   0      29179.91      29504.34       234.42 o                         
  10   0   0       7303.39       7016.33        86.98 o                         
  12   0   0      14322.55      14236.54       157.36 o                         
  14   0   0       9732.96       9675.73       128.53 o                         
  16   0   0       4810.21       4754.43        79.65 o                         
  18   0   0      27969.67      27040.94       317.37 o                         
  20   0   0       7854.33       8348.28       136.08 o                         
  22   0   0        145.82        176.20        18.22 o                         
  24   0   0        199.24        155.46        24.87 o                         
  26   0   0         49.94         63.32        18.26 o                         
  28   0   0        137.90        156.92        25.30 o                         
  30   0   0        307.35        292.14        35.82 o                         
  32   0   0        704.97        707.26        49.71 o                         
  34   0   0          0.60        -22.72        22.72 o                         
   3   1   0       8650.04       8838.36        60.50 o                         
   5   1   0       9750.42       9196.65        55.40 o                         
   7   1   0       3280.15       3084.40        25.99 o                         
   9   1   0       5104.01       5094.99        45.68 o                         
  11   1   0        770.27        847.01        16.43 o                         
  13   1   0         20.48         24.16         4.25 o                         
  15   1   0        150.53        143.59         8.34 o                         
  17   1   0         34.91         34.22         5.57 o                         
  19   1   0         25.67         38.78         6.18 o                         
  21   1   0         52.50         44.27         7.49 o                         
  23   1   0        538.84        610.17        25.43 o                         
  25   1   0        222.86        232.56        18.13 o                         
  27   1   0         75.39         71.02        14.37 o                         
  29   1   0          2.22        -11.93        11.93 o                         
  31   1   0         18.91        -13.66        13.66 o                         
  33   1   0         15.22        -15.02        15.02 o                         
   2   2   0       7620.62       7702.51        44.05 o                         
   4   2   0      13469.62      12816.48        77.13 o                         
   6   2   0       8335.21       8082.32        51.88 o                         
   8   2   0       1776.87       1774.48        24.48 o                         
  10   2   0        150.53        180.33         6.96 o                         
  12   2   0         17.63          4.48         3.66 o                         
  14   2   0       2365.81       2408.09        33.41 o                         
  16   2   0       1795.29       1833.38        29.46 o                         
  18   2   0      13906.70      13994.22       138.72 o                         
  20   2   0       5321.25       5498.84        64.05 o                         
  22   2   0          0.01         -6.77         6.98 o                         
  24   2   0         92.80         73.75         9.43 o                         
  26   2   0         15.36          4.03         7.47 o                         
  28   2   0         56.71         59.00        16.63 o                         
  30   2   0         24.81         12.34        17.75 o                         
  32   2   0        465.28        416.98        29.21 o                         
  34   2   0          9.16        -16.85        19.28 o                         
   1   3   0      11160.48      11911.98        70.92 o                         
   3   3   0        160.99        112.51         4.47 o                         
   5   3   0        881.62        907.30        13.33 o                         
   7   3   0        735.31        736.97        13.09 o                         
   9   3   0          0.58          4.31         3.29 o                         
  11   3   0       1024.72        999.32        19.52 o                         
  13   3   0        101.12         88.41         6.10 o                         
  15   3   0       2369.08       2260.60        28.85 o                         
  17   3   0          0.18          2.42         5.07 o                         
  19   3   0        707.80        696.58        22.70 o                         
  21   3   0         29.52         23.47         8.91 o                         
  23   3   0        142.11        158.89        13.37 o                         
  25   3   0        107.14         97.56        12.35 o                         
  27   3   0        391.11        397.66        25.78 o                         
  29   3   0         21.47        -13.23        13.23 o                         
  31   3   0         14.40          5.35        14.54 o                         
  33   3   0          1.17        -15.40        15.40 o                         
   0   4   0        490.26        363.81        13.72 o                         
   2   4   0       5314.74       4758.26        40.41 o                         
   4   4   0        238.35        270.82         8.26 o                         
   6   4   0       2615.46       2330.98        25.64 o                         
   8   4   0          0.27         12.96         4.02 o                         
  10   4   0         19.02         20.83         4.39 o                         
  12   4   0        424.27        533.87        14.59 o                         
  14   4   0       1617.75       1490.11        25.69 o                         
  16   4   0        562.95        480.40        14.20 o                         
  18   4   0       3982.03       4203.01        60.64 o                         
  20   4   0       1237.63       1284.59        32.94 o                         
  22   4   0         12.63          8.29         8.75 o                         
  24   4   0        316.37        327.73        20.17 o                         
  26   4   0         11.84         -8.11         9.92 o                         
  28   4   0          5.51        -11.20        11.20 o                         
  30   4   0         16.82         -8.25        14.89 o                         
  32   4   0        216.57        186.27        22.98 o                         
   1   5   0       7822.10       8791.32        63.78 o                         
   3   5   0       1236.14       1336.97        17.83 o                         
   5   5   0       6215.26       6447.20        55.28 o                         
   7   5   0         35.81         19.95         4.45 o                         
   9   5   0        655.12        570.36        14.77 o                         
  11   5   0        353.85        333.81        13.49 o                         
  13   5   0        166.04        145.73         9.92 o                         
  15   5   0          2.64          0.09         5.24 o                         
  17   5   0         74.78         55.12         8.29 o                         
  19   5   0        580.98        567.93        18.32 o                         
  21   5   0          2.65         -0.36         9.45 o                         
  23   5   0          0.41          5.59         9.47 o                         
  25   5   0         10.88         16.57        10.94 o                         
  27   5   0        365.34        354.41        23.11 o                         
  29   5   0        242.32        173.32        22.24 o                         
  31   5   0          2.17        -10.80        15.23 o                         
   0   6   0      20450.89      19709.77       188.12 o                         
   2   6   0       6541.02       6519.17        59.36 o                         
   4   6   0        522.75        564.00        13.64 o                         
   6   6   0       2048.25       1995.24        26.82 o                         
   8   6   0        138.90        118.23         9.40 o                         
  10   6   0         17.99          7.87         6.78 o                         
  12   6   0       1534.00       1500.35        29.43 o                         
  14   6   0       5347.06       5380.95        64.28 o                         
  16   6   0        653.40        607.32        21.65 o                         
  18   6   0       1077.23       1102.27        33.58 o                         
  20   6   0        256.23        236.29        14.77 o                         
  22   6   0        133.29        116.40        14.18 o                         
  24   6   0        359.99        406.14        24.86 o                         
  26   6   0        143.17        134.24        16.39 o                         
  28   6   0         17.97         21.30        14.23 o                         
  30   6   0          2.07         14.17        33.77 o                         
   1   7   0       1266.76       1437.06        30.33 o                         
   3   7   0        872.71        817.56        17.92 o                         
   5   7   0       2003.02       2044.88        27.80 o                         
   7   7   0        813.83        811.12        19.56 o                         
   9   7   0       6785.87       6788.62        84.90 o                         
  11   7   0       3004.27       3146.64        51.86 o                         
  13   7   0         11.29          3.95         7.40 o                         
  15   7   0        577.42        606.47        21.30 o                         
  17   7   0        247.99        232.80        14.75 o                         
  19   7   0          1.45          0.56         8.01 o                         
  21   7   0        357.21        336.42        20.63 o                         
  23   7   0        668.58        691.45        31.46 o                         
  25   7   0         29.87         11.64        13.52 o                         
  27   7   0         79.37        100.21        21.84 o                         
   0   8   0       1844.69       2060.94        58.25 o                         
   2   8   0         24.21         15.51         8.23 o                         
   4   8   0       1690.27       1601.57        39.62 o                         
   6   8   0        439.56        460.92        16.06 o                         
   8   8   0         51.76         19.84         7.33 o                         
  10   8   0        338.41        282.58        16.89 o                         
  12   8   0        201.34        203.37        14.59 o                         
  14   8   0       1217.47       1191.73        30.82 o                         
  16   8   0        183.37        129.79        12.51 o                         
  18   8   0        406.58        388.49        20.72 o                         
  20   8   0        209.86        199.84        21.49 o                         
  22   8   0        132.08        118.46        15.81 o                         
  24   8   0         38.78        -11.11        16.30 o                         
  26   8   0         33.79         22.88        15.80 o                         
   1   9   0        409.61        368.39        21.87 o                         
   3   9   0       1184.01       1242.92        36.21 o                         
   5   9   0        716.66        696.49        26.61 o                         
   7   9   0          1.34         -2.02         8.96 o                         
   9   9   0        987.07       1076.16        30.61 o                         
  11   9   0       1478.22       1522.59        39.55 o                         
  13   9   0          3.52         -1.05        10.78 o                         
  15   9   0          0.94         -4.39         8.73 o                         
  17   9   0        445.80        363.33        22.94 o                         
  19   9   0        106.66        117.50        19.14 o                         
  21   9   0        111.66         78.74        14.45 o                         
  23   9   0        417.73        393.83        31.69 o                         
   0  10   0        505.40        581.21        48.53 o                         
   2  10   0         49.38         40.87        12.42 o                         
   4  10   0         11.97         -8.96        10.80 o                         
   6  10   0        165.09        158.86        18.70 o                         
   8  10   0          8.76          9.49        11.60 o                         
  10  10   0         73.73         82.08        20.55 o                         
  12  10   0         13.60         21.52        14.81 o                         
  14  10   0        123.95         87.27        17.58 o                         
  16  10   0          3.54         -3.02        14.86 o                         
  18  10   0        211.22        234.76        34.96 o                         
  20  10   0         58.09         19.02        18.58 o                         
   1  11   0          1.80         -8.08        12.81 o                         
   3  11   0        403.01        451.43        32.90 o                         
   5  11   0         93.35         68.50        23.68 o                         
   7  11   0         10.53         33.41        16.18 o                         
   9  11   0        280.63        329.71        27.53 o                         
  11  11   0        309.82        297.46        28.97 o                         
  13  11   0         15.40         -3.56        17.31 o                         
  15  11   0         57.71         57.00        19.92 o                         
  17  11   0          4.96        -10.03        19.69 o                         
   0  12   0        714.90        783.92        66.38 o                         
   2  12   0         89.56        132.82        23.95 o                         
   4  12   0         40.59         23.80        19.94 o                         
   6  12   0         27.83        -18.64        18.64 o                         
   8  12   0        117.59         82.99        21.96 o                         
  10  12   0        238.29        211.37        25.29 o                         
 -35   1   1        108.67        117.99        24.25 o                         
 -33   1   1          5.17        -14.79        14.79 o                         
 -31   1   1        111.00        110.76        18.44 o                         
 -29   1   1          0.00         -1.17        11.99 o                         
 -27   1   1       1228.89       1347.23        38.83 o                         
 -25   1   1       1742.41       1730.77        42.22 o                         
 -23   1   1        906.65        899.08        22.84 o                         
 -21   1   1      21906.82      22145.63       196.65 o                         
 -19   1   1       3351.80       3404.94        39.95 o                         
 -17   1   1        189.76        175.26         8.70 o                         
 -15   1   1        175.38        157.99         7.85 o                         
 -13   1   1       4769.02       4731.01        45.39 o                         
 -11   1   1       7212.13       7717.88        70.03 o                         
  -9   1   1       1162.25        726.48        10.14 o                         
  -7   1   1      45470.98      42905.07       224.79 o                         
  -5   1   1      64169.12      65419.12       509.85 o                         
  -3   1   1       1709.70       2203.53        21.10 o                         
   1   1   1       1215.04       1135.94        19.96 o                         
   3   1   1       4423.45       4156.79        26.83 o                         
   5   1   1     127084.81     134670.69      3088.58 o                         
   7   1   1      94059.90      99799.93      1969.33 o                         
   9   1   1        525.26        740.39        13.41 o                         
  11   1   1      20899.18      19671.19       163.66 o                         
  13   1   1       4540.04       4599.74        49.14 o                         
  15   1   1        149.88        135.95         8.55 o                         
  17   1   1        420.38        374.53        14.04 o                         
  19   1   1       4001.10       3978.32        47.43 o                         
  21   1   1       2915.79       2926.02        54.63 o                         
  23   1   1        436.14        435.73        37.26 o                         
  25   1   1       2829.00       3122.46        67.40 o                         
  27   1   1        188.85        197.48        18.37 o                         
  29   1   1        269.64        287.96        26.01 o                         
  31   1   1        120.54         96.11        26.29 o                         
  33   1   1         75.65         46.20        19.56 o                         
 -34   2   1          0.17        -16.77        16.77 o                         
 -32   2   1         30.26         21.86        14.56 o                         
 -30   2   1        232.41        221.39        21.97 o                         
 -28   2   1        170.75        159.34        17.49 o                         
 -26   2   1         97.22         87.07        10.92 o                         
 -24   2   1          3.49         -6.69         6.69 o                         
 -22   2   1         35.30         28.09         7.36 o                         
 -20   2   1         84.16         77.61         8.10 o                         
 -18   2   1        760.74        807.44        19.52 o                         
 -16   2   1        788.25        772.14        18.04 o                         
 -14   2   1          3.49          5.70         3.76 o                         
 -12   2   1       1600.82       1550.18        18.67 o                         
 -10   2   1       4338.45       4562.70        38.60 o                         
  -8   2   1       1443.20       1436.71        17.52 o                         
  -6   2   1      27425.57      28172.09       147.47 o                         
  -4   2   1      24797.44      25147.40       134.55 o                         
  -2   2   1       4800.66       4780.52        30.80 o                         
   0   2   1       8975.62       9117.71        56.20 o                         
   2   2   1      26704.67      26637.39       160.72 o                         
   4   2   1       5780.85       5471.23        35.75 o                         
   6   2   1       1253.78       1238.87        14.89 o                         
   8   2   1        986.17        908.30        13.32 o                         
  10   2   1       1754.76       2009.54        26.97 o                         
  12   2   1       3002.97       3115.17        40.05 o                         
  14   2   1       2301.65       2360.50        35.12 o                         
  16   2   1        231.24        226.62        11.57 o                         
  18   2   1         11.80         15.67         6.17 o                         
  20   2   1         47.89         27.49         8.83 o                         
  22   2   1          5.60          5.49         7.59 o                         
  24   2   1         31.39         26.01         9.29 o                         
  26   2   1         17.71         11.15        11.80 o                         
  28   2   1         25.10         15.34        14.70 o                         
  30   2   1          1.22          5.15        15.06 o                         
  32   2   1         12.22        -15.92        15.92 o                         
 -33   3   1         12.79          6.38        14.20 o                         
 -31   3   1         74.82         77.99        15.20 o                         
 -29   3   1         13.75        -13.34        14.15 o                         
 -27   3   1       1265.82       1388.65        40.60 o                         
 -25   3   1        456.94        378.30        21.37 o                         
 -23   3   1          1.54         14.97         8.81 o                         
 -21   3   1       3050.36       3029.10        47.29 o                         
 -19   3   1        683.71        671.86        19.63 o                         
 -17   3   1        279.19        231.94        11.96 o                         
 -15   3   1        867.66        847.41        14.61 o                         
 -13   3   1        621.01        725.01        16.63 o                         
 -11   3   1        803.13        796.74        15.19 o                         
  -9   3   1       3304.97       3982.44        39.39 o                         
  -7   3   1        146.09         49.30         3.76 o                         
  -5   3   1        203.97        194.24         6.63 o                         
  -3   3   1      68165.02      67638.24       513.72 o                         
  -1   3   1       4508.73       3982.06        32.81 o                         
   1   3   1      19752.36      20183.71       128.84 o                         
   3   3   1       2288.13       2257.08        20.86 o                         
   5   3   1       3726.67       4309.99        34.08 o                         
   7   3   1       2005.49       2417.44        27.22 o                         
   9   3   1         18.69         44.70         4.70 o                         
  11   3   1       1229.42       1277.29        20.19 o                         
  13   3   1        274.15        241.32         9.10 o                         
  15   3   1        278.76        249.17        12.49 o                         
  17   3   1        511.84        498.70        18.13 o                         
  19   3   1        139.18        130.89        12.07 o                         
  21   3   1        137.18        121.79        12.59 o                         
  23   3   1        743.12        788.45        27.97 o                         
  25   3   1        504.16        494.46        23.86 o                         
  27   3   1        215.57        207.47        19.41 o                         
  29   3   1         20.22          7.98        14.17 o                         
  31   3   1        148.22        152.96        23.00 o                         
 -32   4   1          0.02        -14.41        16.49 o                         
 -30   4   1          9.26         -6.05        13.44 o                         
 -28   4   1         99.60         92.77        14.47 o                         
 -26   4   1        374.80        377.57        22.36 o                         
 -24   4   1          0.03         -4.59         8.83 o                         
 -22   4   1          9.09          5.76         7.99 o                         
 -20   4   1        431.84        436.31        19.13 o                         
 -18   4   1        142.80        136.62         8.19 o                         
 -16   4   1          0.75          3.89         4.38 o                         
 -14   4   1        820.27        748.28        16.52 o                         
 -12   4   1        501.60        490.03        14.12 o                         
 -10   4   1       1152.97       1327.05        21.08 o                         
  -8   4   1       1155.78       1019.48        17.38 o                         
  -6   4   1        575.66        594.04        11.38 o                         
  -4   4   1       2578.13       2820.35        28.78 o                         
  -2   4   1       1050.33       1138.21        20.16 o                         
   0   4   1       2512.90       2852.03        31.71 o                         
   2   4   1       2410.63       2571.77        26.57 o                         
   4   4   1         74.10         84.45         5.86 o                         
   6   4   1       6281.73       6652.46        53.84 o                         
   8   4   1         74.74         86.50         6.38 o                         
  10   4   1        317.36        242.76        10.50 o                         
  12   4   1        130.82        108.63         7.31 o                         
  14   4   1          0.10          1.06         5.82 o                         
  16   4   1        223.34        208.82        11.02 o                         
  18   4   1        497.96        530.08        21.33 o                         
  20   4   1          0.57         -4.34         8.37 o                         
  22   4   1         56.36         72.10        11.59 o                         
  24   4   1          3.79         -0.22        10.89 o                         
  26   4   1          0.25         -1.82        10.16 o                         
  28   4   1         61.17          0.71        13.79 o                         
  30   4   1         49.70         33.07        16.84 o                         
  32   4   1        117.40         64.62        21.06 o                         
 -31   5   1          1.22         -4.98        16.25 o                         
 -29   5   1         57.71         53.17        15.78 o                         
 -27   5   1        538.92        589.96        26.81 o                         
 -25   5   1        264.54        276.42        18.98 o                         
 -23   5   1       1352.74       1540.81        38.63 o                         
 -21   5   1       3084.10       3147.17        48.71 o                         
 -19   5   1       2813.76       2711.56        42.20 o                         
 -17   5   1        214.13        235.91        14.80 o                         
 -15   5   1          6.09         13.14         5.82 o                         
 -13   5   1         52.02         23.25         6.10 o                         
 -11   5   1       1328.13       1358.94        24.15 o                         
  -9   5   1       1644.88       1639.61        25.46 o                         
  -7   5   1      19007.95      19095.03       135.26 o                         
  -5   5   1         51.84         43.67         4.20 o                         
  -3   5   1       5186.51       5601.90        52.69 o                         
  -1   5   1       5498.41       5811.49        49.83 o                         
   1   5   1       2114.67       2405.05        26.75 o                         
   3   5   1        243.54        195.71         7.87 o                         
   5   5   1        993.50        829.73        19.24 o                         
   7   5   1        132.67        271.67        14.13 o                         
   9   5   1         23.95         18.50         4.80 o                         
  11   5   1       1875.26       1983.38        31.14 o                         
  13   5   1       1022.29        944.44        23.43 o                         
  15   5   1         62.18         66.77         9.48 o                         
  17   5   1        627.54        664.96        18.75 o                         
  19   5   1          0.78         -6.03         7.94 o                         
  21   5   1         18.03         14.09         9.19 o                         
  23   5   1       1164.72       1368.12        37.82 o                         
  25   5   1         72.72         69.95        13.48 o                         
  27   5   1          6.89         -8.48        12.40 o                         
  29   5   1        236.99        227.46        23.31 o                         
  31   5   1        162.55        150.13        35.98 o                         
 -30   6   1        173.09        220.97        20.67 o                         
 -28   6   1         64.97         41.10        14.71 o                         
 -26   6   1        164.07        137.76        18.08 o                         
 -24   6   1          0.06         -9.10        10.73 o                         
 -22   6   1        108.17         85.95        10.59 o                         
 -20   6   1        391.19        390.87        18.52 o                         
 -18   6   1          0.62          4.23         7.48 o                         
 -16   6   1        729.60        744.91        23.45 o                         
 -14   6   1         48.84         52.27        10.21 o                         
 -12   6   1        257.49        264.76        15.06 o                         
 -10   6   1       2189.41       2122.80        36.22 o                         
  -8   6   1        645.15        584.95        15.44 o                         
  -6   6   1        447.25        458.86        11.95 o                         
  -4   6   1       1241.42       1029.00        18.11 o                         
  -2   6   1        578.16        552.61        13.23 o                         
   0   6   1        809.74        730.32        15.46 o                         
   2   6   1       1732.99       1540.58        24.07 o                         
   4   6   1         26.83         17.50         5.01 o                         
   6   6   1       1263.47       1312.11        23.91 o                         
   8   6   1       2238.37       2294.27        36.80 o                         
  10   6   1         54.30         27.74         6.30 o                         
  12   6   1        491.04        466.74        20.22 o                         
  14   6   1        766.87        732.81        22.33 o                         
  16   6   1        970.91       1020.65        27.26 o                         
  18   6   1         26.57         29.97         8.57 o                         
  20   6   1        445.71        516.91        24.41 o                         
  22   6   1        275.38        291.72        19.09 o                         
  24   6   1          2.38         18.41        13.31 o                         
  26   6   1         12.35          9.43        13.69 o                         
  28   6   1         15.76        -14.66        14.66 o                         
 -29   7   1         21.00         -8.95        16.81 o                         
 -27   7   1        140.66        114.05        19.63 o                         
 -25   7   1        194.24        195.30        19.43 o                         
 -23   7   1        299.36        322.47        22.63 o                         
 -21   7   1       2399.64       2655.20        53.37 o                         
 -19   7   1       1203.89       1108.67        30.57 o                         
 -17   7   1        405.46        410.83        19.06 o                         
 -15   7   1        722.87        717.02        23.10 o                         
 -13   7   1          2.74         -5.50         6.56 o                         
 -11   7   1        196.32        184.24        12.64 o                         
  -9   7   1       2234.01       2234.84        33.94 o                         
  -7   7   1       6055.65       6264.84        60.49 o                         
  -5   7   1         65.56         91.48        12.09 o                         
  -3   7   1       2382.59       2148.46        31.57 o                         
  -1   7   1       1373.98       1389.14        23.83 o                         
   1   7   1        561.07        507.95        16.77 o                         
   3   7   1       1100.86        927.59        23.01 o                         
   5   7   1       3327.06       3410.62        40.88 o                         
   7   7   1        124.67        121.80        11.14 o                         
   9   7   1         43.07         35.46         8.15 o                         
  11   7   1       2391.61       2478.93        43.31 o                         
  13   7   1        416.12        398.01        18.22 o                         
  15   7   1        604.08        585.42        24.80 o                         
  17   7   1         14.03         16.40         8.54 o                         
  19   7   1        364.93        326.55        17.96 o                         
  21   7   1         17.54         20.89        10.35 o                         
  23   7   1        456.57        455.73        24.96 o                         
  25   7   1        119.19         97.12        16.61 o                         
  27   7   1         26.44         -1.40        13.94 o                         
 -26   8   1          4.33         -8.66        14.55 o                         
 -24   8   1         40.76         44.02        13.56 o                         
 -22   8   1         92.13        106.74        14.84 o                         
 -20   8   1         13.62         13.84         9.85 o                         
 -18   8   1        891.46        954.46        28.11 o                         
 -16   8   1       1252.64       1282.53        31.64 o                         
 -14   8   1        178.60        149.83        13.89 o                         
 -12   8   1        858.46        868.13        25.15 o                         
 -10   8   1       1803.69       1757.76        32.97 o                         
  -8   8   1        484.98        409.85        20.36 o                         
  -6   8   1         15.55         22.83         7.10 o                         
  -4   8   1       1658.64       1647.38        28.54 o                         
  -2   8   1        653.81        702.14        24.95 o                         
   0   8   1        890.85        846.59        29.51 o                         
   2   8   1       4526.99       4515.50        68.39 o                         
   4   8   1        333.23        292.38        14.01 o                         
   6   8   1         59.67         28.70         7.94 o                         
   8   8   1        591.77        552.52        19.90 o                         
  10   8   1        310.24        292.93        18.24 o                         
  12   8   1          1.70         -7.39         7.39 o                         
  14   8   1        866.97        974.35        28.49 o                         
  16   8   1       1260.13       1318.37        34.18 o                         
  18   8   1         62.16         43.24        11.44 o                         
  20   8   1         97.87        104.95        14.98 o                         
  22   8   1         17.28         21.65        11.78 o                         
  24   8   1         10.56         -5.20        14.06 o                         
  26   8   1          6.22         -2.24        16.31 o                         
 -25   9   1         32.83         10.35        17.40 o                         
 -23   9   1         10.49          3.08        13.90 o                         
 -21   9   1        338.69        381.81        30.25 o                         
 -19   9   1         26.50          8.79        10.94 o                         
 -17   9   1        200.69        178.91        19.80 o                         
 -15   9   1         82.00         59.39        11.75 o                         
 -13   9   1         92.68         99.63        12.84 o                         
 -11   9   1          0.75          3.26         7.06 o                         
  -9   9   1        357.49        360.88        18.98 o                         
  -7   9   1        149.48        146.16        11.94 o                         
  -5   9   1        288.56        194.71        15.13 o                         
  -3   9   1       1914.35       1897.18        44.29 o                         
  -1   9   1        304.82        244.44        18.52 o                         
   1   9   1        150.19        101.69        13.03 o                         
   3   9   1        353.03        291.80        18.70 o                         
   5   9   1          1.05         -3.25         9.02 o                         
   7   9   1         49.66         20.12         7.57 o                         
   9   9   1        259.30        291.14        18.16 o                         
  11   9   1        963.62       1030.43        32.77 o                         
  13   9   1         16.51         -5.88         8.96 o                         
  15   9   1         12.32          6.58        10.24 o                         
  17   9   1          8.51         -0.50        12.69 o                         
  19   9   1        262.04        196.39        29.04 o                         
  21   9   1          0.10          0.81        14.89 o                         
  23   9   1         59.04         16.56        16.92 o                         
 -22  10   1         47.49         17.34        21.04 o                         
 -20  10   1          2.13         -2.81        20.14 o                         
 -18  10   1        470.44        519.16        33.25 o                         
 -16  10   1        416.54        426.26        29.61 o                         
 -14  10   1          1.32         -9.73        12.51 o                         
 -12  10   1        433.61        420.73        29.27 o                         
 -10  10   1        670.96        710.62        30.78 o                         
  -8  10   1        548.40        528.31        27.74 o                         
  -6  10   1         51.11         13.98        13.73 o                         
  -4  10   1        238.90        238.41        20.79 o                         
  -2  10   1        105.19         85.75        15.60 o                         
   0  10   1        338.72        363.00        23.77 o                         
   2  10   1        530.95        523.64        27.55 o                         
   4  10   1         41.76         49.06        13.35 o                         
   6  10   1          0.35        -10.45        10.45 o                         
   8  10   1        122.10         97.67        15.47 o                         
  10  10   1         29.23         30.52        14.85 o                         
  12  10   1        171.52        121.40        17.84 o                         
  14  10   1         12.75          0.46        18.42 o                         
  16  10   1         61.68         19.13        21.01 o                         
  18  10   1         63.79         17.08        17.30 o                         
  20  10   1         18.39        -11.08        26.36 o                         
 -17  11   1          0.53        -21.34        21.34 o                         
 -15  11   1         16.97        -14.91        14.91 o                         
 -13  11   1         45.55         47.43        16.68 o                         
 -11  11   1        122.52        109.60        20.48 o                         
  -9  11   1        379.35        383.64        28.88 o                         
  -7  11   1        428.48        508.57        37.10 o                         
  -5  11   1        162.97        173.15        22.15 o                         
  -3  11   1         90.30         62.56        17.36 o                         
  -1  11   1         10.01          7.83        13.51 o                         
   1  11   1          1.26        -16.57        16.57 o                         
   3  11   1        177.44        170.94        26.20 o                         
   5  11   1         83.65         84.83        23.14 o                         
   7  11   1         38.62          2.41        13.92 o                         
   9  11   1         56.75         25.64        21.92 o                         
  11  11   1        238.11        231.35        25.25 o                         
  13  11   1         27.20         51.47        19.03 o                         
  15  11   1          4.75         -7.60        19.45 o                         
 -10  12   1         68.01         73.21        21.01 o                         
  -8  12   1         17.97        -10.23        17.07 o                         
  -6  12   1          5.41        -12.54        16.92 o                         
  -4  12   1         88.69        108.49        23.47 o                         
  -2  12   1         61.47         88.13        22.85 o                         
   0  12   1        419.75        468.74        41.29 o                         
   2  12   1        436.22        518.81        39.23 o                         
   4  12   1        272.86        252.46        27.66 o                         
   6  12   1          5.75          2.34        19.08 o                         
   8  12   1        136.36         88.88        22.27 o                         
  10  12   1        130.91        130.50        26.58 o                         
 -36   0   2         12.19        -29.01        29.01 o                         
 -34   0   2        134.81        138.63        33.82 o                         
 -32   0   2        171.44        205.49        33.00 o                         
 -30   0   2        104.53         79.01        20.90 o                         
 -28   0   2        323.98        350.44        38.48 o                         
 -26   0   2       1514.65       1465.49        46.75 o                         
 -24   0   2       1560.03       1641.51        48.33 o                         
 -22   0   2        331.77        340.62        23.16 o                         
 -20   0   2       4063.04       4167.45        79.26 o                         
 -18   0   2        654.74        613.61        25.92 o                         
 -16   0   2      14058.97      13199.33       180.94 o                         
 -14   0   2      35196.36      32692.56       418.59 o                         
 -12   0   2      25919.96      27975.10       255.42 o                         
 -10   0   2       5250.52       4971.11        50.75 o                         
  -8   0   2       5189.06       4763.13        46.98 o                         
  -6   0   2       4464.95       4553.40        40.64 o                         
  -4   0   2       1205.10       1352.75        25.97 o                         
   2   0   2       9920.40       8362.41        99.81 o                         
   4   0   2       2538.15       3107.07        28.70 o                         
   6   0   2        123.91         72.60         4.81 o                         
   8   0   2       2997.43       2820.62        44.66 o                         
  10   0   2        368.06        285.50        12.47 o                         
  12   0   2       9120.20       8984.03       106.30 o                         
  14   0   2         42.18         16.43         7.57 o                         
  16   0   2      32457.09      30464.84       426.66 o                         
  18   0   2        456.71        468.26        27.41 o                         
  20   0   2       4967.56       5195.39       120.54 o                         
  22   0   2       3318.61       3119.43       112.63 o                         
  24   0   2        344.68        330.56        32.71 o                         
  26   0   2        336.51        369.48        44.86 o                         
  28   0   2         19.16         14.32        20.83 o                         
  30   0   2        567.37        599.13        47.82 o                         
  32   0   2         23.77        -20.97        29.06 o                         
 -35   1   2         40.68         61.58        29.39 o                         
 -33   1   2         11.11          2.98        12.91 o                         
 -31   1   2          3.86          0.02        15.82 o                         
 -29   1   2         63.55         53.01        17.38 o                         
 -27   1   2        298.11        244.55        18.67 o                         
 -25   1   2          8.06          4.32         8.38 o                         
 -23   1   2        610.16        601.21        18.68 o                         
 -21   1   2         90.84         84.52         7.24 o                         
 -19   1   2         13.80         16.61         4.66 o                         
 -17   1   2        201.08        169.49         8.29 o                         
 -15   1   2        490.99        593.99        13.99 o                         
 -13   1   2         90.35         56.39         3.69 o                         
 -11   1   2        239.05        244.56         6.54 o                         
  -9   1   2        343.05        376.51         6.62 o                         
  -7   1   2      15836.98      15406.48        80.96 o                         
  -5   1   2         58.53         38.64         2.23 o                         
  -3   1   2         53.63         46.24         2.15 o                         
  -1   1   2       2550.05       2474.80        25.91 o                         
   1   1   2       1994.15       2219.24        18.48 o                         
   3   1   2        257.77        250.09         5.10 o                         
   5   1   2       1683.97       1702.14        18.12 o                         
   7   1   2       5733.81       5544.21        44.16 o                         
   9   1   2       5853.21       5518.63        68.52 o                         
  11   1   2          6.51         13.57         4.39 o                         
  13   1   2        150.77        167.54         8.53 o                         
  15   1   2       2339.48       2220.50        33.28 o                         
  17   1   2        304.62        248.70        11.42 o                         
  19   1   2        837.30        775.81        42.42 o                         
  21   1   2         88.14        104.38        13.50 o                         
  23   1   2         38.32         41.49        11.49 o                         
  25   1   2          0.75        -10.11        10.11 o                         
  27   1   2          2.85         13.90        11.45 o                         
  29   1   2         13.85         17.77        13.63 o                         
  31   1   2         20.47        -19.08        19.08 o                         
 -34   2   2        137.85        159.72        24.42 o                         
 -32   2   2         30.32         28.31        15.06 o                         
 -30   2   2         11.05         -3.79        14.60 o                         
 -28   2   2         59.55         55.03         9.79 o                         
 -26   2   2          8.68          4.66         7.16 o                         
 -24   2   2       1769.03       1817.80        34.66 o                         
 -22   2   2        559.14        590.03        19.17 o                         
 -20   2   2       2679.72       2657.82        38.22 o                         
 -18   2   2        779.75        832.69        19.15 o                         
 -16   2   2       2008.29       1821.74        24.40 o                         
 -14   2   2       1833.21       1400.75        18.86 o                         
 -12   2   2       2863.64       3650.30        33.50 o                         
 -10   2   2          0.97         25.60         3.23 o                         
  -8   2   2        630.59        819.85        10.14 o                         
  -6   2   2      22224.83      21385.61       113.83 o                         
  -4   2   2        332.80        370.05         6.07 o                         
  -2   2   2      44315.20      46026.81       241.51 o                         
   0   2   2      22155.78      22693.45       119.11 o                         
   2   2   2      15846.25      13886.29        82.41 o                         
   4   2   2      15379.18      13483.80        84.08 o                         
   6   2   2       7365.15       7129.18        51.22 o                         
   8   2   2       1283.70       1437.80        19.06 o                         
  10   2   2        481.09        520.88        10.86 o                         
  12   2   2       1789.12       1798.79        28.08 o                         
  14   2   2       1685.57       1725.07        28.77 o                         
  16   2   2      13783.93      13064.85       124.35 o                         
  18   2   2         87.65         80.31         9.57 o                         
  20   2   2        693.97        747.80        23.96 o                         
  22   2   2       1713.94       1728.24        34.96 o                         
  24   2   2         61.95         20.44        13.19 o                         
  26   2   2        180.21        181.55        18.14 o                         
  28   2   2         33.62         23.93        16.60 o                         
  30   2   2        248.86        279.63        24.07 o                         
  32   2   2         13.91         32.66        17.80 o                         
 -35   3   2          1.37        -18.06        18.06 o                         
 -33   3   2          7.76        -12.84        12.84 o                         
 -31   3   2         69.72         43.32        16.18 o                         
 -29   3   2         20.78         20.99        10.93 o                         
 -27   3   2        675.18        801.56        36.75 o                         
 -25   3   2         24.61          3.27         9.03 o                         
 -23   3   2          8.67          8.24         7.47 o                         
 -21   3   2        193.04        189.94        13.21 o                         
 -19   3   2        238.28        209.18        11.77 o                         
 -17   3   2         74.60         66.92         5.47 o                         
 -15   3   2        253.87        329.69         9.94 o                         
 -13   3   2          0.50         11.97         3.88 o                         
 -11   3   2        329.99        312.79         9.07 o                         
  -9   3   2       3081.27       3151.33        28.81 o                         
  -7   3   2        868.49        691.48        11.80 o                         
  -5   3   2       6389.86       6844.13        47.15 o                         
  -3   3   2         20.00          7.72         3.01 o                         
  -1   3   2        712.71        799.91        12.01 o                         
   1   3   2        933.54       1043.15        12.08 o                         
   3   3   2         47.59         52.14         3.78 o                         
   5   3   2        717.41        801.56        13.02 o                         
   7   3   2          2.29         -1.22         3.03 o                         
   9   3   2          6.71          1.41         3.26 o                         
  11   3   2        168.09        154.52         7.99 o                         
  13   3   2        318.32        284.18        10.52 o                         
  15   3   2        355.92        411.05        16.54 o                         
  17   3   2        931.52        908.44        26.20 o                         
  19   3   2       1259.78       1240.65        31.30 o                         
  21   3   2        173.60        167.60        13.99 o                         
  23   3   2         14.55         16.47         9.17 o                         
  25   3   2         50.00         45.01        13.32 o                         
  27   3   2         17.20          9.57        13.95 o                         
  29   3   2         12.56        -14.27        14.27 o                         
  31   3   2          1.40        -16.97        16.97 o                         
 -34   4   2        174.72        208.44        26.68 o                         
 -32   4   2          4.16        -13.99        15.45 o                         
 -30   4   2         18.56         29.05        12.33 o                         
 -28   4   2        255.88        292.67        19.70 o                         
 -26   4   2          0.19         -6.28        12.26 o                         
 -24   4   2        244.75        257.70        17.49 o                         
 -22   4   2        369.04        342.00        18.32 o                         
 -20   4   2        288.70        245.87        10.93 o                         
 -18   4   2        271.20        241.91        10.11 o                         
 -16   4   2       4619.04       4320.20        44.32 o                         
 -14   4   2        222.14        169.53         9.12 o                         
 -12   4   2          0.77          4.53         3.73 o                         
 -10   4   2       1126.92       1373.75        23.10 o                         
  -8   4   2         23.93         20.80         3.90 o                         
  -6   4   2      18239.13      18805.04       120.14 o                         
  -4   4   2       7896.75       8085.46        79.89 o                         
  -2   4   2       5973.07       6615.47        65.79 o                         
   0   4   2        374.59        591.06        14.77 o                         
   2   4   2      41358.47      42387.58       272.60 o                         
   4   4   2       4841.65       4380.19        39.30 o                         
   6   4   2      10382.25      10722.00        85.87 o                         
   8   4   2       1717.63       1735.25        27.12 o                         
  10   4   2       1373.80       1436.80        24.25 o                         
  12   4   2        541.06        573.76        14.65 o                         
  14   4   2       8452.43       8471.75        78.78 o                         
  16   4   2       4503.45       4344.76        58.90 o                         
  18   4   2          0.42         -2.56         7.47 o                         
  20   4   2        113.51         90.71        11.93 o                         
  22   4   2       2010.34       2190.22        46.10 o                         
  24   4   2        182.66        186.48        16.70 o                         
  26   4   2         10.22         -2.30        12.53 o                         
  28   4   2          7.89        -14.28        14.28 o                         
  30   4   2         57.62         71.30        18.26 o                         
 -33   5   2         21.97        -17.57        17.57 o                         
 -31   5   2         92.12         86.49        17.55 o                         
 -29   5   2         29.28         22.43        14.42 o                         
 -27   5   2        179.24        217.70        18.33 o                         
 -25   5   2         48.55         60.08        12.39 o                         
 -23   5   2         69.03         49.52        10.75 o                         
 -21   5   2       1171.23       1265.29        25.75 o                         
 -19   5   2       1224.40       1170.44        28.13 o                         
 -17   5   2        145.82        186.05        11.50 o                         
 -15   5   2        388.33        387.72        15.97 o                         
 -13   5   2         96.50         93.32         8.23 o                         
 -11   5   2        332.17        295.18        12.19 o                         
  -9   5   2       4212.06       4280.92        40.61 o                         
  -7   5   2         81.82        101.63         5.63 o                         
  -5   5   2        988.53       1133.11        19.85 o                         
  -3   5   2         24.60         22.85         4.22 o                         
  -1   5   2        900.48        908.59        16.58 o                         
   1   5   2        298.69        397.37        12.86 o                         
   3   5   2          0.64         -0.08         3.11 o                         
   5   5   2        153.29        136.63         7.75 o                         
   7   5   2        586.77        658.01        15.48 o                         
   9   5   2         55.89         53.87         6.48 o                         
  11   5   2       2106.65       2205.30        34.91 o                         
  13   5   2        176.00        183.93        12.39 o                         
  15   5   2        208.26        189.08        12.42 o                         
  17   5   2         10.07         21.38         9.89 o                         
  19   5   2        224.76        233.09        16.87 o                         
  21   5   2        222.04        202.96        16.34 o                         
  23   5   2          0.21         -9.82         9.82 o                         
  25   5   2        306.57        313.40        21.97 o                         
  27   5   2        175.26        153.16        17.39 o                         
  29   5   2         38.86         28.73        18.47 o                         
 -32   6   2         82.55         90.76        22.09 o                         
 -30   6   2         94.95         42.75        15.33 o                         
 -28   6   2        780.37        844.16        36.16 o                         
 -26   6   2        607.30        563.63        27.78 o                         
 -24   6   2         65.96         61.55        12.38 o                         
 -22   6   2          1.57         -6.67         6.67 o                         
 -20   6   2         40.89         35.44         8.63 o                         
 -18   6   2        419.85        449.96        20.24 o                         
 -16   6   2       9285.67       9460.38        99.61 o                         
 -14   6   2       5231.68       5284.02        67.53 o                         
 -12   6   2       1038.94       1037.19        23.83 o                         
 -10   6   2       1595.26       1576.85        24.39 o                         
  -8   6   2       2363.88       2325.06        31.40 o                         
  -6   6   2        417.61        449.35        14.25 o                         
  -4   6   2       3059.47       3305.47        36.98 o                         
  -2   6   2       4717.73       4815.56        48.32 o                         
   0   6   2       3386.58       3278.91        38.96 o                         
   2   6   2      10638.72      11082.19       104.45 o                         
   4   6   2       4029.11       3879.09        52.16 o                         
   6   6   2        464.92        464.89        14.87 o                         
   8   6   2        401.08        387.53        15.80 o                         
  10   6   2         98.88         96.95         8.95 o                         
  12   6   2        135.51        112.78        10.69 o                         
  14   6   2       1725.03       1670.38        33.06 o                         
  16   6   2       3179.74       3303.69        55.01 o                         
  18   6   2        748.62        865.70        24.95 o                         
  20   6   2        899.22        971.99        32.33 o                         
  22   6   2       1809.88       1990.28        47.14 o                         
  24   6   2        157.68        137.28        17.06 o                         
  26   6   2          9.91         -2.40        13.39 o                         
  28   6   2          2.78        -16.47        16.47 o                         
 -29   7   2          8.12         35.19        17.68 o                         
 -27   7   2         22.96          1.86        13.78 o                         
 -25   7   2        745.40        865.82        33.58 o                         
 -23   7   2        614.92        690.99        26.36 o                         
 -21   7   2         65.94         72.94        13.16 o                         
 -19   7   2       1559.69       1605.75        34.45 o                         
 -17   7   2        212.32        219.25        14.66 o                         
 -15   7   2         10.14         13.49         6.82 o                         
 -13   7   2         18.37          8.75         7.10 o                         
 -11   7   2        571.42        615.76        20.96 o                         
  -9   7   2        397.26        367.59        14.98 o                         
  -7   7   2       2052.05       1876.65        36.89 o                         
  -5   7   2       2378.35       2231.58        30.75 o                         
  -3   7   2          3.98          1.03         5.25 o                         
  -1   7   2        913.81        863.86        20.29 o                         
   1   7   2        425.38        395.60        15.00 o                         
   3   7   2         16.70          7.94         6.22 o                         
   5   7   2       1320.51       1335.77        25.52 o                         
   7   7   2       2044.28       1979.85        36.64 o                         
   9   7   2        564.40        520.73        22.73 o                         
  11   7   2       1113.06       1183.05        29.05 o                         
  13   7   2       1199.10       1304.65        30.05 o                         
  15   7   2         23.39         21.39         8.16 o                         
  17   7   2          2.49         -3.19         8.19 o                         
  19   7   2         53.18         20.25        10.18 o                         
  21   7   2        354.00        318.98        21.24 o                         
  23   7   2          3.86        -12.77        12.77 o                         
  25   7   2        220.16        236.57        24.34 o                         
  27   7   2        129.03        131.01        21.50 o                         
 -28   8   2        147.46        154.10        22.89 o                         
 -26   8   2        112.77         91.64        17.10 o                         
 -24   8   2         51.08          9.17        12.97 o                         
 -22   8   2         22.72          2.16        12.04 o                         
 -20   8   2         41.66         41.67        11.52 o                         
 -18   8   2         88.94        104.45        11.76 o                         
 -16   8   2        807.29        806.79        25.58 o                         
 -14   8   2        845.90        854.59        26.02 o                         
 -12   8   2         46.29         46.41        10.04 o                         
 -10   8   2       2650.61       2674.15        49.30 o                         
  -8   8   2        552.02        519.67        24.89 o                         
  -6   8   2          6.81          6.68         6.58 o                         
  -4   8   2          3.05          0.23         6.01 o                         
  -2   8   2       1499.63       1537.09        32.02 o                         
   0   8   2         30.19         28.77         7.65 o                         
   2   8   2       2533.11       2477.24        38.26 o                         
   4   8   2       2376.84       2233.91        41.01 o                         
   6   8   2         20.46         25.01         7.76 o                         
   8   8   2        111.42        118.49        11.33 o                         
  10   8   2         51.76         46.26         9.39 o                         
  12   8   2         16.65         11.96         8.60 o                         
  14   8   2          2.98         -4.84         8.35 o                         
  16   8   2       1128.61       1184.14        32.72 o                         
  18   8   2        319.34        311.18        22.14 o                         
  20   8   2        209.21        224.70        19.17 o                         
  22   8   2        167.21        116.63        16.84 o                         
  24   8   2          0.05         21.28        18.03 o                         
 -25   9   2        310.29        340.06        27.91 o                         
 -23   9   2        303.28        237.54        23.40 o                         
 -21   9   2          0.14        -10.55        10.55 o                         
 -19   9   2        203.39        200.54        18.24 o                         
 -17   9   2          2.51         -9.45         9.45 o                         
 -15   9   2        135.70         98.72        13.86 o                         
 -13   9   2        343.41        323.78        20.78 o                         
 -11   9   2        117.62        113.91        13.35 o                         
  -9   9   2        173.63        159.94        13.35 o                         
  -7   9   2        581.21        598.86        27.05 o                         
  -5   9   2       1308.01       1312.15        30.37 o                         
  -3   9   2          5.80         -2.05         8.53 o                         
  -1   9   2         30.49          2.55         9.15 o                         
   1   9   2          9.79         15.52         9.66 o                         
   3   9   2          2.90         -6.80         6.80 o                         
   5   9   2        185.73        143.37        14.64 o                         
   7   9   2        640.06        660.78        29.03 o                         
   9   9   2          3.56         -1.57         8.11 o                         
  11   9   2        194.18        184.22        14.23 o                         
  13   9   2        743.40        829.93        27.68 o                         
  15   9   2         73.77         50.99        12.48 o                         
  17   9   2        103.15         88.68        17.59 o                         
  19   9   2          0.98         -9.34        12.64 o                         
  21   9   2         13.31        -20.30        20.30 o                         
 -22  10   2          3.18        -18.85        18.85 o                         
 -20  10   2         10.00         -3.62        15.07 o                         
 -18  10   2          0.04        -14.11        14.11 o                         
 -16  10   2        159.06        190.61        20.53 o                         
 -14  10   2        188.17        182.11        22.83 o                         
 -12  10   2          1.77        -10.51        13.00 o                         
 -10  10   2        386.00        333.89        22.03 o                         
  -8  10   2        149.43        119.39        15.68 o                         
  -6  10   2         94.32        101.44        16.29 o                         
  -4  10   2          3.06         13.31        12.84 o                         
  -2  10   2        665.38        787.40        32.17 o                         
   0  10   2        100.31         76.27        13.90 o                         
   2  10   2        620.61        627.12        30.90 o                         
   4  10   2        423.34        441.24        26.17 o                         
   6  10   2        286.86        282.30        23.94 o                         
   8  10   2          0.19        -15.95        16.40 o                         
  10  10   2        149.18        131.79        17.07 o                         
  12  10   2         21.39         13.07        13.57 o                         
  14  10   2        110.66         64.45        17.80 o                         
  16  10   2        390.95        407.65        33.23 o                         
  18  10   2         25.61         -7.63        21.25 o                         
 -17  11   2         18.65         25.26        17.11 o                         
 -15  11   2         53.96         54.47        20.85 o                         
 -13  11   2         75.55         63.63        17.72 o                         
 -11  11   2         18.27         19.18        15.04 o                         
  -9  11   2         38.75         57.61        19.74 o                         
  -7  11   2        497.07        564.53        39.04 o                         
  -5  11   2        576.07        750.63        38.15 o                         
  -3  11   2         27.47         19.44        19.94 o                         
  -1  11   2         17.74          5.62        13.47 o                         
   1  11   2          0.55        -14.28        15.08 o                         
   3  11   2        164.27        173.11        25.35 o                         
   5  11   2        342.07        348.34        29.44 o                         
   7  11   2         65.85         55.68        17.60 o                         
   9  11   2          0.95        -10.39        13.87 o                         
  11  11   2        197.98        220.05        26.04 o                         
  13  11   2        384.43        453.28        37.43 o                         
  15  11   2          5.13        -17.22        17.22 o                         
 -12  12   2         31.94         -1.84        19.00 o                         
 -10  12   2         10.54        -17.33        17.33 o                         
  -8  12   2          1.40        -17.11        17.11 o                         
  -6  12   2         17.05          7.76        18.68 o                         
  -4  12   2         14.83        -18.39        18.39 o                         
  -2  12   2        324.40        336.29        32.32 o                         
   0  12   2         13.63         11.66        18.82 o                         
   2  12   2          7.63        -27.76        27.76 o                         
   4  12   2          6.41         -7.41        22.90 o                         
   6  12   2         12.62        -13.11        19.21 o                         
   8  12   2         16.93        -16.09        17.65 o                         
 -35   1   3        170.31        175.04        26.75 o                         
 -33   1   3        112.52         73.04        21.47 o                         
 -31   1   3         95.84         72.91        14.13 o                         
 -29   1   3         14.43         -6.25         8.78 o                         
 -27   1   3          1.19         -0.39         7.52 o                         
 -25   1   3        426.73        385.97        13.64 o                         
 -23   1   3      10403.38      10221.74        97.97 o                         
 -21   1   3       1623.48       1584.33        25.22 o                         
 -19   1   3       2707.80       2795.14        33.90 o                         
 -17   1   3       4559.51       4236.10        38.06 o                         
 -15   1   3         13.89         62.20         4.22 o                         
 -13   1   3        496.36        523.28         9.90 o                         
 -11   1   3        210.65        177.36         5.44 o                         
  -9   1   3      15181.01      13688.32        77.20 o                         
  -7   1   3       6141.50       6502.07        39.35 o                         
  -3   1   3       8083.55       8612.21        49.46 o                         
  -1   1   3       3157.39       2931.87        20.65 o                         
   1   1   3      46721.00      46098.93       327.85 o                         
   3   1   3      25434.02      25778.62       142.18 o                         
   5   1   3        335.49        343.85         7.36 o                         
   7   1   3       2911.84       3576.65        29.37 o                         
   9   1   3      18062.23      17576.16       151.05 o                         
  11   1   3       2551.78       2778.06        35.94 o                         
  13   1   3      13863.72      13761.58       113.17 o                         
  15   1   3      13353.15      13155.46       109.82 o                         
  17   1   3        171.76        166.90         9.90 o                         
  19   1   3       1406.63       1391.65        31.69 o                         
  21   1   3         18.71         41.31        12.06 o                         
  23   1   3       1529.72       1660.55        43.90 o                         
  25   1   3         27.27          9.81        13.57 o                         
  27   1   3       1240.37       1305.16        42.97 o                         
  29   1   3        371.57        392.02        38.33 o                         
  31   1   3        283.74        292.23        25.94 o                         
 -36   2   3          9.65        -18.04        18.04 o                         
 -34   2   3          9.42        -14.24        14.24 o                         
 -32   2   3        236.08        246.66        24.10 o                         
 -30   2   3          0.74         17.49        11.43 o                         
 -28   2   3          2.06         -8.21         8.21 o                         
 -26   2   3          0.89          1.98         8.58 o                         
 -24   2   3          0.00          2.30         6.79 o                         
 -22   2   3        213.55        201.88        13.28 o                         
 -20   2   3          8.51          7.29         4.97 o                         
 -18   2   3          6.03          9.23         3.19 o                         
 -16   2   3        841.77        851.08        14.82 o                         
 -14   2   3       1895.15       1923.03        23.18 o                         
 -12   2   3          1.55          3.46         2.84 o                         
 -10   2   3         52.21         21.71         2.84 o                         
  -8   2   3       1587.17       1569.72        15.59 o                         
  -6   2   3      16282.09      16205.81        90.50 o                         
  -4   2   3      23750.77      23544.28       123.65 o                         
  -2   2   3      16295.79      16149.57        89.12 o                         
   0   2   3        278.95        325.98         6.41 o                         
   2   2   3       1228.20       1303.51        14.06 o                         
   4   2   3          0.24          5.09         2.60 o                         
   6   2   3          7.62         28.07         3.40 o                         
   8   2   3       5338.99       5582.05        49.18 o                         
  10   2   3         28.85         38.74         3.97 o                         
  12   2   3         97.81        110.93         8.21 o                         
  14   2   3        371.19        368.32        14.19 o                         
  16   2   3       2020.32       2032.46        37.74 o                         
  18   2   3        390.14        392.33        18.71 o                         
  20   2   3          0.35         -4.08         6.73 o                         
  22   2   3        156.30        159.19        11.45 o                         
  24   2   3         67.07         54.96        13.93 o                         
  26   2   3          0.53          4.60        16.60 o                         
  28   2   3          3.37        -13.00        13.00 o                         
  30   2   3          0.02        -11.41        18.67 o                         
 -35   3   3         58.51         31.78        19.04 o                         
 -33   3   3         14.39          3.71        15.42 o                         
 -31   3   3         12.86        -12.06        12.06 o                         
 -29   3   3          8.31         -0.35         9.46 o                         
 -27   3   3         19.50         27.76         8.71 o                         
 -25   3   3        889.87        865.50        25.06 o                         
 -23   3   3       2740.41       2806.59        45.61 o                         
 -21   3   3         67.59         99.38         9.76 o                         
 -19   3   3       8817.61       8676.64        81.37 o                         
 -17   3   3       1251.97       1194.78        19.57 o                         
 -15   3   3          0.17         -2.85         2.85 o                         
 -13   3   3          0.54          8.57         3.22 o                         
 -11   3   3        650.69        579.36        12.75 o                         
  -9   3   3        383.09        402.05         9.77 o                         
  -7   3   3      22471.16      22914.02       146.15 o                         
  -5   3   3      41072.19      38676.47       230.22 o                         
  -3   3   3         52.68         11.89         2.83 o                         
  -1   3   3        721.83        544.84         8.48 o                         
   1   3   3       4667.81       5017.96        39.78 o                         
   3   3   3       7493.09       8060.13        56.04 o                         
   5   3   3        214.01        180.19         6.90 o                         
   7   3   3       1755.59       1601.79        22.46 o                         
   9   3   3       6193.07       6077.66        66.58 o                         
  11   3   3        826.43        825.64        16.12 o                         
  13   3   3       2103.60       1926.99        27.44 o                         
  15   3   3       2015.58       2003.42        37.91 o                         
  17   3   3        303.99        251.03        19.45 o                         
  19   3   3          3.77         -3.41         7.69 o                         
  21   3   3         83.02         64.85        10.96 o                         
  23   3   3        196.08        233.76        17.25 o                         
  25   3   3         62.90         49.67        12.73 o                         
  27   3   3        402.55        365.09        26.85 o                         
  29   3   3        212.06        202.86        25.19 o                         
  31   3   3         43.97          1.09        18.40 o                         
 -34   4   3        104.20         50.43        18.93 o                         
 -32   4   3        196.50        148.85        21.48 o                         
 -30   4   3         63.77         50.22        12.98 o                         
 -28   4   3        124.95        129.34        15.17 o                         
 -26   4   3        216.68        207.93        16.08 o                         
 -24   4   3        146.63        142.48        12.07 o                         
 -22   4   3         84.46         54.27         5.74 o                         
 -20   4   3        159.35        129.02         8.77 o                         
 -18   4   3          0.86         -3.92         4.32 o                         
 -16   4   3       2273.74       2250.43        30.86 o                         
 -14   4   3        964.24       1031.92        20.22 o                         
 -12   4   3          9.74         18.46         4.51 o                         
 -10   4   3       7219.37       7222.79        60.03 o                         
  -8   4   3       1277.67       1522.99        20.98 o                         
  -6   4   3        272.32        331.57         8.32 o                         
  -4   4   3       9322.44      10272.01        83.25 o                         
  -2   4   3        577.45        628.20        15.13 o                         
   0   4   3        449.21        439.01        10.18 o                         
   2   4   3       2197.96       2285.87        23.62 o                         
   4   4   3        175.54        162.19         7.35 o                         
   6   4   3         10.24          8.99         4.24 o                         
   8   4   3        241.09        202.70        10.18 o                         
  10   4   3        326.50        286.85        11.88 o                         
  12   4   3        368.43        362.72        13.52 o                         
  14   4   3        976.96        934.40        20.67 o                         
  16   4   3         14.46         25.23        10.50 o                         
  18   4   3        834.89        854.86        28.14 o                         
  20   4   3         11.28         -8.19         8.19 o                         
  22   4   3          0.86          3.26         9.26 o                         
  24   4   3          1.48         -9.72         9.72 o                         
  26   4   3         21.27         25.81        14.34 o                         
  28   4   3         58.39         21.15        19.21 o                         
  30   4   3          5.85          8.08        17.21 o                         
 -33   5   3         11.99         -1.16        23.89 o                         
 -31   5   3         29.80        -15.24        20.50 o                         
 -29   5   3        136.61        129.31        19.23 o                         
 -27   5   3         34.06         31.00        13.29 o                         
 -25   5   3        904.98        947.83        32.34 o                         
 -23   5   3       2423.84       2569.63        49.04 o                         
 -21   5   3       2879.31       2882.53        44.49 o                         
 -19   5   3        973.77        960.14        25.49 o                         
 -17   5   3        557.66        567.27        20.74 o                         
 -15   5   3        560.27        530.54        16.49 o                         
 -13   5   3       1338.59       1339.21        24.16 o                         
 -11   5   3       5495.09       5425.20        53.34 o                         
  -9   5   3        827.46       1021.85        16.92 o                         
  -7   5   3       2414.25       2409.15        26.64 o                         
  -5   5   3      15746.22      15124.40       115.66 o                         
  -3   5   3       1196.03       1037.40        17.83 o                         
  -1   5   3        502.42        447.72        14.51 o                         
   1   5   3       1617.33       1418.81        19.25 o                         
   3   5   3        767.81       1002.86        18.63 o                         
   5   5   3        388.10        458.84        12.45 o                         
   7   5   3       1134.95       1186.06        21.90 o                         
   9   5   3       6442.18       6511.50        69.87 o                         
  11   5   3        412.55        460.31        16.43 o                         
  13   5   3       3771.70       3584.97        56.02 o                         
  15   5   3       1831.32       1866.57        35.21 o                         
  17   5   3        183.89        155.55        11.79 o                         
  19   5   3          1.01          2.14         8.40 o                         
  21   5   3        829.62        908.65        30.82 o                         
  23   5   3        100.83        108.52        15.25 o                         
  25   5   3         25.35         11.15        12.00 o                         
  27   5   3        489.43        459.60        39.05 o                         
  29   5   3        300.26        258.21        26.49 o                         
 -32   6   3         70.54         60.10        26.02 o                         
 -30   6   3          7.71        -12.68        12.68 o                         
 -28   6   3        100.98        112.47        16.35 o                         
 -26   6   3        108.42        110.73        14.84 o                         
 -24   6   3         68.99         47.72        10.19 o                         
 -22   6   3         35.27         32.78         9.72 o                         
 -20   6   3        167.49        172.60        13.69 o                         
 -18   6   3         67.77         76.62        10.33 o                         
 -16   6   3       2070.97       2108.13        41.20 o                         
 -14   6   3       8179.55       8191.81        85.13 o                         
 -12   6   3       3118.94       3130.57        41.48 o                         
 -10   6   3       1738.14       1853.44        26.34 o                         
  -8   6   3       2758.33       2504.87        29.90 o                         
  -6   6   3          8.11         -3.72         4.21 o                         
  -4   6   3        148.33         78.53         7.49 o                         
  -2   6   3        256.87        277.65        12.75 o                         
   0   6   3       1937.79       2109.95        36.48 o                         
   2   6   3         64.05         84.11         9.18 o                         
   4   6   3       3484.67       3458.35        42.21 o                         
   6   6   3       2783.77       2840.40        42.52 o                         
   8   6   3       1748.35       1771.02        33.05 o                         
  10   6   3        427.86        384.92        17.27 o                         
  12   6   3         31.70         19.45         7.15 o                         
  14   6   3       1011.09        968.09        25.66 o                         
  16   6   3        300.51        292.70        16.74 o                         
  18   6   3        756.11        800.60        27.66 o                         
  20   6   3        114.00        177.68        16.44 o                         
  22   6   3        144.07        156.10        17.89 o                         
  24   6   3        262.76        275.77        21.27 o                         
  26   6   3         11.92        -15.27        15.27 o                         
 -31   7   3         41.68        -15.13        16.80 o                         
 -29   7   3         79.08         59.87        16.10 o                         
 -27   7   3        151.37        137.83        17.12 o                         
 -25   7   3         69.97         66.05        15.06 o                         
 -23   7   3       1021.58       1204.57        32.72 o                         
 -21   7   3       2157.55       2194.84        42.73 o                         
 -19   7   3        103.70         94.79        11.04 o                         
 -17   7   3        444.28        402.85        18.23 o                         
 -15   7   3        389.31        374.29        17.88 o                         
 -13   7   3        401.17        384.19        17.70 o                         
 -11   7   3        761.97        768.71        21.70 o                         
  -9   7   3       1018.26       1059.02        31.73 o                         
  -7   7   3        488.04        432.61        15.85 o                         
  -5   7   3       6217.31       6646.98        70.34 o                         
  -3   7   3       3738.63       3769.71        55.08 o                         
  -1   7   3       1351.50       1403.09        36.33 o                         
   1   7   3       2339.71       2477.84        42.71 o                         
   3   7   3         35.63         57.53         9.48 o                         
   5   7   3        651.82        574.55        18.75 o                         
   7   7   3         26.90         25.23         7.55 o                         
   9   7   3       3671.42       3592.80        52.69 o                         
  11   7   3          0.31          3.78         7.39 o                         
  13   7   3       1011.09       1034.27        27.20 o                         
  15   7   3        998.21       1077.60        28.98 o                         
  17   7   3          6.71         -6.94         8.33 o                         
  19   7   3        290.85        309.79        25.50 o                         
  21   7   3        251.25        259.24        19.73 o                         
  23   7   3        117.76         79.28        15.79 o                         
  25   7   3          2.27        -15.66        15.66 o                         
 -28   8   3         27.67         26.55        15.04 o                         
 -26   8   3         30.59         12.44        13.86 o                         
 -24   8   3         73.54         32.82        15.67 o                         
 -22   8   3         27.17         -7.22        11.17 o                         
 -20   8   3        102.98        125.43        12.10 o                         
 -18   8   3        558.73        607.06        23.21 o                         
 -16   8   3        128.08        128.92        12.20 o                         
 -14   8   3       2260.95       2286.70        41.57 o                         
 -12   8   3       1032.84       1004.13        25.43 o                         
 -10   8   3         26.16         15.55         8.43 o                         
  -8   8   3       2489.11       2640.28        45.23 o                         
  -6   8   3        159.23        133.54        10.20 o                         
  -4   8   3         40.82         47.16         9.18 o                         
  -2   8   3        427.05        467.34        23.67 o                         
   0   8   3       1810.76       1831.15        36.37 o                         
   2   8   3         30.08         23.56         7.78 o                         
   4   8   3        992.39       1116.29        31.30 o                         
   6   8   3       2950.53       3028.05        46.33 o                         
   8   8   3         38.88         44.28         8.91 o                         
  10   8   3        791.87        804.31        25.04 o                         
  12   8   3        230.50        218.91        15.55 o                         
  14   8   3        264.77        250.43        16.86 o                         
  16   8   3        182.32        155.57        14.57 o                         
  18   8   3        427.47        458.86        29.27 o                         
  20   8   3        201.57        220.43        19.36 o                         
  22   8   3        315.82        294.46        24.29 o                         
  24   8   3        472.40        459.08        31.09 o                         
 -25   9   3          1.32        -13.62        13.62 o                         
 -23   9   3        309.55        299.80        24.76 o                         
 -21   9   3          6.68         -4.00        10.08 o                         
 -19   9   3        524.33        502.81        31.28 o                         
 -17   9   3        255.92        238.66        21.90 o                         
 -15   9   3        341.75        344.98        21.70 o                         
 -13   9   3         75.44         83.48        11.92 o                         
 -11   9   3          6.29         -0.34        10.34 o                         
  -9   9   3          0.11         -7.53         7.53 o                         
  -7   9   3         35.65         10.62         8.45 o                         
  -5   9   3       1745.57       1788.41        37.51 o                         
  -3   9   3        657.65        576.02        25.21 o                         
  -1   9   3          1.74         -1.18         6.65 o                         
   1   9   3         59.31         63.54         9.56 o                         
   3   9   3         79.10         50.69        11.41 o                         
   5   9   3         92.27         76.38        11.04 o                         
   7   9   3        221.93        213.65        16.84 o                         
   9   9   3        818.45        803.53        24.99 o                         
  11   9   3         16.71          6.46         9.08 o                         
  13   9   3          6.62         -6.01        10.92 o                         
  15   9   3        151.26        140.83        13.96 o                         
  17   9   3         79.20         61.73        13.40 o                         
  19   9   3         12.65         10.44        13.67 o                         
  21   9   3          5.71        -21.64        21.64 o                         
 -22  10   3          1.46         -9.05        14.90 o                         
 -20  10   3        128.29        141.53        19.75 o                         
 -18  10   3         75.22         41.03        14.74 o                         
 -16  10   3         74.21         34.23        13.62 o                         
 -14  10   3         69.71         85.56        14.26 o                         
 -12  10   3          5.62        -10.17        10.17 o                         
 -10  10   3          8.64         -9.53        12.30 o                         
  -8  10   3        192.85        180.14        18.74 o                         
  -6  10   3        626.37        621.46        33.26 o                         
  -4  10   3        224.71        202.74        19.42 o                         
  -2  10   3        305.59        314.25        22.97 o                         
   0  10   3        344.60        325.56        23.72 o                         
   2  10   3          0.02        -12.08        12.08 o                         
   4  10   3        601.73        680.12        31.16 o                         
   6  10   3        875.67        929.88        34.54 o                         
   8  10   3          7.61          7.12        14.57 o                         
  10  10   3         21.73         -1.72        11.52 o                         
  12  10   3         61.13         11.27        21.56 o                         
  14  10   3          2.27        -14.45        14.45 o                         
  16  10   3        264.19        254.71        30.72 o                         
  18  10   3        323.60        360.09        42.99 o                         
 -19  11   3         40.96         20.85        18.08 o                         
 -17  11   3         42.17         47.96        18.40 o                         
 -15  11   3        174.41        148.30        22.21 o                         
 -13  11   3        108.77         86.70        19.68 o                         
 -11  11   3         37.37          9.13        17.55 o                         
  -9  11   3         12.81         -5.16        16.60 o                         
  -7  11   3         54.63         40.09        17.55 o                         
  -5  11   3        499.81        544.47        38.24 o                         
  -3  11   3          3.95          8.27        15.52 o                         
  -1  11   3         32.62         37.56        15.29 o                         
   1  11   3        178.03        206.83        24.52 o                         
   3  11   3         44.50         32.08        18.33 o                         
   5  11   3        201.11        187.27        23.95 o                         
   7  11   3         75.53         98.63        18.25 o                         
   9  11   3         72.84         94.77        19.85 o                         
  11  11   3          3.70        -17.02        17.02 o                         
  13  11   3         82.51         94.39        24.34 o                         
 -12  12   3        242.82        327.80        31.84 o                         
 -10  12   3          0.66        -17.40        17.40 o                         
  -8  12   3        168.92        166.80        32.05 o                         
  -6  12   3        109.20        140.82        23.41 o                         
  -4  12   3        175.62        184.68        25.90 o                         
  -2  12   3        890.29       1134.11        55.30 o                         
   0  12   3        445.45        525.06        38.40 o                         
   2  12   3         29.12         -6.52        20.82 o                         
   4  12   3        752.70        904.10        47.68 o                         
   6  12   3        527.13        525.03        39.17 o                         
   8  12   3         73.73        108.03        22.10 o                         
 -36   0   4          0.33         11.14        39.62 o                         
 -34   0   4          7.67         34.81        19.75 o                         
 -32   0   4        127.94        121.29        25.40 o                         
 -30   0   4        552.34        595.54        42.73 o                         
 -28   0   4       1064.41       1095.09        40.20 o                         
 -26   0   4       3334.43       3439.56        70.30 o                         
 -24   0   4       1744.89       1683.56        30.30 o                         
 -22   0   4        153.31        151.82        10.03 o                         
 -20   0   4        472.13        402.51        13.92 o                         
 -18   0   4        690.57        652.07        23.29 o                         
 -16   0   4      15749.06      15745.08       182.16 o                         
 -14   0   4      15352.11      17538.46       166.62 o                         
 -12   0   4      35837.28      36783.21       291.25 o                         
 -10   0   4        174.85        333.16         8.40 o                         
  -8   0   4       5541.95       4768.26        51.62 o                         
  -6   0   4      54099.75      51257.12       571.82 o                         
  -4   0   4         33.93         48.82         3.73 o                         
  -2   0   4       3637.48       3717.04        36.66 o                         
   0   0   4      68544.80      68439.38      3002.69 o                         
   4   0   4      21991.68      21627.71       247.11 o                         
   6   0   4      44286.37      41409.04       380.66 o                         
   8   0   4     120142.55     126055.23      3052.89 o                         
  10   0   4       8155.92       8317.10        92.05 o                         
  12   0   4       1763.02       1650.60        30.88 o                         
  14   0   4        389.92        316.51        15.37 o                         
  16   0   4       5221.73       5049.48       102.85 o                         
  18   0   4       3047.18       2865.98        75.74 o                         
  20   0   4       9246.21       9705.67       181.92 o                         
  22   0   4       2201.77       2403.32        75.20 o                         
  24   0   4       1088.90       1114.47        52.71 o                         
  26   0   4       1785.78       1953.88        74.72 o                         
  28   0   4         17.35         -2.63        20.01 o                         
  30   0   4         59.71         78.72        25.63 o                         
 -37   1   4          6.65          1.30        19.24 o                         
 -35   1   4          0.34        -17.09        17.09 o                         
 -33   1   4          0.56        -11.54        11.54 o                         
 -31   1   4          1.45        -11.11        11.11 o                         
 -29   1   4         44.10         39.97         9.10 o                         
 -27   1   4        203.01        195.37        10.28 o                         
 -25   1   4         29.04         10.43         5.92 o                         
 -23   1   4        164.27        188.20        10.68 o                         
 -21   1   4        142.77        141.02         6.92 o                         
 -19   1   4         27.20         33.01         4.02 o                         
 -17   1   4        515.49        531.90        12.04 o                         
 -15   1   4       6291.39       6639.31        54.49 o                         
 -13   1   4          8.92          7.37         2.62 o                         
 -11   1   4       7876.30       8078.32        51.89 o                         
  -9   1   4          3.57         14.68         2.07 o                         
  -7   1   4        495.87        434.93         6.67 o                         
  -5   1   4       1445.34       1232.60        10.83 o                         
  -3   1   4       8336.84       8737.83        50.87 o                         
  -1   1   4         44.01         25.18         2.44 o                         
   1   1   4         96.23         69.74         3.35 o                         
   3   1   4       4578.76       4595.60        34.36 o                         
   5   1   4       5910.30       5701.85        47.68 o                         
   7   1   4       2138.79       2174.77        26.97 o                         
   9   1   4         49.72         61.26         4.38 o                         
  11   1   4        171.63        163.23         7.25 o                         
  13   1   4       1217.95       1208.52        20.47 o                         
  15   1   4       1862.27       1807.34        30.66 o                         
  17   1   4          0.01          0.00         5.78 o                         
  19   1   4        116.79        117.41        10.20 o                         
  21   1   4        164.97        145.08        15.59 o                         
  23   1   4         51.78         39.11        12.28 o                         
  25   1   4         11.95         16.61        11.86 o                         
  27   1   4         54.45         31.03        15.38 o                         
  29   1   4         30.94         16.82        21.77 o                         
  31   1   4         31.27         52.91        36.56 o                         
 -36   2   4         10.14        -16.78        18.83 o                         
 -34   2   4         13.44        -15.74        15.74 o                         
 -32   2   4        155.71        143.19        22.90 o                         
 -30   2   4        367.53        383.03        19.62 o                         
 -28   2   4         28.18         30.56         7.64 o                         
 -26   2   4       3857.87       4081.25        57.82 o                         
 -24   2   4       1392.42       1345.41        30.09 o                         
 -22   2   4         94.57         77.52         8.36 o                         
 -20   2   4         59.69         75.85         6.14 o                         
 -18   2   4       2760.17       2787.29        33.07 o                         
 -16   2   4       1445.56       1278.34        19.06 o                         
 -14   2   4         32.04        118.29         6.63 o                         
 -12   2   4      20127.85      19813.86       128.88 o                         
 -10   2   4       4815.06       4630.86        34.71 o                         
  -8   2   4      12082.39      11960.05        69.17 o                         
  -6   2   4         79.98         39.36         2.63 o                         
  -4   2   4       2124.19       2173.17        17.50 o                         
  -2   2   4        905.52        891.45        10.65 o                         
   0   2   4      32258.59      32111.16       191.23 o                         
   2   2   4      38929.13      38115.54       226.88 o                         
   4   2   4      18969.71      19742.36       138.05 o                         
   6   2   4       1643.95       1652.76        21.98 o                         
   8   2   4       7118.27       7253.08        61.30 o                         
  10   2   4       1217.96       1193.68        18.55 o                         
  12   2   4        278.91        288.83        15.13 o                         
  14   2   4        203.68        159.15        11.82 o                         
  16   2   4       1684.89       1765.57        37.91 o                         
  18   2   4       1664.51       1638.26        35.59 o                         
  20   2   4       3585.46       3643.53        72.96 o                         
  22   2   4        771.08        900.63        33.20 o                         
  24   2   4        338.18        373.96        28.51 o                         
  26   2   4        946.03       1046.52        41.15 o                         
  28   2   4          4.69        -16.57        16.57 o                         
  30   2   4         28.52         18.14        19.98 o                         
 -35   3   4         26.95         42.77        21.02 o                         
 -33   3   4         23.32         10.09        13.37 o                         
 -31   3   4          0.95         -0.35        10.29 o                         
 -29   3   4        620.59        667.99        25.08 o                         
 -27   3   4         28.22         22.48         9.14 o                         
 -25   3   4        552.16        565.46        19.13 o                         
 -23   3   4        135.03        128.96        10.02 o                         
 -21   3   4        334.14        344.75        12.66 o                         
 -19   3   4         32.19         38.72         5.13 o                         
 -17   3   4       1599.01       1502.02        21.27 o                         
 -15   3   4       4143.67       4701.42        41.66 o                         
 -13   3   4          0.13         -0.05         3.25 o                         
 -11   3   4       2960.82       3090.57        35.20 o                         
  -9   3   4       2027.78       2107.74        23.92 o                         
  -7   3   4         72.35         74.64         4.84 o                         
  -5   3   4        442.54        405.01         7.64 o                         
  -3   3   4       4822.12       4721.73        37.98 o                         
  -1   3   4       6119.57       6348.22        46.36 o                         
   1   3   4       4761.35       5022.74        42.72 o                         
   3   3   4       4112.34       4117.55        40.76 o                         
   5   3   4       6938.37       7511.17        58.62 o                         
   7   3   4        172.46        154.20         8.43 o                         
   9   3   4        137.39        126.40         7.15 o                         
  11   3   4       1077.63       1117.83        21.09 o                         
  13   3   4         93.32         76.45         5.95 o                         
  15   3   4        829.43        945.79        28.51 o                         
  17   3   4        712.10        693.93        24.39 o                         
  19   3   4          9.90         18.27         8.56 o                         
  21   3   4        286.39        285.88        18.67 o                         
  23   3   4         57.80         33.35         8.57 o                         
  25   3   4          0.99          5.72        13.07 o                         
  27   3   4          6.68         -7.16        14.39 o                         
  29   3   4          0.77        -14.68        14.68 o                         
 -34   4   4          0.42        -15.44        15.44 o                         
 -32   4   4        201.64        193.57        23.55 o                         
 -30   4   4        421.79        468.75        24.58 o                         
 -28   4   4         29.96          6.70        10.20 o                         
 -26   4   4       2250.92       2334.90        52.33 o                         
 -24   4   4        550.52        554.95        19.38 o                         
 -22   4   4        256.05        215.81        10.93 o                         
 -20   4   4        216.68        215.04        10.59 o                         
 -18   4   4       3393.43       3670.57        42.34 o                         
 -16   4   4        115.87        109.43         7.77 o                         
 -14   4   4        852.41        832.23        17.08 o                         
 -12   4   4       5852.78       5730.45        53.38 o                         
 -10   4   4       3317.53       3283.15        35.50 o                         
  -8   4   4       5679.00       5538.24        49.30 o                         
  -6   4   4        202.18        159.84         7.10 o                         
  -4   4   4        730.39        799.54        15.76 o                         
  -2   4   4        245.41        227.65         9.42 o                         
   0   4   4      15999.38      15791.16       108.75 o                         
   2   4   4       3485.30       2828.94        30.08 o                         
   4   4   4        443.65        503.78        12.83 o                         
   6   4   4         48.12         24.72         4.79 o                         
   8   4   4         26.89         64.82         6.53 o                         
  10   4   4        917.95        758.85        19.33 o                         
  12   4   4         75.81         60.59         6.67 o                         
  14   4   4        763.22        730.47        20.99 o                         
  16   4   4         54.11         52.93         9.83 o                         
  18   4   4        815.74        830.73        27.65 o                         
  20   4   4       1001.94       1046.38        31.60 o                         
  22   4   4        121.49        129.55        14.52 o                         
  24   4   4          9.32         -6.38        10.60 o                         
  26   4   4        311.92        316.15        26.34 o                         
  28   4   4         11.56        -16.13        16.13 o                         
 -33   5   4        118.21        111.52        21.46 o                         
 -31   5   4          4.01          3.48        13.76 o                         
 -29   5   4        181.99        189.98        18.80 o                         
 -27   5   4         87.13         74.38        12.92 o                         
 -25   5   4        260.99        233.75        13.88 o                         
 -23   5   4         70.48         86.72         9.45 o                         
 -21   5   4        871.09        904.95        21.95 o                         
 -19   5   4         90.69         92.70         9.51 o                         
 -17   5   4        375.34        375.74        16.07 o                         
 -15   5   4        925.36        878.06        20.18 o                         
 -13   5   4       1181.38       1143.26        21.19 o                         
 -11   5   4        301.31        259.73        10.09 o                         
  -9   5   4        584.04        520.82        11.85 o                         
  -7   5   4       2448.69       2545.08        34.07 o                         
  -5   5   4       1275.28       1330.83        22.52 o                         
  -3   5   4       2797.78       2707.38        49.68 o                         
  -1   5   4        468.41        570.28        15.75 o                         
   1   5   4       1693.75       1777.01        22.99 o                         
   3   5   4       2484.41       2528.15        28.62 o                         
   5   5   4        273.29        277.05        11.71 o                         
   7   5   4         59.16         52.22         6.85 o                         
   9   5   4         43.45         44.61         7.02 o                         
  11   5   4          2.96         -0.73         5.74 o                         
  13   5   4       1895.26       1903.31        34.57 o                         
  15   5   4         10.76          6.24         8.16 o                         
  17   5   4         97.29         75.80        10.47 o                         
  19   5   4         89.57         93.28        12.22 o                         
  21   5   4         22.76         22.15        10.21 o                         
  23   5   4          6.25          4.87        11.48 o                         
  25   5   4         12.75        -11.85        11.85 o                         
  27   5   4          2.34          6.86        17.70 o                         
 -32   6   4         34.43         25.68        17.77 o                         
 -30   6   4        138.28        158.46        17.35 o                         
 -28   6   4        153.98        161.61        18.30 o                         
 -26   6   4        390.14        443.73        26.82 o                         
 -24   6   4         94.83         74.42        11.63 o                         
 -22   6   4       1162.01       1218.63        28.12 o                         
 -20   6   4        342.19        342.57        17.29 o                         
 -18   6   4        490.51        527.45        20.63 o                         
 -16   6   4       1702.90       1864.26        33.81 o                         
 -14   6   4        102.59         96.81         9.13 o                         
 -12   6   4       1498.43       1533.45        24.37 o                         
 -10   6   4       1306.35       1167.71        19.52 o                         
  -8   6   4        888.91        808.32        19.05 o                         
  -6   6   4       2583.43       2701.98        37.40 o                         
  -4   6   4         64.07         56.64         7.12 o                         
  -2   6   4        804.21        837.31        20.74 o                         
   0   6   4       6126.61       6612.44        83.06 o                         
   2   6   4       2409.86       2167.12        31.72 o                         
   4   6   4         23.31         22.55         6.14 o                         
   6   6   4       5243.04       5369.31        64.01 o                         
   8   6   4       6535.58       6582.23        77.49 o                         
  10   6   4        237.72        212.13        13.19 o                         
  12   6   4        941.65        970.11        25.17 o                         
  14   6   4        931.09        991.21        26.56 o                         
  16   6   4          8.46         16.79         8.94 o                         
  18   6   4        689.23        799.02        27.59 o                         
  20   6   4        847.18        893.16        31.05 o                         
  22   6   4        147.44        147.20        16.38 o                         
  24   6   4        111.93         79.74        17.78 o                         
  26   6   4        202.71        215.17        41.65 o                         
 -31   7   4          9.84          8.06        16.66 o                         
 -29   7   4        153.19        141.47        18.78 o                         
 -27   7   4         18.46         30.66        13.32 o                         
 -25   7   4         16.51          8.06        10.12 o                         
 -23   7   4         86.40         88.71        10.92 o                         
 -21   7   4        752.49        793.47        26.23 o                         
 -19   7   4        111.44        122.89        12.09 o                         
 -17   7   4        135.48        156.69        12.29 o                         
 -15   7   4       1673.60       1669.31        32.95 o                         
 -13   7   4       1604.35       1577.39        33.64 o                         
 -11   7   4         38.00         21.30         5.47 o                         
  -9   7   4       3426.76       3422.12        46.77 o                         
  -7   7   4       5042.57       4998.39        58.74 o                         
  -5   7   4         25.51         23.68         8.19 o                         
  -3   7   4       4755.14       4789.98        61.67 o                         
  -1   7   4       3676.19       3659.08        52.16 o                         
   1   7   4        208.03        202.20        13.74 o                         
   3   7   4       1506.67       1507.61        47.08 o                         
   5   7   4        525.79        502.45        16.44 o                         
   7   7   4        144.16        149.34        12.08 o                         
   9   7   4          1.06         -2.82         6.72 o                         
  11   7   4       1486.05       1606.61        34.62 o                         
  13   7   4         46.16         39.27         9.44 o                         
  15   7   4        165.67        159.09        14.27 o                         
  17   7   4        743.63        814.27        30.86 o                         
  19   7   4          0.00          5.34        17.88 o                         
  21   7   4          8.24          2.11        12.14 o                         
  23   7   4          1.40         10.47        13.20 o                         
  25   7   4         22.95          6.40        17.23 o                         
 -28   8   4         79.21         57.28        15.41 o                         
 -26   8   4        141.48        154.67        17.31 o                         
 -24   8   4         66.30         17.55        11.42 o                         
 -22   8   4        228.78        225.89        16.52 o                         
 -20   8   4        203.91        216.17        16.19 o                         
 -18   8   4        157.73        152.75        13.26 o                         
 -16   8   4        209.18        190.49        13.75 o                         
 -14   8   4        174.29        190.45        17.96 o                         
 -12   8   4        764.56        783.61        26.33 o                         
 -10   8   4        358.47        317.15        17.46 o                         
  -8   8   4         83.84         52.12         9.43 o                         
  -6   8   4        369.77        359.90        18.34 o                         
  -4   8   4        624.94        580.69        21.13 o                         
  -2   8   4       2409.76       2239.64        41.17 o                         
   0   8   4        179.72        229.22        15.12 o                         
   2   8   4        454.26        482.56        22.15 o                         
   4   8   4        750.35        695.72        25.70 o                         
   6   8   4        971.57       1045.58        23.48 o                         
   8   8   4        666.89        721.41        23.46 o                         
  10   8   4        481.12        432.05        20.70 o                         
  12   8   4        623.80        620.89        25.15 o                         
  14   8   4        470.02        431.57        24.32 o                         
  16   8   4         59.62         67.48        13.81 o                         
  18   8   4         89.81        104.83        16.76 o                         
  20   8   4        185.47        162.65        20.18 o                         
  22   8   4         31.28         15.97        17.11 o                         
 -27   9   4         71.58         40.68        18.76 o                         
 -25   9   4         28.02         12.85        23.78 o                         
 -23   9   4         71.65         78.54        13.61 o                         
 -21   9   4        320.94        335.30        23.59 o                         
 -19   9   4          0.13         -0.59         9.71 o                         
 -17   9   4        413.74        439.81        23.17 o                         
 -15   9   4        558.72        552.62        24.70 o                         
 -13   9   4        138.79        121.74        12.64 o                         
 -11   9   4        211.66        186.57        15.17 o                         
  -9   9   4        106.45         81.53        10.90 o                         
  -7   9   4        128.22        145.98        11.86 o                         
  -5   9   4        299.62        297.67        15.99 o                         
  -3   9   4       1083.69       1015.45        28.68 o                         
  -1   9   4        439.63        394.42        20.40 o                         
   1   9   4        411.01        328.80        18.84 o                         
   3   9   4        590.35        592.70        37.34 o                         
   5   9   4        474.55        496.88        25.64 o                         
   7   9   4         72.70         65.96        12.70 o                         
   9   9   4         95.82        112.35        12.86 o                         
  11   9   4       1061.70       1106.33        32.44 o                         
  13   9   4          2.26         -9.14         9.14 o                         
  15   9   4          0.40        -10.30        10.30 o                         
  17   9   4        152.35        139.87        25.26 o                         
  19   9   4          6.34        -12.73        19.76 o                         
 -22  10   4          0.03        -13.27        13.27 o                         
 -20  10   4         30.77          4.63        14.27 o                         
 -18  10   4        251.12        203.37        21.25 o                         
 -16  10   4         10.80         11.51        12.90 o                         
 -14  10   4        567.24        556.33        29.87 o                         
 -12  10   4       1197.59       1384.36        36.53 o                         
 -10  10   4        191.01        204.20        20.93 o                         
  -8  10   4         10.45          1.94         9.75 o                         
  -6  10   4         49.71         31.03        12.27 o                         
  -4  10   4         66.30         48.02        12.96 o                         
  -2  10   4        110.65        149.40        17.49 o                         
   0  10   4        160.64        214.97        21.30 o                         
   2  10   4        245.23        219.89        19.25 o                         
   4  10   4          1.16         -9.60         9.60 o                         
   6  10   4        729.09        877.11        42.56 o                         
   8  10   4        141.35        133.08        17.12 o                         
  10  10   4          0.44        -11.32        12.43 o                         
  12  10   4          7.68          9.39        20.91 o                         
  14  10   4        152.02        107.27        20.43 o                         
  16  10   4          1.15        -20.48        20.48 o                         
 -19  11   4         24.70         -8.20        18.32 o                         
 -17  11   4        121.04        124.59        23.69 o                         
 -15  11   4        114.00         85.66        21.36 o                         
 -13  11   4         25.95        -10.47        13.35 o                         
 -11  11   4         44.03         56.30        19.18 o                         
  -9  11   4        225.55        279.30        27.53 o                         
  -7  11   4        139.62        173.55        21.15 o                         
  -5  11   4        268.38        301.79        25.90 o                         
  -3  11   4        442.83        434.30        29.16 o                         
  -1  11   4        226.49        211.78        25.76 o                         
   1  11   4         53.05         76.14        18.63 o                         
   3  11   4         17.84          7.12        15.98 o                         
   5  11   4          0.02         -2.09        14.03 o                         
   7  11   4          7.24        -15.97        15.97 o                         
   9  11   4        387.56        417.31        31.13 o                         
  11  11   4        502.52        523.24        37.15 o                         
  13  11   4          8.17          9.84        18.32 o                         
 -12  12   4        368.07        412.44        35.33 o                         
 -10  12   4         67.22         73.39        21.81 o                         
  -8  12   4         42.10         15.54        18.27 o                         
  -6  12   4         22.77        -10.37        19.50 o                         
  -4  12   4         33.45         18.84        19.34 o                         
  -2  12   4        214.19        188.28        31.15 o                         
   0  12   4        208.33        231.34        28.39 o                         
   2  12   4         49.58         33.24        19.76 o                         
   4  12   4        143.31        160.14        27.67 o                         
   6  12   4        573.06        621.35        39.34 o                         
 -37   1   5        339.57        319.87        30.84 o                         
 -35   1   5        234.54        254.92        28.51 o                         
 -33   1   5        321.78        373.11        33.36 o                         
 -31   1   5        197.71        145.39        17.09 o                         
 -29   1   5         84.12         80.40         9.13 o                         
 -27   1   5         25.27         18.20         6.63 o                         
 -25   1   5        732.73        735.64        16.08 o                         
 -23   1   5         72.81         91.69         8.29 o                         
 -21   1   5       3387.66       3202.14        34.25 o                         
 -19   1   5       7992.25       7760.11        64.15 o                         
 -17   1   5      20122.83      21891.55       175.10 o                         
 -15   1   5         13.67          3.40         2.63 o                         
 -13   1   5      11018.05      10033.32        71.29 o                         
 -11   1   5       2200.71       2276.77        19.51 o                         
  -9   1   5       1390.47       1398.50        13.15 o                         
  -7   1   5      16780.29      15356.39        80.22 o                         
  -5   1   5       1353.85       1296.54        11.67 o                         
  -3   1   5      19448.91      17930.78       100.21 o                         
  -1   1   5      56788.07      53870.16       297.79 o                         
   1   1   5      36828.20      36189.30       197.09 o                         
   3   1   5       7515.85       8706.02        65.31 o                         
   5   1   5          0.06          7.18         3.12 o                         
   7   1   5      15247.52      15421.56       151.17 o                         
   9   1   5         14.47         21.82         3.54 o                         
  11   1   5       5972.15       5734.16        48.52 o                         
  13   1   5       7414.21       7167.81        75.78 o                         
  15   1   5         57.74         46.58         7.32 o                         
  17   1   5       2317.31       2211.58        35.78 o                         
  19   1   5       1582.53       1518.94        27.73 o                         
  21   1   5          2.12         -9.72         9.72 o                         
  23   1   5         21.86         36.83        10.65 o                         
  25   1   5       1209.78       1381.36        45.25 o                         
  27   1   5        135.32        106.14        18.69 o                         
  29   1   5        149.74        142.74        21.86 o                         
 -36   2   5         32.41         11.12        18.79 o                         
 -34   2   5         34.63         30.20        14.39 o                         
 -32   2   5        136.83         78.90        19.30 o                         
 -30   2   5          0.90        -12.58        12.58 o                         
 -28   2   5        139.76        137.72        11.08 o                         
 -26   2   5          0.03         -5.84         6.49 o                         
 -24   2   5        113.29        102.30         6.52 o                         
 -22   2   5          1.78          2.74         4.18 o                         
 -20   2   5        692.90        686.12        14.91 o                         
 -18   2   5        533.33        592.34        12.82 o                         
 -16   2   5        168.91        236.19         7.56 o                         
 -14   2   5        107.65         95.42         5.44 o                         
 -12   2   5       4671.42       4836.02        40.91 o                         
 -10   2   5       5314.79       5341.73        35.56 o                         
  -8   2   5      16494.46      16687.51        98.36 o                         
  -6   2   5      11947.22      11337.22        69.47 o                         
  -4   2   5       2833.02       2926.84        22.25 o                         
  -2   2   5       2233.45       2237.93        20.52 o                         
   0   2   5       2297.64       2257.02        20.69 o                         
   2   2   5       3251.08       3612.08        31.25 o                         
   4   2   5        570.16        623.24        12.72 o                         
   6   2   5       6341.59       6505.19        61.06 o                         
   8   2   5       1270.80       1337.83        20.94 o                         
  10   2   5      15744.00      15243.32       148.69 o                         
  12   2   5        184.80        235.18         8.93 o                         
  14   2   5        556.63        524.67        19.51 o                         
  16   2   5         26.45         34.15         8.11 o                         
  18   2   5       1531.04       1573.00        32.57 o                         
  20   2   5        386.03        382.60        19.31 o                         
  22   2   5        392.21        358.70        23.33 o                         
  24   2   5         20.08         -3.21        15.44 o                         
  26   2   5         81.41         47.02        16.00 o                         
  28   2   5         15.07        -15.77        15.77 o                         
 -37   3   5        130.83        108.90        24.01 o                         
 -35   3   5          3.62         -2.53        17.31 o                         
 -33   3   5        213.18        232.00        23.47 o                         
 -31   3   5        200.74        176.62        17.89 o                         
 -29   3   5        145.39        130.01        16.81 o                         
 -27   3   5        368.48        344.00        15.95 o                         
 -25   3   5       1911.63       1898.63        36.96 o                         
 -23   3   5        136.03        119.50         7.55 o                         
 -21   3   5       6347.81       5943.50        54.09 o                         
 -19   3   5       8630.45       8879.55        76.20 o                         
 -17   3   5       3570.28       4146.68        44.07 o                         
 -15   3   5       1113.97       1429.17        20.29 o                         
 -13   3   5       3638.89       3988.54        56.47 o                         
 -11   3   5         27.34         40.70         4.44 o                         
  -9   3   5        100.71        118.84         5.90 o                         
  -7   3   5      26625.14      27092.38       176.89 o                         
  -5   3   5         11.70         14.44         2.65 o                         
  -3   3   5       9799.88      10305.63        71.86 o                         
  -1   3   5       4082.96       3187.86        28.57 o                         
   1   3   5        293.63        423.31         9.74 o                         
   3   3   5         10.52         10.72         3.53 o                         
   5   3   5       1895.67       1961.19        24.56 o                         
   7   3   5       1677.33       1679.33        24.00 o                         
   9   3   5       1027.55        997.40        18.37 o                         
  11   3   5       3620.51       3286.46        40.78 o                         
  13   3   5       1539.70       1350.86        20.76 o                         
  15   3   5        364.51        337.91        26.95 o                         
  17   3   5       1156.38       1151.18        31.34 o                         
  19   3   5         70.22         63.11        10.68 o                         
  21   3   5          0.37         -8.01         8.01 o                         
  23   3   5          5.49          6.39        10.94 o                         
  25   3   5        408.43        432.79        27.50 o                         
  27   3   5         17.05         26.84        15.38 o                         
  29   3   5         36.07         -4.37        19.65 o                         
 -36   4   5          0.00        -11.50        18.02 o                         
 -34   4   5         35.28          5.25        15.82 o                         
 -32   4   5         27.19         12.85        11.93 o                         
 -30   4   5          2.65         -9.18         9.18 o                         
 -28   4   5        121.34        133.47        11.89 o                         
 -26   4   5         15.05         12.65         8.17 o                         
 -24   4   5         24.06         25.02         6.09 o                         
 -22   4   5        800.72        649.63        18.52 o                         
 -20   4   5        260.00        281.88        12.70 o                         
 -18   4   5         79.24         73.15         6.65 o                         
 -16   4   5        237.16        219.44        10.50 o                         
 -14   4   5       1883.78       2006.68        28.65 o                         
 -12   4   5       1902.28       1718.62        25.71 o                         
 -10   4   5        566.24        509.33        12.16 o                         
  -8   4   5       3448.68       3366.81        34.62 o                         
  -6   4   5       4458.63       4773.47        43.16 o                         
  -4   4   5       3026.85       3451.82        34.57 o                         
  -2   4   5        381.28        363.09         8.98 o                         
   0   4   5        538.01        592.56        11.69 o                         
   2   4   5        421.69        444.14        11.25 o                         
   4   4   5       1829.04       1885.92        27.29 o                         
   6   4   5       1389.82       1345.95        22.88 o                         
   8   4   5        443.64        398.90        16.51 o                         
  10   4   5          0.39          5.52         5.76 o                         
  12   4   5        477.08        441.02        15.17 o                         
  14   4   5        315.13        311.97        15.26 o                         
  16   4   5        175.79        178.82        14.42 o                         
  18   4   5         17.77         24.09         9.58 o                         
  20   4   5         31.86         15.00         9.85 o                         
  22   4   5          3.17         -4.09        10.63 o                         
  24   4   5         88.01         80.17        16.85 o                         
  26   4   5        142.02        129.72        20.62 o                         
  28   4   5         35.34         46.25        18.65 o                         
 -35   5   5         20.14         10.84        20.25 o                         
 -33   5   5         52.43         40.70        22.49 o                         
 -31   5   5        340.73        351.37        24.61 o                         
 -29   5   5         23.72          0.83        11.22 o                         
 -27   5   5          6.82         -1.59        11.12 o                         
 -25   5   5        152.30        165.43        12.03 o                         
 -23   5   5         59.33         47.02         8.21 o                         
 -21   5   5       6192.17       6018.87        66.18 o                         
 -19   5   5       4156.18       4241.21        52.00 o                         
 -17   5   5         33.79         34.21         6.44 o                         
 -15   5   5       2610.72       2599.81        34.37 o                         
 -13   5   5       3161.27       3124.91        37.53 o                         
 -11   5   5       1997.91       1920.68        25.64 o                         
  -9   5   5        319.35        384.03        10.23 o                         
  -7   5   5       5820.02       6475.61        60.63 o                         
  -5   5   5         18.76          7.62         4.50 o                         
  -3   5   5      13911.46      14628.43       125.44 o                         
  -1   5   5       9933.72       9705.85        79.21 o                         
   1   5   5       9103.02       8954.76        73.43 o                         
   3   5   5          9.02          1.51         3.79 o                         
   5   5   5        433.97        450.84        15.58 o                         
   7   5   5         39.66         33.82         6.24 o                         
   9   5   5        753.47        754.47        20.55 o                         
  11   5   5       4834.43       4666.04        60.70 o                         
  13   5   5          2.63         -6.46         6.46 o                         
  15   5   5        218.85        192.95        12.34 o                         
  17   5   5       1509.78       1653.44        51.46 o                         
  19   5   5         72.48         61.56        12.40 o                         
  21   5   5          0.43        -10.99        11.56 o                         
  23   5   5         57.44         17.66        15.53 o                         
  25   5   5         48.13         36.30        16.97 o                         
  27   5   5          1.85          4.28        19.95 o                         
 -32   6   5         34.55        -14.27        16.64 o                         
 -30   6   5        268.72        269.61        23.61 o                         
 -28   6   5        466.51        520.00        40.67 o                         
 -26   6   5         35.33         48.51        11.01 o                         
 -24   6   5        473.06        448.30        21.47 o                         
 -22   6   5        164.70        192.29        13.71 o                         
 -20   6   5          0.77         -6.76         6.76 o                         
 -18   6   5         29.58         32.28         8.81 o                         
 -16   6   5         66.10         46.81         8.57 o                         
 -14   6   5        146.72        164.48        10.44 o                         
 -12   6   5        112.03        105.74         7.59 o                         
 -10   6   5       1380.19       1306.72        19.84 o                         
  -8   6   5        949.67        947.53        21.22 o                         
  -6   6   5         19.28          5.46         5.48 o                         
  -4   6   5        169.46        190.76        11.32 o                         
  -2   6   5        926.05        950.20        28.91 o                         
   0   6   5         28.87         28.19         7.46 o                         
   2   6   5        223.83        228.73        11.19 o                         
   4   6   5        874.50        803.07        20.00 o                         
   6   6   5       1383.62       1416.08        29.64 o                         
   8   6   5       2356.58       2286.78        39.73 o                         
  10   6   5         97.72         89.95        10.67 o                         
  12   6   5          1.39         11.41         7.50 o                         
  14   6   5        166.77        167.60        13.26 o                         
  16   6   5         13.87         13.21         8.92 o                         
  18   6   5         35.68         40.95        10.53 o                         
  20   6   5        158.95        172.46        16.99 o                         
  22   6   5        110.12         86.55        14.95 o                         
  24   6   5          0.02          0.13        12.55 o                         
 -31   7   5        253.35        268.98        25.88 o                         
 -29   7   5         12.21         -3.80        13.26 o                         
 -27   7   5        129.90        128.24        16.81 o                         
 -25   7   5         17.25          1.94         9.87 o                         
 -23   7   5         33.36         24.20         9.32 o                         
 -21   7   5       1271.28       1406.94        33.65 o                         
 -19   7   5       1092.80       1071.33        28.84 o                         
 -17   7   5          3.99         20.51         8.05 o                         
 -15   7   5       3644.13       3738.93        52.26 o                         
 -13   7   5       4836.23       4826.80        53.62 o                         
 -11   7   5       1071.52       1015.89        24.96 o                         
  -9   7   5        943.41        945.61        24.29 o                         
  -7   7   5        345.40        441.34        18.64 o                         
  -5   7   5          6.87          3.59         7.37 o                         
  -3   7   5       1978.72       2087.40        38.20 o                         
  -1   7   5       4721.19       4599.67        66.08 o                         
   1   7   5       2068.78       2110.82        46.22 o                         
   3   7   5        495.81        446.91        15.63 o                         
   5   7   5       2348.01       2225.09        38.48 o                         
   7   7   5        654.65        721.80        23.07 o                         
   9   7   5        152.36        165.36        12.81 o                         
  11   7   5       1324.40       1362.30        32.51 o                         
  13   7   5        776.52        786.10        26.96 o                         
  15   7   5        131.46        111.23        14.11 o                         
  17   7   5        984.51       1053.42        36.87 o                         
  19   7   5         73.03         27.86        12.75 o                         
  21   7   5          3.44         -8.27        13.27 o                         
  23   7   5        142.77        166.12        21.47 o                         
 -30   8   5        180.59        173.56        24.05 o                         
 -28   8   5        214.96        225.03        22.93 o                         
 -26   8   5          6.24         22.12        12.64 o                         
 -24   8   5        349.28        269.14        18.75 o                         
 -22   8   5        485.60        490.32        24.23 o                         
 -20   8   5         30.74         24.61         9.80 o                         
 -18   8   5          5.86         -1.16         8.51 o                         
 -16   8   5         24.44          7.28         7.37 o                         
 -14   8   5          3.01         -8.02         8.02 o                         
 -12   8   5        246.83        243.05        14.62 o                         
 -10   8   5       2608.97       2719.23        43.02 o                         
  -8   8   5         75.61         33.07         8.96 o                         
  -6   8   5        270.20        219.92        14.72 o                         
  -4   8   5        152.06        130.45        14.84 o                         
  -2   8   5         22.60         27.68         8.85 o                         
   0   8   5         12.97         -7.21         7.21 o                         
   2   8   5       1141.94       1108.91        30.67 o                         
   4   8   5        862.16        900.13        28.63 o                         
   6   8   5        299.97        292.78        16.92 o                         
   8   8   5       2532.93       2575.41        49.85 o                         
  10   8   5        659.55        636.84        27.47 o                         
  12   8   5        207.61        183.79        18.81 o                         
  14   8   5         49.61         58.06        12.11 o                         
  16   8   5         45.97         58.35        11.10 o                         
  18   8   5          6.38         -7.60        13.02 o                         
  20   8   5        246.52        225.88        24.23 o                         
  22   8   5        266.95        330.60        30.87 o                         
 -27   9   5          1.78        -15.35        15.35 o                         
 -25   9   5        122.70        150.40        20.23 o                         
 -23   9   5         27.03         33.95        13.00 o                         
 -21   9   5        259.70        304.88        23.56 o                         
 -19   9   5        597.92        613.18        29.18 o                         
 -17   9   5        434.25        376.46        22.24 o                         
 -15   9   5        296.03        243.33        17.97 o                         
 -13   9   5        211.96        227.67        16.36 o                         
 -11   9   5        118.93        122.72        13.97 o                         
  -9   9   5         44.84         26.18         9.16 o                         
  -7   9   5        691.78        824.26        26.70 o                         
  -5   9   5         36.74         38.17        10.80 o                         
  -3   9   5        395.80        431.10        26.87 o                         
  -1   9   5        267.32        260.27        18.08 o                         
   1   9   5          0.07         13.89         8.81 o                         
   3   9   5        312.26        244.37        18.25 o                         
   5   9   5       1678.09       1669.34        41.16 o                         
   7   9   5        228.69        218.64        20.20 o                         
   9   9   5         43.95         23.20        10.63 o                         
  11   9   5         81.85         91.23        19.05 o                         
  13   9   5         86.67         71.95        12.93 o                         
  15   9   5        117.98         76.44        16.26 o                         
  17   9   5        112.16         93.89        17.85 o                         
  19   9   5         28.52         -1.38        16.64 o                         
 -24  10   5         11.27        -18.72        32.38 o                         
 -22  10   5          0.21        -13.84        13.84 o                         
 -20  10   5         18.43         21.09        14.24 o                         
 -18  10   5          0.01         -3.09        15.51 o                         
 -16  10   5         86.97        132.54        15.29 o                         
 -14  10   5         17.43         12.26        10.85 o                         
 -12  10   5        545.84        613.82        29.46 o                         
 -10  10   5       1208.71       1375.03        38.49 o                         
  -8  10   5          3.02         -3.33        10.58 o                         
  -6  10   5         26.52          5.52         8.27 o                         
  -4  10   5         19.97          0.25        15.13 o                         
  -2  10   5          0.45         -8.43         9.13 o                         
   0  10   5        275.73        323.18        22.46 o                         
   2  10   5        473.91        459.15        26.54 o                         
   4  10   5        129.68        106.07        18.65 o                         
   6  10   5          0.47         -4.71        10.80 o                         
   8  10   5        222.93        222.48        23.28 o                         
  10  10   5          0.24         -3.78        12.13 o                         
  12  10   5          4.71        -15.65        15.65 o                         
  14  10   5         34.00         46.25        15.76 o                         
  16  10   5         86.61         83.77        21.69 o                         
 -19  11   5        205.76        210.02        26.37 o                         
 -17  11   5        114.84         80.42        19.16 o                         
 -15  11   5         80.32         33.55        21.34 o                         
 -13  11   5        100.32        122.04        21.33 o                         
 -11  11   5         51.54         47.24        17.34 o                         
  -9  11   5         94.32        113.08        18.99 o                         
  -7  11   5        933.13       1073.44        43.72 o                         
  -5  11   5        217.69        228.71        23.52 o                         
  -3  11   5         47.60         26.70        19.54 o                         
  -1  11   5        227.09        226.66        25.79 o                         
   1  11   5        549.65        649.62        40.42 o                         
   3  11   5        167.53        185.06        22.22 o                         
   5  11   5         10.00          7.84        15.14 o                         
   7  11   5         14.21         11.44        16.83 o                         
   9  11   5         74.05         66.99        24.20 o                         
  11  11   5        185.67        198.09        25.81 o                         
 -12  12   5        117.38        109.01        23.83 o                         
 -10  12   5        354.67        427.71        36.12 o                         
  -8  12   5         42.88          5.59        17.08 o                         
  -6  12   5         11.06        -17.91        17.91 o                         
  -4  12   5         54.94         30.44        20.45 o                         
  -2  12   5         20.12         -2.69        19.28 o                         
   0  12   5         50.43          6.95        18.73 o                         
   2  12   5        111.31         58.50        24.34 o                         
   4  12   5        227.01        360.78        38.21 o                         
 -38   0   6         53.23         10.94        29.55 o                         
 -36   0   6        111.53         74.25        33.36 o                         
 -34   0   6         35.99         19.59        18.48 o                         
 -32   0   6         45.34         56.49        24.61 o                         
 -30   0   6         98.54         69.74        16.97 o                         
 -28   0   6       1267.30       1186.15        37.87 o                         
 -26   0   6        808.77        851.33        24.94 o                         
 -24   0   6       1741.10       1735.48        44.45 o                         
 -22   0   6       5962.46       6090.52        80.33 o                         
 -20   0   6       3648.56       3366.11        49.98 o                         
 -18   0   6        917.03        942.15        21.02 o                         
 -16   0   6       1459.79       1500.48        27.74 o                         
 -14   0   6       6568.99       5827.04        81.17 o                         
 -12   0   6       4050.10       4913.52        66.56 o                         
 -10   0   6         14.56         12.52         3.34 o                         
  -8   0   6      24387.50      20840.33       179.27 o                         
  -6   0   6      72698.94      69067.58       654.50 o                         
  -4   0   6        464.69        519.04         9.60 o                         
  -2   0   6       1240.43       1275.58        19.66 o                         
   0   0   6       3425.69       3400.56        33.13 o                         
   2   0   6      13582.31      16329.17       170.04 o                         
   4   0   6      74251.20      76310.01      1160.99 o                         
   6   0   6      10764.69      10100.56       194.80 o                         
   8   0   6        582.78        668.45        19.14 o                         
  10   0   6       2076.96       1666.50        40.24 o                         
  12   0   6        671.13        704.85        21.44 o                         
  14   0   6       1324.52       1332.39        35.67 o                         
  16   0   6        185.22        168.66        21.69 o                         
  18   0   6       2183.40       2126.58        73.07 o                         
  20   0   6        434.81        432.81        36.26 o                         
  22   0   6       1643.46       1776.84        74.63 o                         
  24   0   6       3062.25       3487.35       103.50 o                         
  26   0   6          0.43          9.78        21.40 o                         
  28   0   6        132.97         74.37        31.23 o                         
 -37   1   6          0.01        -18.13        18.13 o                         
 -35   1   6          1.83        -14.89        14.89 o                         
 -33   1   6          8.00         -7.18        10.09 o                         
 -31   1   6         32.57          5.87         9.17 o                         
 -29   1   6        271.14        269.47        13.20 o                         
 -27   1   6          0.50         -4.81         4.81 o                         
 -25   1   6        475.69        432.05        15.98 o                         
 -23   1   6        252.48        278.26        10.41 o                         
 -21   1   6          4.15         -2.39         2.93 o                         
 -19   1   6        811.48        837.60        14.74 o                         
 -17   1   6        311.32        304.14        10.31 o                         
 -15   1   6        393.91        385.95        10.05 o                         
 -13   1   6        276.14        334.29         8.15 o                         
 -11   1   6       4123.98       4433.97        36.43 o                         
  -9   1   6        917.55        866.01         9.45 o                         
  -7   1   6       2007.61       2278.85        17.69 o                         
  -5   1   6       1823.43       1794.52        15.03 o                         
  -3   1   6          6.34          5.43         2.26 o                         
  -1   1   6       4051.81       4105.02        35.46 o                         
   1   1   6       6047.97       5687.17        42.06 o                         
   3   1   6       4135.60       4239.07        52.90 o                         
   5   1   6         68.44        106.58         5.52 o                         
   7   1   6       2436.86       2610.75        31.81 o                         
   9   1   6        136.29        132.88         7.08 o                         
  11   1   6          5.53          3.79         4.35 o                         
  13   1   6       2311.17       2248.93        30.62 o                         
  15   1   6        756.28        803.24        22.50 o                         
  17   1   6        998.97        936.39        23.01 o                         
  19   1   6          9.72         11.07         5.67 o                         
  21   1   6          0.79          5.28         9.15 o                         
  23   1   6          9.26         26.24        14.13 o                         
  25   1   6         18.54         14.97        14.71 o                         
  27   1   6         55.66         24.02        16.08 o                         
 -38   2   6         27.75          8.75        20.78 o                         
 -36   2   6         54.03         46.62        19.92 o                         
 -34   2   6          0.66        -13.39        13.39 o                         
 -32   2   6         98.94        131.14        19.81 o                         
 -30   2   6          4.54          8.21         7.09 o                         
 -28   2   6       1251.74       1332.48        26.87 o                         
 -26   2   6        404.14        400.17        14.41 o                         
 -24   2   6       2802.60       2652.48        32.06 o                         
 -22   2   6       1644.48       1544.64        24.02 o                         
 -20   2   6        542.76        610.21        13.08 o                         
 -18   2   6       3514.65       3493.82        36.05 o                         
 -16   2   6       3343.47       3429.18        34.85 o                         
 -14   2   6       5851.74       5978.77        61.51 o                         
 -12   2   6       7509.79       8323.74        59.69 o                         
 -10   2   6       1559.76       2016.27        19.80 o                         
  -8   2   6       6733.29       8061.53        55.28 o                         
  -6   2   6       2789.63       3101.34        25.91 o                         
  -4   2   6        892.03        829.86        10.25 o                         
  -2   2   6        337.75        415.95         9.26 o                         
   0   2   6       9610.57      10398.32        95.78 o                         
   2   2   6         66.49         53.93         4.03 o                         
   4   2   6      26522.13      26063.73       217.05 o                         
   6   2   6       3255.70       2950.74        32.61 o                         
   8   2   6         89.54         89.18         6.53 o                         
  10   2   6       2983.45       2763.57        35.03 o                         
  12   2   6        146.63        151.58         8.73 o                         
  14   2   6         85.76         71.47        10.64 o                         
  16   2   6        399.85        352.97        18.51 o                         
  18   2   6       1190.66       1266.32        32.24 o                         
  20   2   6         58.93         54.13        12.53 o                         
  22   2   6        852.22        946.67        36.19 o                         
  24   2   6       1404.68       1618.75        51.53 o                         
  26   2   6         25.04         18.05        14.45 o                         
  28   2   6         72.42         60.65        22.90 o                         
 -37   3   6          4.16         14.26        19.47 o                         
 -35   3   6          9.10        -16.61        16.61 o                         
 -33   3   6         50.87         48.83        11.57 o                         
 -31   3   6         38.13         37.20         8.70 o                         
 -29   3   6        289.11        298.66        16.57 o                         
 -27   3   6        556.67        526.01        17.26 o                         
 -25   3   6        398.11        362.13        12.51 o                         
 -23   3   6        232.56        253.53        11.61 o                         
 -21   3   6        660.13        660.58        17.03 o                         
 -19   3   6       1467.56       1561.78        24.35 o                         
 -17   3   6         95.65         97.73         6.80 o                         
 -15   3   6        349.81        339.61        10.79 o                         
 -13   3   6        668.78        823.88        16.17 o                         
 -11   3   6       4474.90       4557.76        37.94 o                         
  -9   3   6          1.02          9.81         3.31 o                         
  -7   3   6       7431.08       7854.72        60.28 o                         
  -5   3   6       6147.71       6347.96        48.96 o                         
  -3   3   6        145.17         98.59         5.36 o                         
  -1   3   6        938.49        814.98        12.78 o                         
   1   3   6       5915.94       6212.94        52.48 o                         
   3   3   6        450.26        578.72        13.05 o                         
   5   3   6        403.47        354.41        10.49 o                         
   7   3   6        106.19        116.30         7.83 o                         
   9   3   6          9.53         10.73         4.52 o                         
  11   3   6          1.55          9.23         4.59 o                         
  13   3   6       2348.33       2319.19        33.84 o                         
  15   3   6          0.04         13.84         8.70 o                         
  17   3   6        283.74        291.71        18.19 o                         
  19   3   6         29.92         21.94         9.34 o                         
  21   3   6          0.68         -8.39         8.39 o                         
  23   3   6          6.53          6.94        15.88 o                         
  25   3   6          1.67          7.65        14.78 o                         
  27   3   6         79.96         14.61        19.56 o                         
 -36   4   6          3.70         11.48        21.17 o                         
 -34   4   6          1.50        -14.33        16.92 o                         
 -32   4   6        105.35        110.73        20.81 o                         
 -30   4   6         30.21          8.03        12.07 o                         
 -28   4   6       1415.53       1558.26        36.80 o                         
 -26   4   6        655.59        651.89        19.39 o                         
 -24   4   6       1273.56       1207.02        26.23 o                         
 -22   4   6       1014.67        972.25        21.35 o                         
 -20   4   6         34.94         30.71         6.35 o                         
 -18   4   6        454.69        451.01        13.26 o                         
 -16   4   6        542.80        541.71        14.08 o                         
 -14   4   6       2750.50       3095.91        36.81 o                         
 -12   4   6       2604.79       2366.12        27.59 o                         
 -10   4   6      14133.14      13219.04       101.75 o                         
  -8   4   6       1166.24       1309.26        18.66 o                         
  -6   4   6       4400.81       4498.39        42.46 o                         
  -4   4   6       1195.74       1188.86        16.67 o                         
  -2   4   6       7518.97       8631.42        65.23 o                         
   0   4   6        254.55        192.07         8.06 o                         
   2   4   6       3723.81       3774.60        39.57 o                         
   4   4   6       7393.71       7356.57        68.48 o                         
   6   4   6       2475.40       2355.60        34.23 o                         
   8   4   6       1594.13       1639.62        28.83 o                         
  10   4   6       4615.30       4606.77        55.47 o                         
  12   4   6        169.84        158.84        12.28 o                         
  14   4   6        209.89        197.41        12.38 o                         
  16   4   6        705.10        647.65        25.16 o                         
  18   4   6        139.32        167.69        14.90 o                         
  20   4   6         56.76          3.24        10.69 o                         
  22   4   6       1062.85       1129.35        43.92 o                         
  24   4   6        600.11        568.90        32.29 o                         
  26   4   6         11.59        -16.77        16.77 o                         
 -35   5   6         14.26          6.81        19.26 o                         
 -33   5   6         12.99         -3.40        13.68 o                         
 -31   5   6         23.68         -0.90        11.66 o                         
 -29   5   6         19.67          7.16         9.94 o                         
 -27   5   6        153.41         95.05        10.96 o                         
 -25   5   6        328.01        374.74        20.02 o                         
 -23   5   6        743.81        798.45        23.77 o                         
 -21   5   6         94.72         97.85         8.87 o                         
 -19   5   6       1410.27       1467.32        26.79 o                         
 -17   5   6        686.51        711.33        17.94 o                         
 -15   5   6         77.66         94.57         7.87 o                         
 -13   5   6        718.21        691.34        16.57 o                         
 -11   5   6       1689.68       1580.92        22.00 o                         
  -9   5   6         70.05         65.32         5.05 o                         
  -7   5   6       1863.57       1760.23        30.88 o                         
  -5   5   6       1392.51       1515.34        26.02 o                         
  -3   5   6          9.82         20.93         5.35 o                         
  -1   5   6       1173.13       1038.83        17.45 o                         
   1   5   6        758.68        716.87        15.15 o                         
   3   5   6        328.25        343.20        14.07 o                         
   5   5   6       1917.66       1936.35        33.32 o                         
   7   5   6       1223.29       1137.02        26.16 o                         
   9   5   6        277.12        252.82        15.01 o                         
  11   5   6        215.32        187.61        13.73 o                         
  13   5   6        953.68        958.09        24.81 o                         
  15   5   6        108.95         76.92         9.73 o                         
  17   5   6        157.53        155.00        14.69 o                         
  19   5   6        317.90        297.12        20.92 o                         
  21   5   6         30.12         35.26        15.03 o                         
  23   5   6         82.48         20.24        21.48 o                         
  25   5   6          3.10          2.53        18.07 o                         
 -34   6   6         10.80        -16.83        16.83 o                         
 -32   6   6          1.12        -14.68        14.68 o                         
 -30   6   6         13.96         -2.95        12.97 o                         
 -28   6   6       1181.52       1369.07        38.81 o                         
 -26   6   6       1037.49       1066.10        29.43 o                         
 -24   6   6         80.78         67.41        10.12 o                         
 -22   6   6       1500.88       1575.66        31.96 o                         
 -20   6   6       3753.74       3781.56        51.83 o                         
 -18   6   6       2424.92       2485.28        42.09 o                         
 -16   6   6       2132.10       2158.44        34.74 o                         
 -14   6   6        142.07        150.58        10.29 o                         
 -12   6   6        494.80        438.03        13.73 o                         
 -10   6   6      19602.84      20274.22       155.01 o                         
  -8   6   6      12956.08      12768.48       115.23 o                         
  -6   6   6       2634.28       2631.50        40.68 o                         
  -4   6   6         61.03         74.20         8.23 o                         
  -2   6   6         91.49        116.04        10.16 o                         
   0   6   6       1183.64       1239.89        21.47 o                         
   2   6   6        504.69        572.82        14.91 o                         
   4   6   6       5727.20       5532.87        65.84 o                         
   6   6   6       3574.08       3704.71        60.58 o                         
   8   6   6        291.57        243.11        14.84 o                         
  10   6   6       4186.79       4308.97        60.73 o                         
  12   6   6        158.26        138.18        13.79 o                         
  14   6   6         86.85         66.45        10.51 o                         
  16   6   6        183.61        168.54        15.24 o                         
  18   6   6        160.50        137.57        16.38 o                         
  20   6   6          4.25        -11.42        11.42 o                         
  22   6   6        865.90        860.34        37.34 o                         
  24   6   6        653.12        652.36        39.77 o                         
 -31   7   6        174.32        204.74        23.24 o                         
 -29   7   6         16.43          1.37        14.72 o                         
 -27   7   6        209.49        232.83        18.37 o                         
 -25   7   6        461.93        493.58        23.43 o                         
 -23   7   6        972.99       1000.66        27.34 o                         
 -21   7   6         53.02         70.59        10.79 o                         
 -19   7   6       1593.30       1654.98        35.31 o                         
 -17   7   6       3090.98       3098.20        45.02 o                         
 -15   7   6        833.46        822.75        21.94 o                         
 -13   7   6       2003.42       2012.57        28.71 o                         
 -11   7   6       1756.00       1734.88        32.41 o                         
  -9   7   6       1074.12        981.60        26.63 o                         
  -7   7   6        509.47        560.92        23.65 o                         
  -5   7   6        873.42        836.05        26.16 o                         
  -3   7   6          2.52         14.24         7.91 o                         
  -1   7   6       1615.81       1837.87        40.91 o                         
   1   7   6       2893.54       2846.76        53.11 o                         
   3   7   6       1841.05       1848.58        30.54 o                         
   5   7   6        651.74        711.99        21.91 o                         
   7   7   6        243.63        212.65        14.39 o                         
   9   7   6        345.85        371.11        18.56 o                         
  11   7   6        519.08        519.87        22.41 o                         
  13   7   6       1232.50       1286.65        32.85 o                         
  15   7   6       1278.00       1477.46        41.34 o                         
  17   7   6          0.03         -0.98        12.22 o                         
  19   7   6        215.43        217.28        19.49 o                         
  21   7   6         42.93         67.38        17.30 o                         
  23   7   6         29.32         -7.94        16.99 o                         
 -30   8   6          0.69         -5.76        15.31 o                         
 -28   8   6        523.86        533.63        29.91 o                         
 -26   8   6        479.57        469.33        23.62 o                         
 -24   8   6         18.87         -9.37         9.91 o                         
 -22   8   6        126.56        147.11        16.48 o                         
 -20   8   6        540.67        446.67        22.06 o                         
 -18   8   6        228.58        222.46        15.32 o                         
 -16   8   6          0.55         -6.81         6.81 o                         
 -14   8   6          0.34         -6.05         6.88 o                         
 -12   8   6        404.78        338.72        17.14 o                         
 -10   8   6       1797.93       1905.35        37.25 o                         
  -8   8   6       2289.36       2376.05        43.73 o                         
  -6   8   6        154.57        143.01        13.59 o                         
  -4   8   6         78.67         76.91        10.81 o                         
  -2   8   6        754.81        663.10        23.28 o                         
   0   8   6        384.21        334.94        18.98 o                         
   2   8   6        297.17        316.98        18.77 o                         
   4   8   6       1186.46       1238.52        33.49 o                         
   6   8   6         56.50         68.27        10.51 o                         
   8   8   6        293.96        320.92        17.86 o                         
  10   8   6       1902.52       1989.53        41.38 o                         
  12   8   6        217.81        224.50        16.68 o                         
  14   8   6          6.30          8.08        10.10 o                         
  16   8   6         33.62         28.06        11.48 o                         
  18   8   6         74.65         41.92        16.44 o                         
  20   8   6         19.26         15.05        17.06 o                         
 -27   9   6          0.66        -15.03        15.03 o                         
 -25   9   6         22.94        -12.51        12.51 o                         
 -23   9   6        115.61        112.99        14.66 o                         
 -21   9   6         17.71         24.53        11.90 o                         
 -19   9   6        340.71        297.51        20.37 o                         
 -17   9   6        700.53        780.87        28.08 o                         
 -15   9   6         54.96         26.79         9.82 o                         
 -13   9   6        551.54        615.83        31.69 o                         
 -11   9   6         10.80          9.37         8.80 o                         
  -9   9   6         21.38         -8.21         8.21 o                         
  -7   9   6        577.50        548.81        29.16 o                         
  -5   9   6       1047.65       1096.73        32.96 o                         
  -3   9   6        278.13        291.77        18.91 o                         
  -1   9   6        177.77        218.73        15.79 o                         
   1   9   6       1078.22       1183.24        32.41 o                         
   3   9   6         77.54         77.47        12.22 o                         
   5   9   6         62.54         71.01        11.67 o                         
   7   9   6         20.57         31.21        11.60 o                         
   9   9   6        204.31        190.07        19.25 o                         
  11   9   6         61.81         39.60        12.16 o                         
  13   9   6        121.35        135.09        19.97 o                         
  15   9   6        434.83        432.85        29.27 o                         
  17   9   6         90.84         51.19        20.66 o                         
 -24  10   6          3.63        -17.93        17.93 o                         
 -22  10   6          3.36         11.43        14.42 o                         
 -20  10   6          2.61        -14.38        14.38 o                         
 -18  10   6          0.23        -13.85        13.85 o                         
 -16  10   6          1.76         -1.69        13.55 o                         
 -14  10   6         91.01        115.78        14.37 o                         
 -12  10   6         38.33         16.76        11.80 o                         
 -10  10   6        144.57        145.55        18.11 o                         
  -8  10   6         91.19         67.48        12.62 o                         
  -6  10   6          2.89        -10.82        11.42 o                         
  -4  10   6          0.02         -8.98         8.98 o                         
  -2  10   6         40.26         14.66         9.83 o                         
   0  10   6         10.86         -9.04         9.04 o                         
   2  10   6         76.39         89.62        15.75 o                         
   4  10   6        196.57        227.52        20.47 o                         
   6  10   6         22.18          5.12        10.97 o                         
   8  10   6         74.08         68.16        16.83 o                         
  10  10   6        152.69         89.22        19.13 o                         
  12  10   6          5.53         -0.41        15.51 o                         
  14  10   6         17.29         -3.66        25.85 o                         
 -19  11   6        115.44        162.93        22.14 o                         
 -17  11   6        126.12        138.45        22.02 o                         
 -15  11   6         20.56          3.66        15.75 o                         
 -13  11   6        112.09         93.01        21.42 o                         
 -11  11   6         28.68         41.22        16.33 o                         
  -9  11   6         27.75         13.28        15.11 o                         
  -7  11   6        318.10        346.08        27.39 o                         
  -5  11   6        532.67        545.88        36.96 o                         
  -3  11   6         36.96         11.21        19.43 o                         
  -1  11   6        358.31        383.53        30.65 o                         
   1  11   6        338.72        349.13        28.36 o                         
   3  11   6          4.44        -12.77        14.86 o                         
   5  11   6         59.19         50.73        18.08 o                         
   7  11   6         13.66          7.41        16.99 o                         
   9  11   6          0.92         12.06        20.29 o                         
 -12  12   6          2.62        -18.30        18.30 o                         
 -10  12   6         42.59         44.26        20.67 o                         
  -8  12   6         43.13        -16.67        24.20 o                         
  -6  12   6         13.66        -12.90        19.08 o                         
  -4  12   6         12.92         10.89        18.92 o                         
  -2  12   6         96.50         96.53        21.41 o                         
   0  12   6          9.94        -17.14        17.14 o                         
   2  12   6         16.99        -16.88        18.03 o                         
 -39   1   7         11.99        -20.49        24.27 o                         
 -37   1   7          3.69        -16.97        16.97 o                         
 -35   1   7        276.72        412.98        33.18 o                         
 -33   1   7         72.36         50.28         9.73 o                         
 -31   1   7        157.26        127.87        10.80 o                         
 -29   1   7        993.02        935.16        19.93 o                         
 -27   1   7        447.41        397.88        13.67 o                         
 -25   1   7         33.95         28.89         5.26 o                         
 -23   1   7        765.41        751.32        15.64 o                         
 -21   1   7        750.38        737.95        13.60 o                         
 -19   1   7        676.94        912.33        20.18 o                         
 -17   1   7      19971.01      21350.05       158.08 o                         
 -15   1   7       8553.18       8308.47        67.68 o                         
 -13   1   7        609.43        456.00        10.05 o                         
 -11   1   7       1565.69       1625.61        17.79 o                         
  -9   1   7       3112.07       3295.89        25.23 o                         
  -7   1   7        142.80         95.14         3.74 o                         
  -5   1   7       3033.49       2519.33        20.78 o                         
  -3   1   7       8844.58       7654.73        57.40 o                         
  -1   1   7      19879.74      19810.43       121.50 o                         
   1   1   7         14.92         49.58         3.90 o                         
   3   1   7      42487.03      43595.29       317.04 o                         
   5   1   7       1396.91       1358.84        18.04 o                         
   7   1   7       1629.68       1867.33        25.60 o                         
   9   1   7        151.37        185.43         9.59 o                         
  11   1   7         60.87         74.53         7.04 o                         
  13   1   7        576.26        508.94        18.75 o                         
  15   1   7       3477.94       3509.05        54.39 o                         
  17   1   7       1528.09       1676.57        34.17 o                         
  19   1   7        368.78        297.84        20.46 o                         
  21   1   7       1840.49       1963.94        50.63 o                         
  23   1   7          5.24         12.01        14.99 o                         
  25   1   7          0.27         -6.97        15.30 o                         
  27   1   7         18.76        -17.28        17.28 o                         
 -38   2   7        103.53         91.65        27.33 o                         
 -36   2   7         47.80         24.61        21.06 o                         
 -34   2   7        213.72        229.34        25.30 o                         
 -32   2   7         22.41         12.67         9.89 o                         
 -30   2   7         78.57         67.12         9.34 o                         
 -28   2   7         40.74         36.81         6.95 o                         
 -26   2   7        500.08        510.01        15.03 o                         
 -24   2   7        533.28        575.50        14.95 o                         
 -22   2   7         29.23         24.36         5.24 o                         
 -20   2   7        277.82        319.77         9.59 o                         
 -18   2   7        761.92        762.97        14.51 o                         
 -16   2   7        580.18        623.98        12.48 o                         
 -14   2   7       2787.50       2710.18        27.37 o                         
 -12   2   7       1293.36       1326.85        17.14 o                         
 -10   2   7        556.94        617.85         9.93 o                         
  -8   2   7       9506.10       9258.69        61.14 o                         
  -6   2   7          5.16         17.64         2.85 o                         
  -4   2   7      13871.27      13966.97        97.16 o                         
  -2   2   7       1476.72       1491.71        21.76 o                         
   0   2   7       1517.52       1671.39        25.56 o                         
   2   2   7        566.30        569.31        15.74 o                         
   4   2   7         24.61         35.40         4.42 o                         
   6   2   7       3456.29       3205.15        38.68 o                         
   8   2   7        682.62        698.34        16.28 o                         
  10   2   7        322.90        283.55        11.23 o                         
  12   2   7        436.53        438.53        14.75 o                         
  14   2   7        194.57        170.60        12.82 o                         
  16   2   7         50.03         42.75         9.48 o                         
  18   2   7          2.08         -8.37         8.37 o                         
  20   2   7        184.51        177.16        17.69 o                         
  22   2   7        141.67        105.16        17.84 o                         
  24   2   7         14.85          4.68        15.12 o                         
  26   2   7          9.82         25.46        22.59 o                         
 -37   3   7          1.85          8.23        17.92 o                         
 -35   3   7        395.28        429.69        33.93 o                         
 -33   3   7        630.63        717.27        32.83 o                         
 -31   3   7        376.82        375.62        30.58 o                         
 -29   3   7        173.87        147.95        14.00 o                         
 -27   3   7        159.70        147.22         9.90 o                         
 -25   3   7        298.21        287.92        12.37 o                         
 -23   3   7        887.31        885.16        22.93 o                         
 -21   3   7        579.02        595.90        15.29 o                         
 -19   3   7        974.80        907.04        18.76 o                         
 -17   3   7       6936.10       6971.58        64.36 o                         
 -15   3   7         34.77         31.71         4.68 o                         
 -13   3   7      13952.41      15242.62       106.20 o                         
 -11   3   7      10831.40      11217.28        86.09 o                         
  -9   3   7         44.04         28.48         3.64 o                         
  -7   3   7        665.37        794.34        12.41 o                         
  -5   3   7      10632.24      10906.21        79.74 o                         
  -3   3   7        554.80        252.87         9.44 o                         
  -1   3   7        824.11        890.69        13.99 o                         
   1   3   7      13522.63      13127.67        99.34 o                         
   3   3   7       2937.24       2720.98        33.87 o                         
   5   3   7          3.80          5.40         3.56 o                         
   7   3   7        571.42        558.13        15.97 o                         
   9   3   7       2603.96       2569.17        39.12 o                         
  11   3   7          0.64         -4.82         4.82 o                         
  13   3   7        789.00        731.20        25.85 o                         
  15   3   7       2320.80       2231.56        44.09 o                         
  17   3   7        360.16        385.56        18.94 o                         
  19   3   7        285.40        266.82        16.86 o                         
  21   3   7        663.56        732.32        41.48 o                         
  23   3   7         37.17         21.42        14.79 o                         
  25   3   7          3.77        -10.31        20.99 o                         
 -36   4   7          0.08         10.77        21.47 o                         
 -34   4   7          0.01        -12.20        12.20 o                         
 -32   4   7         20.89        -10.23        10.23 o                         
 -30   4   7         78.21         50.39        11.11 o                         
 -28   4   7        110.34        141.73        11.56 o                         
 -26   4   7        567.39        623.60        18.10 o                         
 -24   4   7        134.35        143.96        10.42 o                         
 -22   4   7        360.90        403.40        16.70 o                         
 -20   4   7        292.74        248.28        11.19 o                         
 -18   4   7        132.70        128.48         8.11 o                         
 -16   4   7          1.83          0.72         3.87 o                         
 -14   4   7        612.26        582.39        14.29 o                         
 -12   4   7       1362.99       1304.85        20.82 o                         
 -10   4   7          9.99         10.56         3.73 o                         
  -8   4   7       1896.32       1727.42        23.44 o                         
  -6   4   7       3569.14       4063.30        38.35 o                         
  -4   4   7         21.61         23.67         3.93 o                         
  -2   4   7        126.06        128.48         6.99 o                         
   0   4   7       1390.46       1462.36        20.10 o                         
   2   4   7        481.04        504.03        12.83 o                         
   4   4   7          8.09         23.33         4.92 o                         
   6   4   7         12.31         22.20         6.17 o                         
   8   4   7          3.60         14.67         5.77 o                         
  10   4   7       2320.17       2294.35        39.06 o                         
  12   4   7         11.27          5.29         6.02 o                         
  14   4   7         15.78          6.57         5.58 o                         
  16   4   7          3.58          0.67         9.14 o                         
  18   4   7          5.33          9.97        10.85 o                         
  20   4   7          8.78         19.71        11.92 o                         
  22   4   7          0.14         -5.46        11.66 o                         
  24   4   7         51.04         37.41        20.78 o                         
  26   4   7         10.60        -23.92        30.41 o                         
 -35   5   7        128.11         91.63        21.48 o                         
 -33   5   7        994.00       1318.78        50.62 o                         
 -31   5   7        255.39        273.26        21.68 o                         
 -29   5   7        232.84        218.71        18.66 o                         
 -27   5   7          1.25         -7.84         7.84 o                         
 -25   5   7        109.16        107.34        10.42 o                         
 -23   5   7       2837.85       2804.61        43.65 o                         
 -21   5   7       2092.01       2297.58        35.04 o                         
 -19   5   7         49.77         46.63         6.85 o                         
 -17   5   7       4171.26       4301.20        46.34 o                         
 -15   5   7      12220.61      12150.04        99.64 o                         
 -13   5   7       2542.56       2557.08        30.34 o                         
 -11   5   7          0.30          6.13         3.85 o                         
  -9   5   7        950.99       1034.87        16.60 o                         
  -7   5   7        759.30        573.88        12.12 o                         
  -5   5   7      13679.84      14216.23       108.76 o                         
  -3   5   7      17470.34      16397.11       145.31 o                         
  -1   5   7         23.60         19.90         5.67 o                         
   1   5   7       6469.41       6447.95        69.52 o                         
   3   5   7       4144.75       3963.17        50.76 o                         
   5   5   7       1325.56       1250.39        26.70 o                         
   7   5   7       1682.34       1649.50        34.98 o                         
   9   5   7       2225.35       2320.68        39.60 o                         
  11   5   7        387.42        374.13        17.63 o                         
  13   5   7        462.89        421.71        18.41 o                         
  15   5   7       2890.44       3095.96        53.69 o                         
  17   5   7        729.97        874.76        31.64 o                         
  19   5   7         16.34          7.03        10.58 o                         
  21   5   7        743.94        812.76        31.03 o                         
  23   5   7          3.09        -10.40        13.81 o                         
  25   5   7          0.23        -11.39        15.53 o                         
 -34   6   7         30.35         -2.61        17.35 o                         
 -32   6   7          4.39         -4.55        15.05 o                         
 -30   6   7        136.00         83.05        14.43 o                         
 -28   6   7          0.06          1.06         9.62 o                         
 -26   6   7        229.09        225.19        15.70 o                         
 -24   6   7         47.86         38.30         8.79 o                         
 -22   6   7          2.99          1.73         6.80 o                         
 -20   6   7         42.73         44.61         8.99 o                         
 -18   6   7         13.50         10.44         6.42 o                         
 -16   6   7          0.65         -4.71         5.27 o                         
 -14   6   7        346.12        357.64        12.90 o                         
 -12   6   7       3008.51       2918.68        33.87 o                         
 -10   6   7         49.58         59.90         8.65 o                         
  -8   6   7       2015.61       2084.37        36.21 o                         
  -6   6   7       5551.53       5214.83        63.31 o                         
  -4   6   7       1519.22       1399.68        31.12 o                         
  -2   6   7        395.00        370.77        17.50 o                         
   0   6   7        607.46        633.98        17.30 o                         
   2   6   7        937.57        997.32        24.21 o                         
   4   6   7        255.53        267.52        18.35 o                         
   6   6   7       1637.58       1724.15        34.60 o                         
   8   6   7        501.01        555.51        20.55 o                         
  10   6   7        175.91        187.64        13.73 o                         
  12   6   7        599.08        629.41        26.21 o                         
  14   6   7        176.53        172.30        13.56 o                         
  16   6   7          7.49         -4.89         8.79 o                         
  18   6   7         12.29         22.83        13.86 o                         
  20   6   7         37.21         28.93        12.82 o                         
  22   6   7          0.02         10.47        14.74 o                         
 -33   7   7        554.96        624.88        67.62 o                         
 -31   7   7          0.03        -14.13        14.13 o                         
 -29   7   7         34.03         21.55        13.38 o                         
 -27   7   7         11.11         19.46        11.77 o                         
 -25   7   7        168.34        171.03        14.67 o                         
 -23   7   7       1367.83       1492.08        32.95 o                         
 -21   7   7        857.40        935.79        31.04 o                         
 -19   7   7         82.07         66.48         9.18 o                         
 -17   7   7        868.20        965.46        23.44 o                         
 -15   7   7       6970.70       6903.51        74.22 o                         
 -13   7   7       3522.04       3679.82        55.65 o                         
 -11   7   7         37.67         22.05         7.49 o                         
  -9   7   7        216.40        254.91        19.57 o                         
  -7   7   7         73.78         80.82        11.54 o                         
  -5   7   7       4773.88       5188.89        70.13 o                         
  -3   7   7       6496.57       6639.64       118.46 o                         
  -1   7   7       2715.15       2636.23        49.87 o                         
   1   7   7        837.48        856.78        19.05 o                         
   3   7   7       4490.24       4602.13        56.19 o                         
   5   7   7       1148.56       1099.90        27.81 o                         
   7   7   7        599.02        593.45        21.70 o                         
   9   7   7        958.83       1011.40        28.33 o                         
  11   7   7          0.26          3.18         8.29 o                         
  13   7   7         21.16         11.66         9.92 o                         
  15   7   7        829.47        847.92        34.40 o                         
  17   7   7        826.46        950.05        36.34 o                         
  19   7   7          9.19        -12.40        14.78 o                         
  21   7   7        331.47        326.48        26.40 o                         
 -30   8   7         15.31          0.87        15.44 o                         
 -28   8   7         16.42         33.43        14.32 o                         
 -26   8   7        330.28        346.77        23.57 o                         
 -24   8   7        147.30        105.61        13.97 o                         
 -22   8   7          2.31         -8.66         8.66 o                         
 -20   8   7         59.70         54.35        11.18 o                         
 -18   8   7         56.79         38.43         9.59 o                         
 -16   8   7         11.77          2.26        10.36 o                         
 -14   8   7        265.31        252.77        15.64 o                         
 -12   8   7       1647.74       1731.54        35.88 o                         
 -10   8   7         50.71         30.76         9.56 o                         
  -8   8   7        561.36        593.36        30.14 o                         
  -6   8   7       5221.20       5109.32        72.57 o                         
  -4   8   7        528.31        473.95        26.08 o                         
  -2   8   7          0.12         -1.57         7.47 o                         
   0   8   7        189.40        185.22        14.88 o                         
   2   8   7         36.23         31.30         9.47 o                         
   4   8   7        124.30        150.39        11.57 o                         
   6   8   7       1216.18       1327.11        31.59 o                         
   8   8   7        578.31        589.11        24.69 o                         
  10   8   7         25.90         21.22         9.65 o                         
  12   8   7        257.56        266.78        19.97 o                         
  14   8   7         46.93         40.20        16.77 o                         
  16   8   7         12.25         -6.86        13.29 o                         
  18   8   7          3.74         -4.72        16.10 o                         
 -27   9   7         19.57          1.53        14.65 o                         
 -25   9   7          1.83        -10.36        10.36 o                         
 -23   9   7        185.09        118.97        16.32 o                         
 -21   9   7         47.00         60.56        14.20 o                         
 -19   9   7          4.01          1.47        12.03 o                         
 -17   9   7        456.01        455.54        22.20 o                         
 -15   9   7        194.32        160.98        15.11 o                         
 -13   9   7         37.88         22.00         9.50 o                         
 -11   9   7        597.69        602.48        25.09 o                         
  -9   9   7         52.56         70.42        11.08 o                         
  -7   9   7          5.97         -8.68         8.68 o                         
  -5   9   7        854.37       1016.37        31.62 o                         
  -3   9   7        391.05        399.97        20.82 o                         
  -1   9   7        206.76        171.38        17.44 o                         
   1   9   7        777.01        843.77        27.62 o                         
   3   9   7       1304.05       1398.35        37.61 o                         
   5   9   7         39.82         44.66        10.91 o                         
   7   9   7         14.21         -2.18         9.86 o                         
   9   9   7        277.47        264.11        21.70 o                         
  11   9   7          0.82         -9.11        12.11 o                         
  13   9   7         59.05         22.96        18.99 o                         
  15   9   7        218.15        192.38        23.71 o                         
  17   9   7         93.10         26.33        24.29 o                         
 -24  10   7         73.43         76.84        18.07 o                         
 -22  10   7        109.68         97.16        18.55 o                         
 -20  10   7        244.43        310.69        22.61 o                         
 -18  10   7         25.68         -5.03        11.67 o                         
 -16  10   7          1.76         -9.30        12.36 o                         
 -14  10   7         70.53         75.11        13.93 o                         
 -12  10   7        229.11        240.79        19.48 o                         
 -10  10   7         18.32         12.08        10.35 o                         
  -8  10   7        238.75        232.70        20.22 o                         
  -6  10   7         56.66         15.62        12.62 o                         
  -4  10   7        133.60        140.96        17.87 o                         
  -2  10   7         31.18         13.84        10.84 o                         
   0  10   7          3.40         -8.38        11.65 o                         
   2  10   7        205.96        243.95        23.55 o                         
   4  10   7        113.58         85.11        21.56 o                         
   6  10   7        408.63        429.27        37.53 o                         
   8  10   7          0.69        -14.21        14.21 o                         
  10  10   7         56.58         71.41        15.71 o                         
  12  10   7        192.79        166.00        23.29 o                         
 -19  11   7          4.32         14.51        16.12 o                         
 -17  11   7        494.21        479.54        37.49 o                         
 -15  11   7        144.18        138.46        22.07 o                         
 -13  11   7          5.99         17.03        15.99 o                         
 -11  11   7         13.07        -14.26        14.26 o                         
  -9  11   7         10.80         -0.70        15.01 o                         
  -7  11   7         17.98         -8.19        14.51 o                         
  -5  11   7        310.36        336.76        29.27 o                         
  -3  11   7        154.12        176.76        22.73 o                         
  -1  11   7         67.78         62.39        16.94 o                         
   1  11   7        679.80        862.54        45.84 o                         
   3  11   7        262.06        273.16        25.92 o                         
   5  11   7         46.13         19.46        16.80 o                         
   7  11   7         55.30         43.72        21.08 o                         
   9  11   7          6.78          5.71        22.69 o                         
 -12  12   7        120.97        104.11        22.94 o                         
 -10  12   7         46.58         28.61        25.33 o                         
  -8  12   7        614.53        708.39        56.49 o                         
  -6  12   7        268.52        245.65        29.02 o                         
  -4  12   7          9.82          0.35        26.23 o                         
  -2  12   7         17.07          9.96        18.45 o                         
   0  12   7          0.19          3.92        18.25 o                         
 -38   0   8        579.31        598.94        58.70 o                         
 -36   0   8        872.84       1085.98        67.25 o                         
 -34   0   8        559.53        661.07        69.79 o                         
 -32   0   8        223.32        218.48        36.46 o                         
 -30   0   8          2.22         -7.02         8.50 o                         
 -28   0   8        247.11        221.42        20.35 o                         
 -26   0   8       4265.30       4028.28        59.62 o                         
 -24   0   8       4030.62       4179.37       121.66 o                         
 -22   0   8       5624.49       5863.24       107.16 o                         
 -20   0   8        451.89        516.22        26.28 o                         
 -18   0   8       1649.62       1566.44        38.68 o                         
 -16   0   8          1.94         11.56         5.15 o                         
 -14   0   8        410.48        524.21        16.48 o                         
 -12   0   8        487.78        695.42        12.89 o                         
 -10   0   8      16680.59      16332.18       167.68 o                         
  -8   0   8       6177.77       6817.94        78.95 o                         
  -6   0   8       4138.70       4080.04        43.50 o                         
  -4   0   8      11901.44      11273.06       114.09 o                         
  -2   0   8       1013.41       1115.25        20.46 o                         
   0   0   8       6134.26       6448.75        78.01 o                         
   2   0   8       1502.90       1566.55        28.89 o                         
   4   0   8         48.31         54.12         7.69 o                         
   6   0   8       1199.59       1031.30        32.66 o                         
   8   0   8       6724.58       6528.98       109.15 o                         
  10   0   8       7129.95       7242.72       109.37 o                         
  12   0   8       1470.57       1308.74        40.47 o                         
  14   0   8       3088.69       3204.29        84.64 o                         
  16   0   8        568.71        497.34        30.36 o                         
  18   0   8         19.12         34.96        15.10 o                         
  20   0   8        972.05       1140.76        54.96 o                         
  22   0   8        819.23        987.84        61.69 o                         
  24   0   8         62.73         57.51        41.49 o                         
  26   0   8        462.69        379.11        45.67 o                         
 -39   1   8         13.80         73.76        19.58 o                         
 -37   1   8         13.26         11.09        18.57 o                         
 -35   1   8         11.57         -4.57        15.09 o                         
 -33   1   8         80.21        103.30        18.91 o                         
 -31   1   8        108.51        109.38        12.06 o                         
 -29   1   8         13.53         17.11         5.22 o                         
 -27   1   8         72.78         45.56         6.48 o                         
 -25   1   8          0.63         -4.48         4.48 o                         
 -23   1   8        191.79        167.90         9.38 o                         
 -21   1   8         12.87         16.09         4.19 o                         
 -19   1   8        115.99        137.68         7.93 o                         
 -17   1   8          2.15          0.98         3.89 o                         
 -15   1   8       1684.09       1650.68        20.63 o                         
 -13   1   8       8797.77       9232.59        81.26 o                         
 -11   1   8       1395.64       1492.67        15.63 o                         
  -9   1   8       4923.27       5207.51        38.55 o                         
  -7   1   8        862.29        783.89         9.70 o                         
  -5   1   8       3620.29       4124.97        31.77 o                         
  -3   1   8       4096.62       4245.21        35.66 o                         
  -1   1   8       2515.67       2466.85        28.66 o                         
   1   1   8        667.42        625.36        12.39 o                         
   3   1   8         57.77         55.75         4.78 o                         
   5   1   8       1214.85       1249.73        21.54 o                         
   7   1   8        156.07        126.73         8.80 o                         
   9   1   8          1.12          2.46         5.32 o                         
  11   1   8         81.19         82.24         7.70 o                         
  13   1   8        117.99        105.44         9.73 o                         
  15   1   8          0.91          4.22         7.55 o                         
  17   1   8         16.92          1.30         7.89 o                         
  19   1   8        106.73         82.87        15.11 o                         
  21   1   8        288.55        287.15        30.20 o                         
  23   1   8         86.20         77.41        16.45 o                         
  25   1   8          1.32        -20.67        20.67 o                         
 -38   2   8        216.25        220.48        27.57 o                         
 -36   2   8        310.00        319.95        30.74 o                         
 -34   2   8          0.83        -10.24        10.24 o                         
 -32   2   8          7.67          3.69         8.22 o                         
 -30   2   8         35.21          3.01         5.12 o                         
 -28   2   8          3.58          7.13         4.71 o                         
 -26   2   8       3608.97       3377.00        38.62 o                         
 -24   2   8       4031.17       4253.69        68.54 o                         
 -22   2   8       1194.74       1279.64        24.12 o                         
 -20   2   8       1868.37       1817.54        28.78 o                         
 -18   2   8       4332.54       4311.24        47.89 o                         
 -16   2   8        498.85        669.74        12.29 o                         
 -14   2   8         73.85        103.43         5.36 o                         
 -12   2   8       8202.56       8264.26        60.12 o                         
 -10   2   8        210.26        113.02         5.12 o                         
  -8   2   8      20742.01      23199.94       147.80 o                         
  -6   2   8      37528.42      38041.94       229.24 o                         
  -4   2   8       3698.46       3291.54        33.57 o                         
  -2   2   8        108.55        105.98         6.77 o                         
   0   2   8       3596.59       3640.12        39.87 o                         
   2   2   8       5258.49       5112.57        48.42 o                         
   4   2   8       1090.34        989.25        16.41 o                         
   6   2   8         14.48         11.85         4.37 o                         
   8   2   8       1195.84       1099.52        22.67 o                         
  10   2   8        819.74        864.03        19.69 o                         
  12   2   8       1478.55       1393.28        35.40 o                         
  14   2   8        251.09        282.55        12.98 o                         
  16   2   8         29.56         -1.44         8.38 o                         
  18   2   8          0.50         -6.69        10.00 o                         
  20   2   8       1002.12       1069.98        38.36 o                         
  22   2   8        325.83        343.47        25.39 o                         
  24   2   8         72.88         47.28        23.77 o                         
  26   2   8        472.53        498.29        38.41 o                         
 -37   3   8         10.53        -16.49        16.49 o                         
 -35   3   8         21.96          8.00        15.42 o                         
 -33   3   8        218.60        231.59        26.39 o                         
 -31   3   8        161.16        157.87        15.14 o                         
 -29   3   8          4.84          0.99         7.22 o                         
 -27   3   8        465.79        354.51        14.48 o                         
 -25   3   8         13.15         13.99         5.74 o                         
 -23   3   8        363.86        354.04        12.54 o                         
 -21   3   8        511.54        498.96        13.22 o                         
 -19   3   8        629.68        628.11        13.74 o                         
 -17   3   8          0.46         -0.14         6.02 o                         
 -15   3   8       3809.02       3788.06        39.02 o                         
 -13   3   8       4855.54       5257.70        48.36 o                         
 -11   3   8        946.91       1086.33        16.65 o                         
  -9   3   8       1839.81       1973.78        22.23 o                         
  -7   3   8        533.38        529.54        11.08 o                         
  -5   3   8       1296.66       1421.14        18.26 o                         
  -3   3   8       3406.90       3374.25        41.38 o                         
  -1   3   8       1776.67       1939.25        28.88 o                         
   1   3   8        194.02        184.31         8.12 o                         
   3   3   8       2896.15       2970.16        34.23 o                         
   5   3   8        632.57        654.06        16.43 o                         
   7   3   8         85.36        116.97         9.45 o                         
   9   3   8         92.37         99.05         9.13 o                         
  11   3   8         37.43         40.80         7.39 o                         
  13   3   8        301.37        266.72        12.21 o                         
  15   3   8          0.21         -2.83         7.61 o                         
  17   3   8        172.11        160.46        13.45 o                         
  19   3   8        108.98        121.55        16.40 o                         
  21   3   8        490.23        571.29        37.94 o                         
  23   3   8         20.36         15.38        15.22 o                         
  25   3   8         11.62          7.87        18.04 o                         
 -36   4   8        190.86        208.66        26.49 o                         
 -34   4   8         47.31         17.93        15.97 o                         
 -32   4   8         47.96         60.47        16.61 o                         
 -30   4   8        254.47        261.54        16.70 o                         
 -28   4   8        431.22        375.28        18.34 o                         
 -26   4   8       2122.67       2070.29        32.75 o                         
 -24   4   8       3761.94       3826.79        46.33 o                         
 -22   4   8        181.60        212.33        10.78 o                         
 -20   4   8       2829.84       2783.57        34.04 o                         
 -18   4   8       1593.45       1592.67        23.65 o                         
 -16   4   8         40.69         53.75         5.63 o                         
 -14   4   8       1496.86       1406.07        21.97 o                         
 -12   4   8      14941.28      15035.55       118.41 o                         
 -10   4   8        102.90         50.01         5.39 o                         
  -8   4   8       5411.51       5780.08        49.56 o                         
  -6   4   8      14633.58      14652.63       120.55 o                         
  -4   4   8       4696.40       4477.17        42.40 o                         
  -2   4   8         18.16         44.17         4.50 o                         
   0   4   8        620.50        608.90        12.48 o                         
   2   4   8       3321.04       3410.14        42.44 o                         
   4   4   8        619.28        567.81        15.64 o                         
   6   4   8       5256.31       5089.67        60.96 o                         
   8   4   8       1728.88       1742.07        32.18 o                         
  10   4   8         54.35         54.02         8.49 o                         
  12   4   8        611.54        573.05        26.93 o                         
  14   4   8        140.71        156.79        16.54 o                         
  16   4   8          5.93         -8.33         8.33 o                         
  18   4   8         49.58         34.12        10.78 o                         
  20   4   8        634.16        679.90        29.57 o                         
  22   4   8        202.59        158.17        20.65 o                         
  24   4   8         16.23         -2.54        17.35 o                         
 -35   5   8          3.52         18.10        15.51 o                         
 -33   5   8        105.88         70.48        15.66 o                         
 -31   5   8         26.90         22.53        14.78 o                         
 -29   5   8        102.01         89.95        11.99 o                         
 -27   5   8         16.82          4.83         7.66 o                         
 -25   5   8         14.96         14.74         7.23 o                         
 -23   5   8         29.58         42.30         8.90 o                         
 -21   5   8         41.33         33.12         6.20 o                         
 -19   5   8          4.98         -5.12         5.12 o                         
 -17   5   8        353.57        388.69        17.78 o                         
 -15   5   8       3290.46       3344.06        41.70 o                         
 -13   5   8        239.70        240.66        10.42 o                         
 -11   5   8        753.36        829.76        15.65 o                         
  -9   5   8        362.45        448.77        11.27 o                         
  -7   5   8        335.95        359.50        10.59 o                         
  -5   5   8        184.26        199.76         8.45 o                         
  -3   5   8        750.71        768.66        15.40 o                         
  -1   5   8         14.78         10.82         4.31 o                         
   1   5   8        750.33        782.60        21.53 o                         
   3   5   8       4252.72       4230.22        54.09 o                         
   5   5   8       1787.41       1751.67        32.63 o                         
   7   5   8         96.04        100.19        10.35 o                         
   9   5   8        151.12        153.75        12.42 o                         
  11   5   8        109.28        109.31        10.59 o                         
  13   5   8          5.53          8.69         7.99 o                         
  15   5   8         78.43         73.13        12.21 o                         
  17   5   8        372.21        427.55        26.81 o                         
  19   5   8          3.00         11.92        12.16 o                         
  21   5   8         76.60         57.61        12.76 o                         
  23   5   8          7.62         -1.02        15.30 o                         
 -34   6   8         13.81          9.71        17.34 o                         
 -32   6   8          3.64        -13.58        13.58 o                         
 -30   6   8        292.80        323.59        26.67 o                         
 -28   6   8        291.61        262.53        18.44 o                         
 -26   6   8        355.49        350.39        21.54 o                         
 -24   6   8       1138.29       1169.34        26.89 o                         
 -22   6   8        529.90        562.55        21.99 o                         
 -20   6   8         24.29          9.39         6.51 o                         
 -18   6   8          7.23          0.59         5.64 o                         
 -16   6   8          4.87          5.27         6.50 o                         
 -14   6   8       4420.96       4293.34        44.36 o                         
 -12   6   8       3413.68       3543.23        38.84 o                         
 -10   6   8       1541.96       1474.75        32.39 o                         
  -8   6   8       1711.68       1565.54        32.84 o                         
  -6   6   8         24.19         38.19         8.03 o                         
  -4   6   8       2778.11       2730.58        44.57 o                         
  -2   6   8          6.57          4.14         4.84 o                         
   0   6   8        842.52        817.88        19.74 o                         
   2   6   8        147.46        152.73        12.49 o                         
   4   6   8       1438.89       1459.05        31.62 o                         
   6   6   8       2055.50       2052.70        37.73 o                         
   8   6   8       1708.28       1705.70        35.37 o                         
  10   6   8        188.43        204.67        14.59 o                         
  12   6   8        142.15        117.31        13.33 o                         
  14   6   8        530.13        602.49        26.99 o                         
  16   6   8         47.03         88.79        13.87 o                         
  18   6   8         17.74          8.67        11.29 o                         
  20   6   8        122.33        119.82        19.15 o                         
  22   6   8        276.74        305.91        26.18 o                         
 -33   7   8        109.59         71.51        27.83 o                         
 -31   7   8         43.66         18.50        15.08 o                         
 -29   7   8          0.02        -10.55        10.55 o                         
 -27   7   8        116.47         95.46        13.65 o                         
 -25   7   8          7.74         -6.11         8.77 o                         
 -23   7   8          8.38         -4.76         7.68 o                         
 -21   7   8          7.34          7.10        10.60 o                         
 -19   7   8         15.92         25.93         7.46 o                         
 -17   7   8        209.07        222.07        13.33 o                         
 -15   7   8       2023.39       2084.32        37.70 o                         
 -13   7   8        533.52        464.19        20.55 o                         
 -11   7   8        558.26        510.25        24.41 o                         
  -9   7   8        708.08        728.04        26.00 o                         
  -7   7   8        125.71        142.55        13.09 o                         
  -5   7   8         64.72         76.26         9.90 o                         
  -3   7   8       1160.92       1204.54        32.61 o                         
  -1   7   8       4787.42       4896.06        68.86 o                         
   1   7   8        467.38        438.93        18.31 o                         
   3   7   8        664.83        661.31        21.85 o                         
   5   7   8       1974.35       2077.47        39.31 o                         
   7   7   8        249.03        262.32        16.01 o                         
   9   7   8        286.42        323.07        18.43 o                         
  11   7   8          0.48         -5.45         8.67 o                         
  13   7   8        132.76        109.99        13.66 o                         
  15   7   8        115.52        116.29        18.23 o                         
  17   7   8        117.66        111.43        17.98 o                         
  19   7   8         36.71          1.27        15.83 o                         
 -30   8   8        139.69        152.69        23.56 o                         
 -28   8   8         85.95         65.32        13.45 o                         
 -26   8   8         27.51         49.56        11.64 o                         
 -24   8   8         29.01         12.94        11.68 o                         
 -22   8   8         69.31         48.73        11.23 o                         
 -20   8   8        121.95         98.71        12.24 o                         
 -18   8   8        233.56        221.70        15.09 o                         
 -16   8   8        224.88        214.28        14.93 o                         
 -14   8   8        458.66        414.36        21.03 o                         
 -12   8   8        502.34        564.32        22.82 o                         
 -10   8   8        377.20        346.77        20.18 o                         
  -8   8   8        132.22        102.95        12.48 o                         
  -6   8   8        345.64        392.10        20.62 o                         
  -4   8   8        322.95        290.17        17.24 o                         
  -2   8   8          0.62         -2.64         7.55 o                         
   0   8   8        773.73        753.06        26.48 o                         
   2   8   8         65.16         49.75        10.28 o                         
   4   8   8       1362.60       1436.53        32.23 o                         
   6   8   8          1.38         -4.37         8.16 o                         
   8   8   8        217.00        206.65        15.96 o                         
  10   8   8         76.44         80.57        13.92 o                         
  12   8   8          0.76          0.50        10.26 o                         
  14   8   8         24.93          0.32        13.39 o                         
  16   8   8          0.71        -15.51        24.75 o                         
  18   8   8        222.56        230.82        28.68 o                         
 -27   9   8         11.87          5.94        15.24 o                         
 -25   9   8          0.28        -13.57        13.57 o                         
 -23   9   8         42.61         20.25        14.28 o                         
 -21   9   8        404.41        391.03        25.23 o                         
 -19   9   8        262.02        292.21        19.83 o                         
 -17   9   8         76.12         71.54        12.45 o                         
 -15   9   8        615.63        658.28        31.37 o                         
 -13   9   8        145.69        127.62        14.50 o                         
 -11   9   8         58.64         28.76        13.76 o                         
  -9   9   8          0.83         -8.80         8.80 o                         
  -7   9   8        140.45        174.04        16.85 o                         
  -5   9   8          4.96         -8.66         8.66 o                         
  -3   9   8        334.00        336.69        19.39 o                         
  -1   9   8        586.56        590.00        25.10 o                         
   1   9   8          0.90         -9.21         9.21 o                         
   3   9   8        483.78        492.01        25.36 o                         
   5   9   8        327.57        316.08        20.69 o                         
   7   9   8          9.52         -8.17        10.89 o                         
   9   9   8         25.69         28.46        12.37 o                         
  11   9   8         52.54         74.54        18.24 o                         
  13   9   8         40.29         29.39        15.57 o                         
  15   9   8         45.14         12.71        25.15 o                         
 -24  10   8        125.42         70.47        19.01 o                         
 -22  10   8         79.70          6.63        15.37 o                         
 -20  10   8         79.02         67.53        15.57 o                         
 -18  10   8        309.72        327.08        22.19 o                         
 -16  10   8         60.55         12.26        14.17 o                         
 -14  10   8         40.55         24.17        12.86 o                         
 -12  10   8        437.88        453.12        23.23 o                         
 -10  10   8        475.30        451.05        32.58 o                         
  -8  10   8        158.92        163.57        15.56 o                         
  -6  10   8        931.33        979.61        38.79 o                         
  -4  10   8        664.60        678.21        39.30 o                         
  -2  10   8         41.31         30.78        10.75 o                         
   0  10   8        228.89        219.38        21.66 o                         
   2  10   8          0.01        -11.27        12.62 o                         
   4  10   8         28.57         37.78        13.67 o                         
   6  10   8        297.62        350.02        29.18 o                         
   8  10   8        353.71        367.61        28.92 o                         
  10  10   8         28.87         18.89        17.43 o                         
  12  10   8         38.51        -27.65        27.65 o                         
 -19  11   8        168.31        136.06        23.18 o                         
 -17  11   8        192.05        200.86        25.03 o                         
 -15  11   8        578.59        677.51        47.79 o                         
 -13  11   8        246.00        263.00        26.48 o                         
 -11  11   8         27.27         17.15        15.49 o                         
  -9  11   8         72.93         36.32        15.91 o                         
  -7  11   8         16.52        -13.00        16.40 o                         
  -5  11   8         68.25         99.52        21.06 o                         
  -3  11   8        380.59        426.15        33.07 o                         
  -1  11   8        374.76        379.04        39.58 o                         
   1  11   8         28.32          4.83        15.22 o                         
   3  11   8        409.36        405.29        29.48 o                         
   5  11   8        189.14        190.96        23.76 o                         
   7  11   8          9.39         14.54        19.79 o                         
 -12  12   8         92.50         81.97        30.13 o                         
 -10  12   8        221.11        183.45        25.90 o                         
  -8  12   8         10.17         36.67        23.85 o                         
  -6  12   8        120.72         96.18        24.09 o                         
  -4  12   8        252.48        264.21        29.36 o                         
  -2  12   8         26.01         -9.50        17.71 o                         
 -39   1   9         85.10         86.45        21.61 o                         
 -37   1   9        502.34        561.47        43.10 o                         
 -35   1   9        151.62        153.01        22.12 o                         
 -33   1   9        254.06        217.35        18.82 o                         
 -31   1   9       2732.76       2832.00        49.79 o                         
 -29   1   9         94.89         92.41         8.09 o                         
 -27   1   9        258.90        219.13        10.93 o                         
 -25   1   9        533.35        574.14        13.72 o                         
 -23   1   9        475.29        485.09        14.51 o                         
 -21   1   9          5.73         -1.97         5.42 o                         
 -19   1   9       7722.46       7929.59        71.36 o                         
 -17   1   9       5013.15       5311.49        47.72 o                         
 -15   1   9       3071.04       3156.42        31.62 o                         
 -13   1   9        679.80        626.87         9.20 o                         
 -11   1   9      11459.45      11182.48        81.53 o                         
  -9   1   9       2148.60       2010.87        19.20 o                         
  -7   1   9        804.95        788.47        11.06 o                         
  -5   1   9        331.92        421.58         8.12 o                         
  -3   1   9        479.32        401.66         8.39 o                         
  -1   1   9      25332.20      25685.14       177.81 o                         
   1   1   9      14229.84      13661.58        99.37 o                         
   3   1   9       3513.15       3562.50        36.49 o                         
   5   1   9       1323.85       1220.10        22.68 o                         
   7   1   9       3655.12       3797.58        48.96 o                         
   9   1   9          1.03          1.17         5.45 o                         
  11   1   9        356.69        278.23        15.34 o                         
  13   1   9          1.60          1.49         6.27 o                         
  15   1   9        468.79        387.23        18.23 o                         
  17   1   9        434.51        480.01        34.76 o                         
  19   1   9       3596.95       3904.78        73.86 o                         
  21   1   9        188.19        120.79        17.64 o                         
  23   1   9         75.21         51.30        18.68 o                         
  25   1   9         81.96        105.18        23.27 o                         
 -38   2   9          6.00          8.45        23.67 o                         
 -36   2   9          8.29         20.60        17.11 o                         
 -34   2   9          2.01         -9.72         9.72 o                         
 -32   2   9        156.56        121.07        12.96 o                         
 -30   2   9        111.26         86.23         9.67 o                         
 -28   2   9        357.98        341.54        19.12 o                         
 -26   2   9         73.17         61.19         7.85 o                         
 -24   2   9         38.04         30.82         5.81 o                         
 -22   2   9         35.09         52.68         6.14 o                         
 -20   2   9        367.80        416.84        14.78 o                         
 -18   2   9        281.30        273.05        10.82 o                         
 -16   2   9        592.06        554.50        10.49 o                         
 -14   2   9         69.39         90.58         4.83 o                         
 -12   2   9        225.63        240.94         6.82 o                         
 -10   2   9       4491.10       4757.34        42.09 o                         
  -8   2   9       8202.79       8144.44        59.57 o                         
  -6   2   9       2047.98       2196.83        22.83 o                         
  -4   2   9        201.50        286.77        10.19 o                         
  -2   2   9        536.68        499.83        13.20 o                         
   0   2   9       1224.60       1161.87        25.02 o                         
   2   2   9         44.48         39.69         4.30 o                         
   4   2   9          5.40          4.03         3.52 o                         
   6   2   9        628.12        691.92        17.16 o                         
   8   2   9       1599.48       1601.96        28.53 o                         
  10   2   9        109.13        133.63        11.67 o                         
  12   2   9        359.97        314.89        15.58 o                         
  14   2   9        248.17        280.56        14.01 o                         
  16   2   9        795.74        837.98        28.14 o                         
  18   2   9        209.89        242.96        27.38 o                         
  20   2   9          0.00         12.22        14.79 o                         
  22   2   9         83.93         91.43        17.98 o                         
  24   2   9         50.83         49.71        35.05 o                         
 -39   3   9         31.99         35.72        21.01 o                         
 -37   3   9         63.76         35.24        20.60 o                         
 -35   3   9        126.80        114.43        18.67 o                         
 -33   3   9        450.35        531.52        30.92 o                         
 -31   3   9        683.60        701.22        25.80 o                         
 -29   3   9        419.59        434.31        30.69 o                         
 -27   3   9       2330.63       2353.98        39.19 o                         
 -25   3   9        468.53        499.73        13.10 o                         
 -23   3   9        101.89         86.13         6.34 o                         
 -21   3   9         43.03         46.82         4.87 o                         
 -19   3   9       6667.78       6752.75        62.08 o                         
 -17   3   9      12252.09      12493.36        96.72 o                         
 -15   3   9       1869.94       1728.74        23.41 o                         
 -13   3   9      10539.25      10249.75        81.18 o                         
 -11   3   9       1151.74       1224.46        18.96 o                         
  -9   3   9         55.62         58.32         4.36 o                         
  -7   3   9       3628.24       4345.07        39.27 o                         
  -5   3   9       4199.34       3998.03        46.69 o                         
  -3   3   9        168.14        163.30         9.73 o                         
  -1   3   9      20967.29      20712.12       165.68 o                         
   1   3   9      10056.74       9785.25        90.83 o                         
   3   3   9        136.89        125.95         7.64 o                         
   5   3   9       4006.25       3675.73        42.84 o                         
   7   3   9         88.77         82.31         8.36 o                         
   9   3   9         38.83         25.94         7.65 o                         
  11   3   9         31.73         24.22         7.88 o                         
  13   3   9        506.59        505.05        16.35 o                         
  15   3   9          1.05         -7.25         8.27 o                         
  17   3   9        933.41        967.98        31.67 o                         
  19   3   9       1745.09       2077.94        57.14 o                         
  21   3   9          3.62         -2.00        15.02 o                         
  23   3   9         71.66         47.44        24.29 o                         
 -38   4   9         14.71         -6.33        19.46 o                         
 -36   4   9        120.32         92.35        18.51 o                         
 -34   4   9         35.17         40.06        14.05 o                         
 -32   4   9         75.41         38.45        15.34 o                         
 -30   4   9         78.32         62.11        10.07 o                         
 -28   4   9        636.81        617.84        25.89 o                         
 -26   4   9        214.46        234.78        11.73 o                         
 -24   4   9         22.60         18.53         5.48 o                         
 -22   4   9          0.55         -2.04         5.10 o                         
 -20   4   9         37.00         42.98         6.14 o                         
 -18   4   9       1625.65       1554.58        24.45 o                         
 -16   4   9        276.32        314.42        11.75 o                         
 -14   4   9        150.05        152.46         8.01 o                         
 -12   4   9       1186.97       1201.94        21.62 o                         
 -10   4   9       5946.78       6232.40        58.15 o                         
  -8   4   9       1377.30       1369.71        19.11 o                         
  -6   4   9        521.14        490.82        12.10 o                         
  -4   4   9       7153.99       7509.19        64.55 o                         
  -2   4   9        352.36        354.91         9.79 o                         
   0   4   9        566.07        553.66        12.96 o                         
   2   4   9        155.36        103.47         7.29 o                         
   4   4   9        178.63        167.42         9.67 o                         
   6   4   9       1680.34       1649.49        31.34 o                         
   8   4   9       1306.39       1312.16        28.27 o                         
  10   4   9        627.20        660.73        22.32 o                         
  12   4   9        282.52        274.15        17.35 o                         
  14   4   9         25.89         21.93         9.63 o                         
  16   4   9         26.63         21.30         9.35 o                         
  18   4   9         70.12         50.24        11.94 o                         
  20   4   9         83.49         89.48        18.92 o                         
  22   4   9        112.76        111.60        23.21 o                         
 -37   5   9          5.33         53.41        21.15 o                         
 -35   5   9        253.18        292.76        31.47 o                         
 -33   5   9        567.38        667.01        35.15 o                         
 -31   5   9        401.62        411.46        26.82 o                         
 -29   5   9          0.42         -8.47         8.47 o                         
 -27   5   9        315.08        282.16        14.99 o                         
 -25   5   9        168.86        133.70        10.67 o                         
 -23   5   9         46.34         23.93         6.61 o                         
 -21   5   9         13.37         14.30         5.69 o                         
 -19   5   9        588.77        677.90        17.11 o                         
 -17   5   9       6047.41       6029.21        63.59 o                         
 -15   5   9       4776.53       4723.79        49.76 o                         
 -13   5   9       5704.99       5808.86        56.89 o                         
 -11   5   9        324.60        269.98         9.83 o                         
  -9   5   9       1365.92       1488.92        23.13 o                         
  -7   5   9         28.55         11.82         4.04 o                         
  -5   5   9        319.33        348.82        10.94 o                         
  -3   5   9        139.92        187.75         9.04 o                         
  -1   5   9       5823.90       5629.05        59.12 o                         
   1   5   9       6583.69       6502.36        65.77 o                         
   3   5   9        410.42        393.17        14.72 o                         
   5   5   9       6815.87       6673.20        77.07 o                         
   7   5   9         80.82         59.31         8.84 o                         
   9   5   9        962.74        992.70        26.68 o                         
  11   5   9        120.29        111.81        11.17 o                         
  13   5   9        483.10        560.12        37.44 o                         
  15   5   9         17.89         13.76         9.34 o                         
  17   5   9        967.17       1084.15        33.75 o                         
  19   5   9        946.40        988.97        33.97 o                         
  21   5   9          0.08         28.95        32.98 o                         
 -34   6   9         21.40         20.52        21.95 o                         
 -32   6   9          6.46        -12.15        12.15 o                         
 -30   6   9        103.18         98.00        14.08 o                         
 -28   6   9        262.60        251.43        16.91 o                         
 -26   6   9         49.45         14.60        12.08 o                         
 -24   6   9        396.72        365.94        16.60 o                         
 -22   6   9       1333.09       1397.57        27.95 o                         
 -20   6   9       1150.25       1214.76        25.51 o                         
 -18   6   9        272.56        251.59        14.54 o                         
 -16   6   9       2366.13       2304.33        41.31 o                         
 -14   6   9        356.79        344.89        12.57 o                         
 -12   6   9       1928.30       1863.05        29.65 o                         
 -10   6   9       3534.19       3617.37        41.89 o                         
  -8   6   9       1247.10       1274.66        28.16 o                         
  -6   6   9        311.68        335.13        13.93 o                         
  -4   6   9        928.99        884.23        19.28 o                         
  -2   6   9        816.29        819.17        19.44 o                         
   0   6   9        174.71        179.32        12.71 o                         
   2   6   9         88.63         70.74         9.99 o                         
   4   6   9        118.56        136.07        11.41 o                         
   6   6   9         62.28         78.52         9.97 o                         
   8   6   9        789.86        825.93        25.16 o                         
  10   6   9        986.90       1162.89        32.48 o                         
  12   6   9        396.30        408.61        20.38 o                         
  14   6   9        138.06        165.48        16.79 o                         
  16   6   9        124.17        132.67        15.91 o                         
  18   6   9         20.40         13.57        14.14 o                         
  20   6   9          0.36        -15.42        15.42 o                         
 -33   7   9        163.91        215.96        23.35 o                         
 -31   7   9        169.43        112.93        19.58 o                         
 -29   7   9          0.57         -9.76         9.76 o                         
 -27   7   9          8.04         -7.76        10.85 o                         
 -25   7   9         57.63         33.67         9.74 o                         
 -23   7   9         25.07         15.75         9.03 o                         
 -21   7   9         40.49         39.73         8.46 o                         
 -19   7   9          1.85         -7.57         7.69 o                         
 -17   7   9        871.33        803.15        22.77 o                         
 -15   7   9        889.41        891.15        21.01 o                         
 -13   7   9        930.01        983.01        27.89 o                         
 -11   7   9        475.22        471.24        21.29 o                         
  -9   7   9         10.32         -5.23         7.41 o                         
  -7   7   9       1006.53        988.76        26.70 o                         
  -5   7   9       1024.69       1004.07        28.13 o                         
  -3   7   9          7.42         -3.70         7.85 o                         
  -1   7   9         75.40         99.32         9.18 o                         
   1   7   9        506.83        494.14        19.56 o                         
   3   7   9         12.16         24.51         7.95 o                         
   5   7   9       3518.68       3595.75        58.45 o                         
   7   7   9        149.89        124.90        12.68 o                         
   9   7   9        326.65        290.43        17.31 o                         
  11   7   9        133.33        126.76        14.03 o                         
  13   7   9          0.08        -11.42        11.42 o                         
  15   7   9          4.05        -12.67        12.67 o                         
  17   7   9        144.27        141.65        23.93 o                         
  19   7   9        379.93        375.24        31.02 o                         
 -30   8   9         35.88         27.94        17.98 o                         
 -28   8   9        183.53        157.37        19.29 o                         
 -26   8   9         44.75         36.96        12.82 o                         
 -24   8   9         48.57         41.70        12.95 o                         
 -22   8   9        744.26        766.93        27.49 o                         
 -20   8   9        175.11        131.60        12.74 o                         
 -18   8   9         46.64         46.20         7.17 o                         
 -16   8   9        540.61        511.35        22.85 o                         
 -14   8   9         10.63          3.84         8.23 o                         
 -12   8   9        146.87        120.95        12.29 o                         
 -10   8   9        578.01        602.75        24.35 o                         
  -8   8   9        556.08        589.53        23.58 o                         
  -6   8   9          0.48         -7.15         7.15 o                         
  -4   8   9         83.51         72.05        10.45 o                         
  -2   8   9         20.19         21.41         9.35 o                         
   0   8   9         94.88         98.77        12.03 o                         
   2   8   9        216.35        170.68        12.18 o                         
   4   8   9        107.29         92.02        11.25 o                         
   6   8   9         40.26         31.44        10.35 o                         
   8   8   9        168.77        165.73        14.36 o                         
  10   8   9        638.54        684.99        36.93 o                         
  12   8   9         75.49         59.02        14.36 o                         
  14   8   9         97.45         57.31        18.67 o                         
  16   8   9         99.18         76.28        20.51 o                         
 -29   9   9         15.48        -21.21        21.21 o                         
 -27   9   9         83.30         29.93        24.29 o                         
 -25   9   9         36.32          8.31        12.84 o                         
 -23   9   9         11.90        -10.19        10.19 o                         
 -21   9   9         11.88        -10.59        10.59 o                         
 -19   9   9        181.18        222.39        17.27 o                         
 -17   9   9        209.17        194.07        16.04 o                         
 -15   9   9        153.24        131.50        20.90 o                         
 -13   9   9        476.29        541.48        24.47 o                         
 -11   9   9        832.71        925.24        32.66 o                         
  -9   9   9        687.16        726.06        27.77 o                         
  -7   9   9         54.79         54.71        11.29 o                         
  -5   9   9         50.30         34.02        10.47 o                         
  -3   9   9          5.51        -10.84        10.84 o                         
  -1   9   9        350.12        364.58        20.90 o                         
   1   9   9        174.69        211.36        19.55 o                         
   3   9   9         89.45         65.64        13.84 o                         
   5   9   9        471.52        490.68        27.78 o                         
   7   9   9         77.90         71.81        16.92 o                         
   9   9   9          2.47         21.62        12.58 o                         
  11   9   9          6.00        -15.94        15.94 o                         
  13   9   9          3.52         11.90        22.09 o                         
 -24  10   9         32.62         29.32        15.51 o                         
 -22  10   9        165.21        174.29        19.86 o                         
 -20  10   9         45.81         50.38        14.69 o                         
 -18  10   9        167.39        160.94        18.47 o                         
 -16  10   9          3.03         -0.21        11.19 o                         
 -14  10   9        196.93        223.06        17.43 o                         
 -12  10   9          2.55         -5.89        11.60 o                         
 -10  10   9        332.53        352.13        23.19 o                         
  -8  10   9        255.16        250.55        23.89 o                         
  -6  10   9        111.12        109.83        15.02 o                         
  -4  10   9        641.87        730.99        48.84 o                         
  -2  10   9         72.03         58.72        13.70 o                         
   0  10   9         53.63         35.73        13.08 o                         
   2  10   9          0.65        -12.61        12.61 o                         
   4  10   9         82.56         71.37        16.18 o                         
   6  10   9         19.50          8.27        16.51 o                         
   8  10   9        171.25        159.65        22.17 o                         
  10  10   9        266.21        243.24        27.33 o                         
 -19  11   9        169.43        207.93        25.22 o                         
 -17  11   9         67.35         33.01        19.12 o                         
 -15  11   9         10.25         -0.98        17.37 o                         
 -13  11   9        229.30        277.70        27.12 o                         
 -11  11   9        295.93        397.46        32.74 o                         
  -9  11   9         70.10         32.80        23.25 o                         
  -7  11   9        115.11         93.90        19.17 o                         
  -5  11   9         13.09          0.16        15.65 o                         
  -3  11   9         27.63         12.42        16.31 o                         
  -1  11   9        481.37        514.88        33.94 o                         
   1  11   9        380.95        433.86        31.44 o                         
   3  11   9         15.49          4.62        17.85 o                         
   5  11   9         24.62         -4.21        18.02 o                         
  -8  12   9        213.90        200.06        26.93 o                         
  -6  12   9          7.91        -11.91        20.66 o                         
 -40   0  10        161.98        207.85        42.24 o                         
 -38   0  10        230.48        236.12        37.53 o                         
 -36   0  10        228.49        154.93        61.70 o                         
 -34   0  10          9.36        -18.62        22.85 o                         
 -32   0  10         43.35         66.31        33.19 o                         
 -30   0  10        274.71        311.54        26.92 o                         
 -28   0  10        285.24        228.75        21.80 o                         
 -26   0  10        251.51        261.55        22.67 o                         
 -24   0  10        204.26        239.73        20.48 o                         
 -22   0  10       2011.24       1999.28        47.50 o                         
 -20   0  10       8823.47       8927.66       136.30 o                         
 -18   0  10       5510.07       5340.91        77.08 o                         
 -16   0  10        640.91        508.23        15.08 o                         
 -14   0  10      12239.47      12918.11       152.18 o                         
 -12   0  10       4293.05       4575.14        65.94 o                         
 -10   0  10       3271.01       3244.33        51.49 o                         
  -8   0  10       6786.09       7769.43        75.77 o                         
  -6   0  10        199.03        243.98        11.11 o                         
  -4   0  10         28.39         13.67         4.89 o                         
  -2   0  10      14445.85      13738.90       211.54 o                         
   0   0  10       3427.76       3392.90        53.02 o                         
   2   0  10        863.85        820.89        22.09 o                         
   4   0  10        106.94        105.37        11.67 o                         
   6   0  10       1584.62       1715.31        43.62 o                         
   8   0  10        916.49        993.56        33.48 o                         
  10   0  10        836.23        773.75        38.47 o                         
  12   0  10        425.23        537.13        35.57 o                         
  14   0  10        327.89        331.70        29.92 o                         
  16   0  10        626.54        720.58        45.21 o                         
  18   0  10         49.88         30.59        18.94 o                         
  20   0  10         14.68         50.68        21.83 o                         
  22   0  10          4.41         40.19        22.90 o                         
  24   0  10        258.15        331.09        45.97 o                         
 -39   1  10         37.81         69.28        20.53 o                         
 -37   1  10         14.97        -15.54        15.54 o                         
 -35   1  10         13.67         15.01        16.14 o                         
 -33   1  10          0.07         -4.55         8.67 o                         
 -31   1  10         14.92          2.00         8.72 o                         
 -29   1  10         14.99         16.59         8.23 o                         
 -27   1  10         53.41         47.27         9.54 o                         
 -25   1  10        244.97        239.93        15.60 o                         
 -23   1  10        109.79        116.48         9.85 o                         
 -21   1  10          0.71         -4.51         4.51 o                         
 -19   1  10         52.21         50.09         5.76 o                         
 -17   1  10       1202.62       1133.41        16.91 o                         
 -15   1  10         11.72         25.76         3.46 o                         
 -13   1  10        109.56        129.84         5.17 o                         
 -11   1  10         84.25        114.96         6.51 o                         
  -9   1  10       1381.40       1458.25        16.03 o                         
  -7   1  10        159.52        158.65         5.62 o                         
  -5   1  10        402.05        442.26         8.81 o                         
  -3   1  10        519.28        482.29        11.29 o                         
  -1   1  10        284.96        298.67         8.93 o                         
   1   1  10       1573.80       1633.56        22.94 o                         
   3   1  10        206.34        203.79         9.50 o                         
   5   1  10         24.64         26.14         5.88 o                         
   7   1  10       1165.49       1131.76        26.20 o                         
   9   1  10        225.04        240.33        14.44 o                         
  11   1  10        602.66        645.79        20.77 o                         
  13   1  10        236.81        233.02        13.93 o                         
  15   1  10         64.05         30.88        10.08 o                         
  17   1  10          9.15          7.26        11.21 o                         
  19   1  10         67.19         68.35        15.01 o                         
  21   1  10         88.34         96.77        20.32 o                         
  23   1  10        104.39        107.00        22.29 o                         
 -40   2  10        214.98        259.51        32.81 o                         
 -38   2  10        563.56        669.23        42.59 o                         
 -36   2  10          1.85        -11.79        11.79 o                         
 -34   2  10        366.40        407.65        37.27 o                         
 -32   2  10        183.02        164.41        12.89 o                         
 -30   2  10          8.08         -0.46         6.15 o                         
 -28   2  10        473.57        447.38        18.16 o                         
 -26   2  10        527.34        552.91        19.29 o                         
 -24   2  10          2.58         14.22         5.62 o                         
 -22   2  10       5079.02       5056.12        52.87 o                         
 -20   2  10       7272.36       7321.92        70.14 o                         
 -18   2  10       1268.83       1171.29        22.41 o                         
 -16   2  10       1273.73       1162.64        15.05 o                         
 -14   2  10       1208.91       1179.21        15.28 o                         
 -12   2  10       4040.51       4312.25        40.33 o                         
 -10   2  10          0.23          6.48         3.00 o                         
  -8   2  10       1477.36       2106.84        21.00 o                         
  -6   2  10          1.43         10.74         3.26 o                         
  -4   2  10       1418.11       1212.10        21.00 o                         
  -2   2  10       4396.46       3979.80        46.35 o                         
   0   2  10        336.73        408.46        13.34 o                         
   2   2  10       2197.17       2150.90        29.72 o                         
   4   2  10       1084.93       1074.03        20.04 o                         
   6   2  10       1630.16       1732.50        30.16 o                         
   8   2  10          8.38         21.38         7.02 o                         
  10   2  10        750.04        729.84        21.81 o                         
  12   2  10        573.39        687.86        21.39 o                         
  14   2  10         45.09         27.04         7.21 o                         
  16   2  10        517.75        500.71        23.24 o                         
  18   2  10         22.14          8.72        11.05 o                         
  20   2  10         18.79         16.34        13.53 o                         
  22   2  10          1.40          8.58        18.14 o                         
 -39   3  10         91.46        104.98        23.76 o                         
 -37   3  10          6.10        -15.92        15.92 o                         
 -35   3  10          5.17        -13.55        13.55 o                         
 -33   3  10          0.09        -10.52        10.52 o                         
 -31   3  10         67.61         50.26         8.94 o                         
 -29   3  10         15.17          0.20         9.09 o                         
 -27   3  10          3.42         -1.05         5.55 o                         
 -25   3  10         58.43         52.68        11.33 o                         
 -23   3  10        143.07        164.39        11.32 o                         
 -21   3  10        828.61        793.08        15.41 o                         
 -19   3  10        234.51        203.15         9.48 o                         
 -17   3  10        761.79        688.38        14.88 o                         
 -15   3  10         11.92         11.67         3.87 o                         
 -13   3  10        319.54        340.35        10.51 o                         
 -11   3  10          7.17         -2.17         2.99 o                         
  -9   3  10       2496.41       2672.65        29.53 o                         
  -7   3  10       2157.60       2333.27        26.15 o                         
  -5   3  10        585.01        536.44        14.53 o                         
  -3   3  10       1762.40       1805.44        30.31 o                         
  -1   3  10        321.75        281.72        12.69 o                         
   1   3  10       5883.58       5854.97        70.12 o                         
   3   3  10        214.73        225.45         9.73 o                         
   5   3  10          9.11          0.05         4.68 o                         
   7   3  10        378.66        373.50        15.53 o                         
   9   3  10        173.74        182.18        13.56 o                         
  11   3  10        386.10        336.09        15.34 o                         
  13   3  10        285.05        283.34        15.10 o                         
  15   3  10        182.24        119.03        13.35 o                         
  17   3  10         17.68         33.40        12.99 o                         
  19   3  10         64.99         48.29        14.38 o                         
  21   3  10         35.33          9.00        15.27 o                         
  23   3  10         19.59          6.98        17.86 o                         
 -38   4  10       1021.26       1233.56        82.89 o                         
 -36   4  10         21.87         19.97        15.21 o                         
 -34   4  10        718.57        823.65        36.84 o                         
 -32   4  10        393.92        420.47        21.30 o                         
 -30   4  10         34.71         32.48         8.54 o                         
 -28   4  10        486.61        390.84        18.46 o                         
 -26   4  10        537.49        554.97        15.01 o                         
 -24   4  10          5.59          5.08         5.48 o                         
 -22   4  10       5552.54       5523.27        57.23 o                         
 -20   4  10       7234.84       7222.92        68.81 o                         
 -18   4  10       1484.35       1539.96        24.25 o                         
 -16   4  10       2008.20       2036.86        25.98 o                         
 -14   4  10          0.44          3.92         3.89 o                         
 -12   4  10         79.25         66.97         6.20 o                         
 -10   4  10        918.30       1000.96        19.14 o                         
  -8   4  10       7066.55       6605.06        57.13 o                         
  -6   4  10        347.44        275.48         9.34 o                         
  -4   4  10       5185.59       5137.01        57.30 o                         
  -2   4  10       5165.44       4992.64        61.14 o                         
   0   4  10         15.02         54.53         8.47 o                         
   2   4  10       4229.20       4160.65        47.13 o                         
   4   4  10       3969.62       3856.26        48.12 o                         
   6   4  10        434.61        433.91        16.11 o                         
   8   4  10          0.05         -5.49         6.26 o                         
  10   4  10       1403.62       1469.44        31.05 o                         
  12   4  10       1026.43       1074.54        25.99 o                         
  14   4  10         53.85         31.76         9.81 o                         
  16   4  10        699.39        657.40        25.63 o                         
  18   4  10        104.29         71.05        12.83 o                         
  20   4  10         35.22         25.55        15.95 o                         
  22   4  10         32.25         17.41        17.85 o                         
 -37   5  10          1.58        -16.47        16.47 o                         
 -35   5  10         74.94         71.78        19.74 o                         
 -33   5  10          4.38          2.90        13.83 o                         
 -31   5  10        234.92        245.67        18.54 o                         
 -29   5  10        168.03        163.06        13.81 o                         
 -27   5  10         24.39         27.42         7.45 o                         
 -25   5  10          1.04         -6.29         7.87 o                         
 -23   5  10          3.79         -3.62         5.79 o                         
 -21   5  10        358.55        306.93        13.86 o                         
 -19   5  10         44.52         33.90         6.30 o                         
 -17   5  10        963.33        965.75        21.24 o                         
 -15   5  10        891.42        904.13        19.64 o                         
 -13   5  10         16.68         12.73         5.00 o                         
 -11   5  10       2008.05       1927.99        28.86 o                         
  -9   5  10       4167.19       4014.64        43.05 o                         
  -7   5  10       2656.16       2671.84        32.30 o                         
  -5   5  10       1646.63       1647.61        26.26 o                         
  -3   5  10        887.57        896.97        18.46 o                         
  -1   5  10          5.16         13.61         5.00 o                         
   1   5  10       4306.34       4381.67        50.81 o                         
   3   5  10        927.55       1004.59        21.77 o                         
   5   5  10         34.76         11.51         9.44 o                         
   7   5  10          0.36         -5.71         8.55 o                         
   9   5  10        198.06        175.65        15.12 o                         
  11   5  10         84.29         64.99        10.33 o                         
  13   5  10         78.14         74.99        13.24 o                         
  15   5  10         97.62        108.50        13.64 o                         
  17   5  10         34.26          1.95        10.98 o                         
  19   5  10         65.04         23.91        13.85 o                         
  21   5  10          6.64        -18.06        18.06 o                         
 -36   6  10          0.57        -17.19        17.19 o                         
 -34   6  10         89.08         69.03        22.79 o                         
 -32   6  10         41.42         17.23        15.76 o                         
 -30   6  10         18.42         18.47        10.08 o                         
 -28   6  10        239.96        201.41        18.66 o                         
 -26   6  10        103.43        106.80        10.41 o                         
 -24   6  10         20.48         14.22         8.03 o                         
 -22   6  10        915.64        871.17        22.50 o                         
 -20   6  10       3916.79       3840.32        50.09 o                         
 -18   6  10       1867.95       1911.55        34.38 o                         
 -16   6  10        741.10        831.56        19.85 o                         
 -14   6  10         58.12         33.19         6.16 o                         
 -12   6  10       5074.60       4911.74        66.66 o                         
 -10   6  10       4499.51       4657.10        51.50 o                         
  -8   6  10       5621.06       5573.23        57.27 o                         
  -6   6  10        702.38        707.82        25.03 o                         
  -4   6  10       2147.12       2249.35        34.12 o                         
  -2   6  10       8118.93       8227.92        82.97 o                         
   0   6  10       3734.11       3607.79        46.35 o                         
   2   6  10          4.88         11.91         6.15 o                         
   4   6  10        939.83       1036.58        27.64 o                         
   6   6  10        122.88        103.23        10.51 o                         
   8   6  10          9.87          1.42         8.56 o                         
  10   6  10       1274.50       1416.89        34.11 o                         
  12   6  10       1641.75       1795.12        43.84 o                         
  14   6  10         34.87         18.03        13.19 o                         
  16   6  10        714.61        815.71        38.07 o                         
  18   6  10         10.57          1.91        20.14 o                         
 -33   7  10          6.35         41.48        17.23 o                         
 -31   7  10        183.40        189.96        19.10 o                         
 -29   7  10        249.60        237.58        21.92 o                         
 -27   7  10        110.75         88.07        14.92 o                         
 -25   7  10          4.97         -7.61         9.31 o                         
 -23   7  10         19.28         20.02         7.87 o                         
 -21   7  10         18.49          3.46         7.10 o                         
 -19   7  10         30.09         29.66         7.93 o                         
 -17   7  10       1095.50       1079.73        26.45 o                         
 -15   7  10       1044.14        970.22        23.28 o                         
 -13   7  10        145.85        118.12        12.50 o                         
 -11   7  10       2446.50       2453.59        45.72 o                         
  -9   7  10       3323.70       3316.88        53.89 o                         
  -7   7  10        543.75        496.41        21.11 o                         
  -5   7  10          3.19          6.09         8.20 o                         
  -3   7  10        137.21        133.93         8.98 o                         
  -1   7  10        383.36        404.00        15.51 o                         
   1   7  10        541.06        539.99        20.62 o                         
   3   7  10        261.39        284.61        17.95 o                         
   5   7  10        150.14        167.26        15.03 o                         
   7   7  10        448.11        455.46        20.90 o                         
   9   7  10        810.06        814.84        28.18 o                         
  11   7  10        346.52        385.98        24.14 o                         
  13   7  10         44.76         10.63        13.02 o                         
  15   7  10         65.06         73.94        22.12 o                         
  17   7  10         10.07         -4.01        24.47 o                         
 -32   8  10         51.47         42.57        19.67 o                         
 -30   8  10         77.16         53.25        16.42 o                         
 -28   8  10        179.71        123.37        21.53 o                         
 -26   8  10         29.52         24.73        11.97 o                         
 -24   8  10         17.28         -9.56         9.56 o                         
 -22   8  10        267.92        279.02        16.46 o                         
 -20   8  10       1011.97        957.44        27.88 o                         
 -18   8  10        178.70        152.41        14.76 o                         
 -16   8  10        136.02        145.28        14.82 o                         
 -14   8  10        186.84        192.90        14.96 o                         
 -12   8  10         86.38         45.42        10.66 o                         
 -10   8  10       1020.73       1144.35        32.29 o                         
  -8   8  10        319.42        329.17        19.84 o                         
  -6   8  10        369.32        361.00        21.42 o                         
  -4   8  10         35.95         19.05         8.45 o                         
  -2   8  10       1195.05       1237.66        35.37 o                         
   0   8  10        515.72        463.38        25.38 o                         
   2   8  10          7.67         -2.04         8.17 o                         
   4   8  10         46.84         42.74        10.57 o                         
   6   8  10        255.91        174.65        14.97 o                         
   8   8  10        124.39        172.19        21.31 o                         
  10   8  10        783.35        870.09        38.11 o                         
  12   8  10        650.96        751.41        41.82 o                         
  14   8  10          0.30        -18.27        19.29 o                         
 -29   9  10         76.46         59.54        19.62 o                         
 -27   9  10         18.62        -13.92        15.22 o                         
 -25   9  10        156.86        182.94        17.57 o                         
 -23   9  10         13.44          0.54        10.31 o                         
 -21   9  10          3.86         -4.99        16.12 o                         
 -19   9  10         67.98         59.00        12.37 o                         
 -17   9  10          3.09         -1.21         9.95 o                         
 -15   9  10          0.11        -12.06        12.06 o                         
 -13   9  10        384.90        419.77        22.12 o                         
 -11   9  10        433.15        384.87        22.85 o                         
  -9   9  10         59.07         31.79        10.96 o                         
  -7   9  10          0.00         -9.87         9.87 o                         
  -5   9  10         72.43         60.92        10.87 o                         
  -3   9  10         17.31         14.07        10.05 o                         
  -1   9  10        247.46        256.10        19.33 o                         
   1   9  10         83.88         82.62        13.24 o                         
   3   9  10        181.64        213.42        19.24 o                         
   5   9  10        131.88        139.86        16.92 o                         
   7   9  10        160.60        212.06        30.66 o                         
   9   9  10         95.95        109.96        20.94 o                         
  11   9  10          1.62        -15.98        15.98 o                         
  13   9  10          0.45          8.15        19.46 o                         
 -24  10  10         36.70          6.04        16.40 o                         
 -22  10  10        180.95        153.84        19.75 o                         
 -20  10  10        348.85        380.45        26.95 o                         
 -18  10  10          1.70         -3.53        16.21 o                         
 -16  10  10         12.45        -13.33        13.33 o                         
 -14  10  10         55.20         54.30        14.78 o                         
 -12  10  10         62.42         37.16        13.62 o                         
 -10  10  10        424.16        467.68        26.28 o                         
  -8  10  10        516.91        647.97        29.88 o                         
  -6  10  10        190.44        172.92        18.59 o                         
  -4  10  10          0.03        -11.05        11.05 o                         
  -2  10  10        164.70        153.73        17.44 o                         
   0  10  10          1.88          8.90        11.73 o                         
   2  10  10          8.05         12.80        17.52 o                         
   4  10  10        119.30         95.54        21.29 o                         
   6  10  10         59.25         26.46        19.05 o                         
   8  10  10          4.14         14.40        18.20 o                         
 -19  11  10         18.88         30.65        17.58 o                         
 -17  11  10        151.20        123.80        25.07 o                         
 -15  11  10         25.96         30.12        16.21 o                         
 -13  11  10        456.84        414.31        33.94 o                         
 -11  11  10        230.46        250.32        27.52 o                         
  -9  11  10          0.80         17.35        22.17 o                         
  -7  11  10          2.38        -11.68        13.24 o                         
  -5  11  10         23.52         11.60        18.73 o                         
  -3  11  10        108.05        106.50        21.60 o                         
  -1  11  10         39.30         40.38        19.71 o                         
   1  11  10        391.76        470.39        37.09 o                         
   3  11  10        197.85        193.39        26.68 o                         
 -39   1  11         17.73         13.62        18.60 o                         
 -37   1  11         43.63         35.06        19.14 o                         
 -35   1  11        160.36        112.46        21.15 o                         
 -33   1  11          0.85          3.66         9.51 o                         
 -31   1  11        984.74       1020.38        30.94 o                         
 -29   1  11        390.17        422.39        20.71 o                         
 -27   1  11        106.22        112.87        11.20 o                         
 -25   1  11       1110.44       1176.92        28.61 o                         
 -23   1  11        404.40        371.55        18.04 o                         
 -21   1  11        156.58        191.43        11.88 o                         
 -19   1  11        393.83        391.36         9.54 o                         
 -17   1  11       2005.74       1872.21        21.81 o                         
 -15   1  11       4483.25       4790.82        46.58 o                         
 -13   1  11       1005.64       1548.59        23.67 o                         
 -11   1  11       6512.40       6920.13        63.39 o                         
  -9   1  11       3670.14       2840.88        25.20 o                         
  -7   1  11       2719.06       2570.77        25.04 o                         
  -5   1  11        537.48        627.57        10.78 o                         
  -3   1  11          2.30          9.66         3.11 o                         
  -1   1  11         37.89         32.94         4.48 o                         
   1   1  11        661.98        600.95        15.83 o                         
   3   1  11       3268.72       2843.11        35.01 o                         
   5   1  11       3398.20       3367.09        44.03 o                         
   7   1  11        915.96        769.21        37.30 o                         
   9   1  11        526.38        656.90        24.71 o                         
  11   1  11        379.79        304.95        17.62 o                         
  13   1  11         38.25         20.59         7.96 o                         
  15   1  11        232.51        230.69        19.33 o                         
  17   1  11        558.08        553.76        33.06 o                         
  19   1  11          2.63         -5.62        12.82 o                         
  21   1  11        693.69        744.30        42.19 o                         
  23   1  11        251.66        266.25        40.15 o                         
 -40   2  11         13.80          5.09        25.09 o                         
 -38   2  11         81.07         72.24        20.39 o                         
 -36   2  11         11.83         18.49        15.28 o                         
 -34   2  11         23.77          8.11        10.93 o                         
 -32   2  11          4.69          8.86        10.40 o                         
 -30   2  11          4.55         -2.74         8.02 o                         
 -28   2  11         42.16         32.36         5.74 o                         
 -26   2  11        139.02        168.23         9.85 o                         
 -24   2  11         57.52         49.09         6.39 o                         
 -22   2  11        285.70        301.29        12.11 o                         
 -20   2  11        158.17        176.46         9.70 o                         
 -18   2  11          0.04          9.80         3.44 o                         
 -16   2  11        996.17        862.80        13.41 o                         
 -14   2  11         11.52         18.08         3.02 o                         
 -12   2  11        354.08        379.41         8.59 o                         
 -10   2  11       1550.88       1743.76        19.91 o                         
  -8   2  11       2612.99       2834.49        26.80 o                         
  -6   2  11       1047.65        961.32        19.91 o                         
  -4   2  11       1886.37       1844.73        29.46 o                         
  -2   2  11       2584.80       2726.55        37.20 o                         
   0   2  11        650.70        611.80        18.41 o                         
   2   2  11        415.35        483.84        14.34 o                         
   4   2  11       2167.32       2145.29        31.85 o                         
   6   2  11         36.61         50.01         7.89 o                         
   8   2  11        320.79        305.33        15.78 o                         
  10   2  11         21.64          3.60         7.11 o                         
  12   2  11        675.49        687.97        22.53 o                         
  14   2  11        212.76        199.14        16.44 o                         
  16   2  11         13.29          4.51        10.36 o                         
  18   2  11         25.97          3.96        12.02 o                         
  20   2  11        178.04        238.29        25.76 o                         
  22   2  11          5.34        -14.43        21.86 o                         
 -39   3  11         45.35         82.11        23.08 o                         
 -37   3  11          4.33         -1.04        14.06 o                         
 -35   3  11        173.84        174.92        20.29 o                         
 -33   3  11        802.04        883.84        33.23 o                         
 -31   3  11         88.17         61.36        10.65 o                         
 -29   3  11       1083.78       1102.63        25.85 o                         
 -27   3  11       1198.48       1308.62        26.65 o                         
 -25   3  11          2.79         -5.82         5.82 o                         
 -23   3  11        287.97        288.13        13.93 o                         
 -21   3  11        287.44        302.23        10.85 o                         
 -19   3  11       2713.64       2654.26        31.17 o                         
 -17   3  11       5289.18       5510.42        53.43 o                         
 -15   3  11       3194.31       3088.32        34.34 o                         
 -13   3  11         26.61         60.79         5.52 o                         
 -11   3  11       5347.89       5852.87        51.26 o                         
  -9   3  11       1302.03       1220.91        18.08 o                         
  -7   3  11       2585.78       3009.29        38.55 o                         
  -5   3  11       8906.23       9094.79        91.50 o                         
  -3   3  11       1417.65       1290.08        23.92 o                         
  -1   3  11        957.66        883.15        21.99 o                         
   1   3  11        624.16        581.69        19.24 o                         
   3   3  11       8760.63       8465.42        77.18 o                         
   5   3  11        549.72        542.82        16.44 o                         
   7   3  11       2796.46       2595.61        40.60 o                         
   9   3  11        327.63        355.24        17.14 o                         
  11   3  11         23.86          8.40         8.27 o                         
  13   3  11        152.19        131.58        13.38 o                         
  15   3  11        467.73        520.91        28.68 o                         
  17   3  11        637.73        623.43        30.37 o                         
  19   3  11          4.32         13.55        14.92 o                         
  21   3  11        698.06        691.01        49.54 o                         
 -38   4  11         44.79         41.53        23.22 o                         
 -36   4  11         13.66        -14.18        19.17 o                         
 -34   4  11          8.86         -7.80        12.69 o                         
 -32   4  11          0.04          4.55         8.64 o                         
 -30   4  11         14.78          3.86         8.48 o                         
 -28   4  11         19.39          8.82         7.46 o                         
 -26   4  11         99.72        115.97        10.20 o                         
 -24   4  11         67.66         56.86         7.16 o                         
 -22   4  11         23.12         25.73         6.69 o                         
 -20   4  11       2251.03       2193.35        31.39 o                         
 -18   4  11        161.56        129.22         7.79 o                         
 -16   4  11         29.23         30.67         5.15 o                         
 -14   4  11         41.76         46.17         6.18 o                         
 -12   4  11        532.37        601.42        15.84 o                         
 -10   4  11        963.27        873.53        15.04 o                         
  -8   4  11          0.11         -2.75         4.49 o                         
  -6   4  11        145.56        152.41         9.76 o                         
  -4   4  11       1663.60       1565.00        30.48 o                         
  -2   4  11         84.37         69.65         8.89 o                         
   0   4  11       1413.98       1420.60        31.77 o                         
   2   4  11       1421.60       1538.29        34.12 o                         
   4   4  11        415.04        325.97        16.33 o                         
   6   4  11        277.65        280.95        13.37 o                         
   8   4  11        533.40        517.21        20.33 o                         
  10   4  11         10.14         10.41         7.43 o                         
  12   4  11        247.95        239.37        15.82 o                         
  14   4  11          0.30         -4.66         9.81 o                         
  16   4  11        190.71        180.59        18.46 o                         
  18   4  11         18.05        -14.09        14.09 o                         
  20   4  11        101.67         81.10        21.33 o                         
 -37   5  11         19.34         10.91        18.34 o                         
 -35   5  11        213.48        224.33        24.02 o                         
 -33   5  11        235.74        176.97        19.39 o                         
 -31   5  11         13.60         -9.19         9.19 o                         
 -29   5  11        490.04        490.77        24.63 o                         
 -27   5  11       1065.42       1158.31        32.73 o                         
 -25   5  11         51.37         43.29         7.13 o                         
 -23   5  11        176.79        196.46        11.18 o                         
 -21   5  11         64.73         45.41         8.07 o                         
 -19   5  11       1060.31       1087.07        22.33 o                         
 -17   5  11       8084.30       8122.17        71.55 o                         
 -15   5  11       5606.94       5394.35        53.03 o                         
 -13   5  11       1975.79       1852.01        30.47 o                         
 -11   5  11        345.60        373.92        14.07 o                         
  -9   5  11       5226.50       5207.85        52.07 o                         
  -7   5  11       2548.13       2322.11        32.65 o                         
  -5   5  11        306.02        321.52        13.55 o                         
  -3   5  11       4673.06       4863.98        70.57 o                         
  -1   5  11       2168.49       2087.39        40.29 o                         
   1   5  11       1550.76       1563.88        35.66 o                         
   3   5  11       9335.43       9377.44       100.25 o                         
   5   5  11       1186.22       1226.52        24.75 o                         
   7   5  11         12.12         16.78         7.53 o                         
   9   5  11       1442.72       1522.64        33.73 o                         
  11   5  11         34.23         33.29        10.52 o                         
  13   5  11         19.70          4.78        12.68 o                         
  15   5  11        235.06        215.68        21.71 o                         
  17   5  11        525.66        497.45        31.48 o                         
  19   5  11          0.12        -19.30        23.86 o                         
 -36   6  11         29.15          0.38        18.93 o                         
 -34   6  11         13.98        -22.13        22.13 o                         
 -32   6  11          0.60          3.92        11.02 o                         
 -30   6  11          5.62         -7.57        11.45 o                         
 -28   6  11        113.24        172.52        16.49 o                         
 -26   6  11        252.13        283.87        16.18 o                         
 -24   6  11        214.20        253.56        14.73 o                         
 -22   6  11          6.34          5.42         6.99 o                         
 -20   6  11        506.40        496.17        18.86 o                         
 -18   6  11         24.29         24.32         7.09 o                         
 -16   6  11        237.78        234.85        12.80 o                         
 -14   6  11        505.37        538.58        17.10 o                         
 -12   6  11        170.33        213.86        10.69 o                         
 -10   6  11        128.77        111.30         8.90 o                         
  -8   6  11          6.13          1.43         7.00 o                         
  -6   6  11       1688.98       1711.54        27.82 o                         
  -4   6  11        962.88       1006.02        21.36 o                         
  -2   6  11         56.64         52.56         7.70 o                         
   0   6  11        502.01        472.57        18.13 o                         
   2   6  11          1.03         -4.61         6.79 o                         
   4   6  11         85.39        110.71        10.38 o                         
   6   6  11        314.09        362.70        17.91 o                         
   8   6  11        238.67        272.70        16.78 o                         
  10   6  11        117.39        130.18        12.57 o                         
  12   6  11        409.79        405.85        26.27 o                         
  14   6  11        146.80        154.18        23.42 o                         
  16   6  11          2.72        -16.53        16.53 o                         
  18   6  11         10.79        -13.28        16.27 o                         
 -33   7  11         30.15         10.04        18.33 o                         
 -31   7  11         22.76         27.48        13.66 o                         
 -29   7  11         36.10         14.09        11.43 o                         
 -27   7  11        158.27        135.03        14.89 o                         
 -25   7  11         26.38         21.16         8.97 o                         
 -23   7  11          8.72         14.87         7.77 o                         
 -21   7  11         22.25         -6.90         6.90 o                         
 -19   7  11        235.28        242.87        13.70 o                         
 -17   7  11       1490.14       1431.91        30.07 o                         
 -15   7  11       1382.16       1343.36        28.97 o                         
 -13   7  11        976.93        978.04        28.80 o                         
 -11   7  11         60.38         78.65        10.99 o                         
  -9   7  11        919.17        913.28        28.15 o                         
  -7   7  11       2175.51       2018.61        44.98 o                         
  -5   7  11        369.16        407.10        16.36 o                         
  -3   7  11       1447.08       1499.06        36.63 o                         
  -1   7  11        874.77        939.15        26.48 o                         
   1   7  11        751.17        683.74        22.41 o                         
   3   7  11       2069.02       2165.05        40.38 o                         
   5   7  11       1620.75       1852.31        38.45 o                         
   7   7  11        474.56        487.73        23.11 o                         
   9   7  11        452.52        399.55        24.04 o                         
  11   7  11        479.02        488.30        33.72 o                         
  13   7  11         27.26         39.98        24.44 o                         
  15   7  11        172.98        217.67        31.92 o                         
 -32   8  11         12.59          1.11        18.92 o                         
 -30   8  11         43.71         31.58        15.70 o                         
 -28   8  11        127.75        125.18        17.66 o                         
 -26   8  11        222.82        185.55        18.36 o                         
 -24   8  11         93.63         93.98        12.31 o                         
 -22   8  11        198.22        209.01        14.00 o                         
 -20   8  11        227.86        247.59        16.51 o                         
 -18   8  11        435.58        475.02        25.11 o                         
 -16   8  11         34.35         16.82         9.06 o                         
 -14   8  11         36.17         11.34         8.78 o                         
 -12   8  11          0.14         -6.79         8.80 o                         
 -10   8  11        298.24        269.74        18.17 o                         
  -8   8  11        829.52        959.37        29.57 o                         
  -6   8  11       1298.46       1296.73        32.71 o                         
  -4   8  11        222.65        177.95        14.23 o                         
  -2   8  11        249.39        260.27        18.69 o                         
   0   8  11       1515.44       1621.81        36.85 o                         
   2   8  11        424.86        433.44        28.55 o                         
   4   8  11        323.40        340.60        21.50 o                         
   6   8  11        235.98        267.84        20.88 o                         
   8   8  11          9.16          8.28        14.35 o                         
  10   8  11        159.07        122.16        17.30 o                         
  12   8  11        371.62        356.15        36.17 o                         
  14   8  11        274.78        277.53        29.45 o                         
 -29   9  11         55.85         49.23        16.85 o                         
 -27   9  11        132.30        140.89        19.11 o                         
 -25   9  11         68.72         39.62        15.40 o                         
 -23   9  11          2.51        -10.65        10.65 o                         
 -21   9  11         61.49         79.04        13.74 o                         
 -19   9  11        132.57        112.02        15.38 o                         
 -17   9  11         82.08         89.21        15.89 o                         
 -15   9  11        428.66        448.55        23.43 o                         
 -13   9  11         68.12         50.50        12.98 o                         
 -11   9  11        330.97        319.13        22.70 o                         
  -9   9  11         88.87         68.91        12.85 o                         
  -7   9  11          7.81         20.16        11.12 o                         
  -5   9  11        258.50        224.33        18.58 o                         
  -3   9  11        183.35        182.03        16.42 o                         
  -1   9  11        189.87        186.19        16.82 o                         
   1   9  11         59.34         57.49        12.63 o                         
   3   9  11        262.40        268.06        27.06 o                         
   5   9  11        276.78        291.60        26.72 o                         
   7   9  11         19.39         33.40        17.76 o                         
   9   9  11         70.59         32.37        19.24 o                         
  11   9  11        120.16        142.58        26.29 o                         
 -24  10  11        104.23         71.75        20.95 o                         
 -22  10  11        164.54        126.80        27.72 o                         
 -20  10  11        515.68        609.44        30.06 o                         
 -18  10  11        832.67        896.68        35.67 o                         
 -16  10  11          0.58         -7.24        12.82 o                         
 -14  10  11        126.14        138.12        16.39 o                         
 -12  10  11          3.93          6.61        12.20 o                         
 -10  10  11         63.01         61.19        13.54 o                         
  -8  10  11        486.91        541.40        28.76 o                         
  -6  10  11        544.43        513.81        29.38 o                         
  -4  10  11          0.48        -10.55        12.15 o                         
  -2  10  11        349.72        404.90        27.94 o                         
   0  10  11        193.74        209.93        26.84 o                         
   2  10  11         43.21         10.94        17.53 o                         
   4  10  11         16.85         -5.94        17.09 o                         
   6  10  11         85.22         81.72        22.24 o                         
 -19  11  11         18.74          4.95        23.72 o                         
 -17  11  11         55.74         40.03        23.11 o                         
 -15  11  11        382.38        382.02        32.98 o                         
 -13  11  11         94.17         88.15        18.10 o                         
 -11  11  11        104.86        114.28        20.11 o                         
  -9  11  11        265.47        246.78        27.09 o                         
  -7  11  11         39.31         -3.45        15.00 o                         
  -5  11  11          7.12          1.35        19.11 o                         
  -3  11  11         78.16         83.49        20.59 o                         
  -1  11  11         68.61         82.97        23.22 o                         
   1  11  11         13.34        -16.43        16.43 o                         
 -40   0  12          8.67         -8.67        34.99 o                         
 -38   0  12        362.79        381.38        43.11 o                         
 -36   0  12       2517.40       2770.92        77.54 o                         
 -34   0  12        525.09        581.96        61.11 o                         
 -32   0  12        202.69        209.08        32.97 o                         
 -30   0  12       1694.69       1879.03        76.84 o                         
 -28   0  12       3839.86       3909.28        86.58 o                         
 -26   0  12       4918.59       4913.45        91.07 o                         
 -24   0  12       7583.37       7792.51       118.30 o                         
 -22   0  12       2089.73       2266.57        59.56 o                         
 -20   0  12       6054.63       5953.85       136.44 o                         
 -18   0  12      12840.70      12798.81       217.54 o                         
 -16   0  12      14914.22      15944.46       187.79 o                         
 -14   0  12        171.13        189.54        13.95 o                         
 -12   0  12       1216.50       1185.55        30.01 o                         
 -10   0  12       1530.77       1504.96        34.79 o                         
  -8   0  12       4080.43       3835.96        45.99 o                         
  -6   0  12       8743.73       8982.55        84.94 o                         
  -4   0  12       8456.27       8576.56        97.24 o                         
  -2   0  12       9451.00       8958.01       112.84 o                         
   0   0  12       6656.35       6431.71        96.92 o                         
   2   0  12       8031.46       8279.17       159.03 o                         
   4   0  12        839.35        880.67        29.17 o                         
   6   0  12        573.77        553.08        23.41 o                         
   8   0  12        892.02        729.25        30.74 o                         
  10   0  12         76.09         84.63        13.72 o                         
  12   0  12         38.38         60.99        13.51 o                         
  14   0  12       2507.54       2552.72        82.55 o                         
  16   0  12        799.69        884.60        69.58 o                         
  18   0  12         15.15         -3.69        19.88 o                         
  20   0  12         13.82        -27.96        27.96 o                         
 -41   1  12          3.61         17.24        22.55 o                         
 -39   1  12          0.53         -8.74        16.25 o                         
 -37   1  12         10.33        -12.60        12.60 o                         
 -35   1  12         28.60         15.72        12.12 o                         
 -33   1  12         65.28         66.53        11.60 o                         
 -31   1  12         17.19         29.03         9.73 o                         
 -29   1  12          0.25         -4.97         7.72 o                         
 -27   1  12         11.38         11.64         7.43 o                         
 -25   1  12         82.82         95.06        10.54 o                         
 -23   1  12        957.69        967.44        25.88 o                         
 -21   1  12         47.71         61.20         6.38 o                         
 -19   1  12          0.73          0.35         2.79 o                         
 -17   1  12         91.44         96.60         6.08 o                         
 -15   1  12          0.51          3.23         3.31 o                         
 -13   1  12       1396.35       1469.13        23.95 o                         
 -11   1  12        889.02        887.80        13.39 o                         
  -9   1  12          7.92          2.69         2.57 o                         
  -7   1  12        679.66        698.64        11.74 o                         
  -5   1  12       2580.99       2595.49        29.53 o                         
  -3   1  12       1870.14       2016.25        24.94 o                         
  -1   1  12       1717.78       1728.41        24.72 o                         
   1   1  12        233.94        238.48        11.35 o                         
   3   1  12        315.38        303.01        13.23 o                         
   5   1  12        785.59        738.48        21.11 o                         
   7   1  12        775.44        778.51        22.40 o                         
   9   1  12        309.37        252.06        14.16 o                         
  11   1  12          1.13         -2.84         6.42 o                         
  13   1  12          0.14          5.13         9.28 o                         
  15   1  12         10.77         -3.02         9.58 o                         
  17   1  12         24.76         17.74        12.98 o                         
  19   1  12          3.20         34.48        17.70 o                         
  21   1  12          3.16         68.04        24.54 o                         
 -40   2  12        170.12        218.05        25.17 o                         
 -38   2  12        117.67        113.98        20.75 o                         
 -36   2  12       1230.77       1403.49        45.45 o                         
 -34   2  12        269.70        309.73        19.97 o                         
 -32   2  12        129.06         91.70        13.28 o                         
 -30   2  12        181.86        206.71        16.01 o                         
 -28   2  12         17.24         16.04         8.09 o                         
 -26   2  12        113.66         71.29        11.11 o                         
 -24   2  12       2649.33       2730.53        41.41 o                         
 -22   2  12       4827.96       4892.79        53.01 o                         
 -20   2  12       1006.19       1000.11        17.72 o                         
 -18   2  12      13078.33      12895.43        94.69 o                         
 -16   2  12       4989.44       4854.83        42.18 o                         
 -14   2  12       1972.27       1967.94        21.88 o                         
 -12   2  12        874.89        768.17        12.30 o                         
 -10   2  12       1098.38       1323.32        16.96 o                         
  -8   2  12        796.04        817.19        15.37 o                         
  -6   2  12       8239.12       8772.84        81.82 o                         
  -4   2  12      11691.34      11578.43       115.01 o                         
  -2   2  12       1222.21       1086.74        24.26 o                         
   0   2  12      10173.56       9941.92       104.38 o                         
   2   2  12       3439.05       3427.60        44.77 o                         
   4   2  12         71.25         59.40         6.74 o                         
   6   2  12        305.22        284.79        15.76 o                         
   8   2  12          0.46          5.61         6.74 o                         
  10   2  12        245.07        223.96        13.74 o                         
  12   2  12         47.35         42.93        11.64 o                         
  14   2  12       2091.08       2302.70        48.37 o                         
  16   2  12         78.80         44.09        11.43 o                         
  18   2  12        138.46        163.06        20.31 o                         
  20   2  12         45.29         33.85        27.08 o                         
 -39   3  12          1.60        -24.10        24.10 o                         
 -37   3  12          0.14        -13.06        13.06 o                         
 -35   3  12          0.96        -17.21        17.21 o                         
 -33   3  12         44.78         40.86        17.84 o                         
 -31   3  12         62.20         35.69        12.54 o                         
 -29   3  12          0.53         -3.74         6.22 o                         
 -27   3  12         57.35         77.23         8.21 o                         
 -25   3  12        301.33        335.61        15.73 o                         
 -23   3  12       2217.54       2262.77        34.59 o                         
 -21   3  12         97.75         99.87         8.27 o                         
 -19   3  12       1017.89        962.41        18.88 o                         
 -17   3  12         13.50         14.49         4.20 o                         
 -15   3  12        132.87        137.97         7.62 o                         
 -13   3  12       2697.01       2638.44        29.94 o                         
 -11   3  12        802.43        756.05        14.01 o                         
  -9   3  12         77.22         93.77         4.74 o                         
  -7   3  12        159.83        147.42         9.65 o                         
  -5   3  12         17.87         28.01         5.20 o                         
  -3   3  12        748.58        709.48        20.07 o                         
  -1   3  12       1517.44       1554.33        30.87 o                         
   1   3  12         96.72        117.41        10.79 o                         
   3   3  12         84.88         77.21        10.48 o                         
   5   3  12       1205.58       1282.88        24.53 o                         
   7   3  12         89.24         86.06         9.90 o                         
   9   3  12         20.76          6.52         8.12 o                         
  11   3  12        162.68        144.31        12.28 o                         
  13   3  12          4.72          1.32         8.67 o                         
  15   3  12        109.50        108.55        15.26 o                         
  17   3  12        102.04         68.14        14.02 o                         
  19   3  12         12.25         -5.22        15.71 o                         
 -38   4  12         48.93         34.11        17.69 o                         
 -36   4  12        384.46        429.59        29.91 o                         
 -34   4  12         91.37        135.65        15.87 o                         
 -32   4  12         32.43          0.63        10.13 o                         
 -30   4  12          4.11         -0.80         9.15 o                         
 -28   4  12        350.80        332.87        16.02 o                         
 -26   4  12        251.28        197.74        12.77 o                         
 -24   4  12       1186.33       1252.37        23.14 o                         
 -22   4  12       7171.28       7332.89        75.85 o                         
 -20   4  12        170.29        140.76         8.81 o                         
 -18   4  12       7847.72       8028.49        71.06 o                         
 -16   4  12       2207.65       2283.15        33.33 o                         
 -14   4  12       1149.75       1194.41        23.13 o                         
 -12   4  12        995.17        848.39        18.30 o                         
 -10   4  12         49.43         56.34         5.59 o                         
  -8   4  12       1764.40       1622.00        28.31 o                         
  -6   4  12       3536.72       3624.26        47.17 o                         
  -4   4  12      10123.11      10159.74       102.18 o                         
  -2   4  12        715.81        701.68        24.49 o                         
   0   4  12       5257.69       5256.79        66.62 o                         
   2   4  12        856.10        770.07        25.01 o                         
   4   4  12        142.45        159.77        13.99 o                         
   6   4  12        453.00        407.98        15.14 o                         
   8   4  12        266.46        290.17        16.55 o                         
  10   4  12        633.00        661.51        24.60 o                         
  12   4  12        341.52        330.88        21.41 o                         
  14   4  12       1863.24       2115.66        53.04 o                         
  16   4  12         22.71        -12.66        12.66 o                         
  18   4  12        102.22         65.87        20.34 o                         
 -37   5  12         22.96         -0.86        18.58 o                         
 -35   5  12          8.43         -1.07        19.60 o                         
 -33   5  12         20.57          8.31        12.83 o                         
 -31   5  12         99.17         93.86        13.76 o                         
 -29   5  12          0.69         -8.23         8.90 o                         
 -27   5  12         60.93         82.21        10.55 o                         
 -25   5  12         64.60         55.81         7.00 o                         
 -23   5  12        392.59        438.08        15.52 o                         
 -21   5  12        115.73         99.54         8.60 o                         
 -19   5  12        923.30        924.83        20.85 o                         
 -17   5  12         65.89         63.80         6.96 o                         
 -15   5  12        846.61        877.56        22.60 o                         
 -13   5  12        919.22        926.91        19.55 o                         
 -11   5  12         11.23         11.15         5.68 o                         
  -9   5  12        236.93        212.85        10.18 o                         
  -7   5  12        169.98        165.19        10.39 o                         
  -5   5  12       2161.37       2291.79        42.13 o                         
  -3   5  12       1849.68       1903.16        40.43 o                         
  -1   5  12          7.77         12.51         7.96 o                         
   1   5  12         55.24         70.00        13.48 o                         
   3   5  12        203.29        171.78        14.60 o                         
   5   5  12        620.85        625.83        24.43 o                         
   7   5  12         75.76         84.06        10.17 o                         
   9   5  12        532.68        525.98        20.67 o                         
  11   5  12        389.07        387.83        21.36 o                         
  13   5  12          8.79        -11.76        11.76 o                         
  15   5  12         24.98          1.10        14.78 o                         
  17   5  12         42.15         38.50        16.06 o                         
 -36   6  12        199.76        220.67        31.56 o                         
 -34   6  12         23.92         11.04        16.66 o                         
 -32   6  12          3.54         -4.91        11.85 o                         
 -30   6  12          4.15        -12.01        12.01 o                         
 -28   6  12         62.07         46.86         9.88 o                         
 -26   6  12          6.18          9.86         8.60 o                         
 -24   6  12       1022.11       1181.29        27.88 o                         
 -22   6  12       2083.73       2108.51        40.89 o                         
 -20   6  12          0.10          3.06         6.20 o                         
 -18   6  12       1386.27       1573.88        28.38 o                         
 -16   6  12       1681.68       1699.14        28.95 o                         
 -14   6  12        632.12        588.38        18.08 o                         
 -12   6  12         19.63          1.95         6.48 o                         
 -10   6  12        482.89        526.22        17.49 o                         
  -8   6  12       1693.62       1569.24        27.13 o                         
  -6   6  12        282.57        243.32        14.01 o                         
  -4   6  12       2680.23       2806.79        50.94 o                         
  -2   6  12       2779.64       2732.33        73.98 o                         
   0   6  12        258.31        223.96        16.38 o                         
   2   6  12          0.76         -2.91         8.06 o                         
   4   6  12        592.51        591.69        25.44 o                         
   6   6  12          0.60          2.03         8.28 o                         
   8   6  12        141.01        129.93        15.23 o                         
  10   6  12        317.82        306.23        23.90 o                         
  12   6  12          9.90        -13.33        13.33 o                         
  14   6  12        895.65        986.72        48.93 o                         
  16   6  12        110.20         70.25        21.44 o                         
 -33   7  12        127.32        154.85        21.50 o                         
 -31   7  12         43.76         22.02        12.57 o                         
 -29   7  12          9.23        -12.22        12.22 o                         
 -27   7  12        214.50        210.58        16.68 o                         
 -25   7  12         15.10         -3.39         8.32 o                         
 -23   7  12          1.62         -6.56         6.56 o                         
 -21   7  12        238.50        149.94        11.75 o                         
 -19   7  12         30.46         18.37         7.72 o                         
 -17   7  12         52.99         70.03         9.51 o                         
 -15   7  12       1235.12       1347.45        34.92 o                         
 -13   7  12        785.01        817.72        21.55 o                         
 -11   7  12          0.01         -7.59         7.59 o                         
  -9   7  12        421.21        448.26        22.97 o                         
  -7   7  12        637.04        611.12        19.03 o                         
  -5   7  12        124.71        113.49        10.56 o                         
  -3   7  12        296.00        280.63        14.75 o                         
  -1   7  12        189.00        171.54        12.84 o                         
   1   7  12        573.80        561.19        20.47 o                         
   3   7  12        276.73        276.30        19.27 o                         
   5   7  12       1119.84       1127.52        35.14 o                         
   7   7  12       1860.91       1977.10        47.69 o                         
   9   7  12         34.42         28.27        14.61 o                         
  11   7  12         51.67         56.75        14.95 o                         
  13   7  12          0.23         -6.98        19.05 o                         
  15   7  12          3.66        -18.41        18.41 o                         
 -32   8  12          0.81        -17.50        17.50 o                         
 -30   8  12         31.95         25.96        14.67 o                         
 -28   8  12         14.74         15.97        14.70 o                         
 -26   8  12         98.41         80.19        16.03 o                         
 -24   8  12        126.08         91.92        13.10 o                         
 -22   8  12        308.33        309.13        17.57 o                         
 -20   8  12         54.54         30.29         9.10 o                         
 -18   8  12         84.96         97.25        13.35 o                         
 -16   8  12        275.31        236.70        16.61 o                         
 -14   8  12        159.50        132.08        13.64 o                         
 -12   8  12         24.48         20.23         9.09 o                         
 -10   8  12         25.78         19.58         9.54 o                         
  -8   8  12          9.98          5.33         8.35 o                         
  -6   8  12        182.95        188.98        14.45 o                         
  -4   8  12        779.28        787.29        27.96 o                         
  -2   8  12         88.27         66.07        11.37 o                         
   0   8  12        225.03        248.79        15.57 o                         
   2   8  12          0.16          2.47         9.98 o                         
   4   8  12         50.57         30.44        12.67 o                         
   6   8  12          1.33        -13.25        13.25 o                         
   8   8  12         33.22         18.18        15.93 o                         
  10   8  12         35.43         36.59        15.81 o                         
  12   8  12         73.36         56.01        20.61 o                         
 -29   9  12         66.42         19.83        15.35 o                         
 -27   9  12        313.16        322.57        23.59 o                         
 -25   9  12         30.90          4.99        12.50 o                         
 -23   9  12          2.66        -10.28        10.28 o                         
 -21   9  12          9.28         -1.45        13.76 o                         
 -19   9  12        132.65         97.17        19.59 o                         
 -17   9  12          1.38        -10.38        10.38 o                         
 -15   9  12       1008.83       1206.63        38.34 o                         
 -13   9  12       1322.30       1464.95        40.25 o                         
 -11   9  12        134.84        149.94        17.65 o                         
  -9   9  12        348.58        328.44        21.23 o                         
  -7   9  12        262.82        287.01        18.50 o                         
  -5   9  12         39.10         40.56        12.21 o                         
  -3   9  12         19.27          9.30        11.22 o                         
  -1   9  12        166.18        185.46        19.22 o                         
   1   9  12        404.19        356.63        36.34 o                         
   3   9  12        335.34        321.54        28.14 o                         
   5   9  12        556.33        642.80        45.54 o                         
   7   9  12        293.12        277.07        28.93 o                         
   9   9  12         17.59        -20.26        29.25 o                         
 -24  10  12         30.60         40.53        15.57 o                         
 -22  10  12        215.49        204.43        19.46 o                         
 -20  10  12          3.85         11.74        14.75 o                         
 -18  10  12         54.42         64.84        17.09 o                         
 -16  10  12        200.71        246.59        22.73 o                         
 -14  10  12          4.33        -11.86        11.86 o                         
 -12  10  12         14.44        -11.77        11.77 o                         
 -10  10  12          9.55        -11.61        11.61 o                         
  -8  10  12         27.06        -12.51        12.51 o                         
  -6  10  12        128.85        150.89        20.47 o                         
  -4  10  12        459.60        429.14        35.08 o                         
  -2  10  12          2.03         17.72        14.71 o                         
   0  10  12        235.94        259.50        26.54 o                         
   2  10  12         68.23         54.31        19.34 o                         
   4  10  12         18.88         -8.83        19.28 o                         
 -17  11  12         31.30         -0.84        15.75 o                         
 -15  11  12        310.62        366.51        31.81 o                         
 -13  11  12        521.06        574.59        38.73 o                         
 -11  11  12         30.84         12.10        15.70 o                         
  -9  11  12        284.75        326.19        32.34 o                         
  -7  11  12        391.96        432.83        40.26 o                         
  -5  11  12         14.26         -3.37        19.85 o                         
  -3  11  12         48.19        -10.89        18.03 o                         
  -1  11  12         45.70         45.63        19.79 o                         
 -41   1  13         65.67         30.74        21.96 o                         
 -39   1  13         71.07         34.82        25.59 o                         
 -37   1  13         54.31         60.64        15.18 o                         
 -35   1  13         42.55         42.96        13.60 o                         
 -33   1  13        555.50        513.04        24.20 o                         
 -31   1  13       1474.71       1556.07        38.10 o                         
 -29   1  13        940.63       1117.81        29.69 o                         
 -27   1  13         19.38          3.54         7.39 o                         
 -25   1  13       6972.05       7371.73        89.72 o                         
 -23   1  13      14150.50      14219.38       169.03 o                         
 -21   1  13        972.08        902.04        19.20 o                         
 -19   1  13        162.10        134.19         9.55 o                         
 -17   1  13        142.88        166.45         8.26 o                         
 -15   1  13       3581.55       3578.76        42.86 o                         
 -13   1  13       1005.98        922.97        19.52 o                         
 -11   1  13       1600.60       1534.58        17.22 o                         
  -9   1  13         98.65        114.78         5.72 o                         
  -7   1  13       1336.80       1235.35        17.29 o                         
  -5   1  13       3831.65       3735.44        41.13 o                         
  -3   1  13       2749.25       2699.56        32.39 o                         
  -1   1  13       4244.29       4189.19        46.94 o                         
   1   1  13        263.28        271.92        11.98 o                         
   3   1  13        565.82        643.68        20.81 o                         
   5   1  13        850.99        765.23        20.31 o                         
   7   1  13       1118.87       1377.78        26.97 o                         
   9   1  13       1323.16       1332.69        33.38 o                         
  11   1  13         28.40         10.36         7.60 o                         
  13   1  13        100.85         51.54        11.42 o                         
  15   1  13         84.12         47.59        16.12 o                         
  17   1  13         36.98         46.74        16.61 o                         
  19   1  13        625.51        790.98        41.72 o                         
 -40   2  13          6.63         -5.15        18.24 o                         
 -38   2  13          0.19        -12.13        14.62 o                         
 -36   2  13          2.88         11.94        10.87 o                         
 -34   2  13         30.30         12.20        13.75 o                         
 -32   2  13         34.91         18.97        12.51 o                         
 -30   2  13        125.51        100.68        12.47 o                         
 -28   2  13         77.98         86.58        10.92 o                         
 -26   2  13         35.44         32.43         9.25 o                         
 -24   2  13        143.77        146.45         9.02 o                         
 -22   2  13        809.28        816.43        16.04 o                         
 -20   2  13          8.93         17.07         4.53 o                         
 -18   2  13         46.65         28.63         3.69 o                         
 -16   2  13       1605.58       1511.27        17.85 o                         
 -14   2  13        771.17        845.42        13.13 o                         
 -12   2  13        502.88        594.98        11.72 o                         
 -10   2  13        515.98        506.03         9.79 o                         
  -8   2  13       1942.81       2002.37        30.11 o                         
  -6   2  13        883.91        860.20        19.74 o                         
  -4   2  13        492.56        496.82        17.01 o                         
  -2   2  13        378.85        325.42        16.19 o                         
   0   2  13       4086.49       3994.20        57.09 o                         
   2   2  13         25.16         39.74         6.45 o                         
   4   2  13         13.72         19.60         6.73 o                         
   6   2  13          9.46          1.54         5.93 o                         
   8   2  13        142.88        118.37        12.22 o                         
  10   2  13         50.09         42.80         9.09 o                         
  12   2  13         31.60         27.97         9.84 o                         
  14   2  13          0.59         -2.37         9.89 o                         
  16   2  13         48.20         40.01        14.35 o                         
  18   2  13          1.72         25.64        16.17 o                         
 -39   3  13        258.77        286.28        28.98 o                         
 -37   3  13        111.27        106.60        17.37 o                         
 -35   3  13        147.19        147.62        16.31 o                         
 -33   3  13        135.85        157.81        16.47 o                         
 -31   3  13         19.96         12.86         7.60 o                         
 -29   3  13        164.85        204.76        14.54 o                         
 -27   3  13        658.35        593.08        21.68 o                         
 -25   3  13       2620.95       2808.37        39.99 o                         
 -23   3  13        980.37       1127.56        25.47 o                         
 -21   3  13       2784.96       2730.43        32.81 o                         
 -19   3  13       1889.09       2035.28        26.62 o                         
 -17   3  13        165.51        124.99         7.23 o                         
 -15   3  13        355.84        279.60        11.56 o                         
 -13   3  13        966.77        904.68        18.49 o                         
 -11   3  13       2509.45       2355.37        27.17 o                         
  -9   3  13         87.84         92.10         7.93 o                         
  -7   3  13       6957.77       6915.20        73.62 o                         
  -5   3  13       3783.14       3527.58        48.58 o                         
  -3   3  13        716.91        652.40        20.50 o                         
  -1   3  13       1319.34       1287.13        29.12 o                         
   1   3  13       1675.43       1779.68        40.25 o                         
   3   3  13        184.82        218.48        15.50 o                         
   5   3  13        219.19        193.13        10.21 o                         
   7   3  13       1664.17       1640.28        33.90 o                         
   9   3  13         59.10         16.77         7.90 o                         
  11   3  13        844.92        957.06        40.55 o                         
  13   3  13         32.95          8.44        13.77 o                         
  15   3  13          6.30         -6.48        13.70 o                         
  17   3  13         17.65        -24.27        28.96 o                         
  19   3  13        478.05        527.19        57.85 o                         
 -38   4  13          4.82        -18.43        25.74 o                         
 -36   4  13         66.23         36.15        16.12 o                         
 -34   4  13        139.84        118.38        16.47 o                         
 -32   4  13         31.34          9.88        12.48 o                         
 -30   4  13         19.55          8.69         9.76 o                         
 -28   4  13        153.55        168.94        11.97 o                         
 -26   4  13        214.66        188.59        12.53 o                         
 -24   4  13       1054.56       1076.53        19.89 o                         
 -22   4  13          9.11         10.87         5.92 o                         
 -20   4  13          1.34          4.80         4.90 o                         
 -18   4  13        387.66        354.18        15.23 o                         
 -16   4  13        792.15        855.43        20.14 o                         
 -14   4  13         12.43          9.17         7.01 o                         
 -12   4  13        123.47        106.48         7.32 o                         
 -10   4  13         18.13         12.93         4.00 o                         
  -8   4  13        209.15        174.60        11.31 o                         
  -6   4  13        119.67        101.50        10.14 o                         
  -4   4  13       1004.56       1066.06        26.38 o                         
  -2   4  13         28.84         29.13         8.00 o                         
   0   4  13         21.39         20.01         7.81 o                         
   2   4  13        648.43        675.17        24.46 o                         
   4   4  13       2327.39       2419.38        47.56 o                         
   6   4  13        360.50        350.72        19.23 o                         
   8   4  13        136.07        139.48        11.39 o                         
  10   4  13         66.54         63.81        11.60 o                         
  12   4  13         13.75        -10.79        14.46 o                         
  14   4  13        161.10        173.87        23.11 o                         
  16   4  13        109.41         55.11        17.06 o                         
  18   4  13          2.51        -13.05        20.35 o                         
 -37   5  13        141.16         95.05        29.48 o                         
 -35   5  13          0.93        -15.80        15.80 o                         
 -33   5  13          0.11        -12.08        12.08 o                         
 -31   5  13         12.26         -1.94         9.60 o                         
 -29   5  13        357.83        366.23        20.51 o                         
 -27   5  13        343.43        293.08        17.42 o                         
 -25   5  13       1449.65       1553.16        30.87 o                         
 -23   5  13        579.58        665.82        18.84 o                         
 -21   5  13        502.09        427.83        15.50 o                         
 -19   5  13          0.44         -5.24         5.24 o                         
 -17   5  13          5.13          3.45         5.83 o                         
 -15   5  13        280.70        238.35        13.00 o                         
 -13   5  13        270.02        280.55        12.60 o                         
 -11   5  13       1534.80       1623.14        26.88 o                         
  -9   5  13        150.64        113.96         7.29 o                         
  -7   5  13       4938.87       4998.54        66.99 o                         
  -5   5  13        759.75        711.66        25.59 o                         
  -3   5  13        282.32        272.69        17.18 o                         
  -1   5  13        120.55        144.96        13.20 o                         
   1   5  13        187.40        204.38        14.98 o                         
   3   5  13        109.97        120.69        12.13 o                         
   5   5  13        309.34        324.79        19.90 o                         
   7   5  13       1501.52       1555.82        37.68 o                         
   9   5  13        425.68        407.36        22.12 o                         
  11   5  13        272.74        261.14        22.69 o                         
  13   5  13          0.92         -0.04        16.55 o                         
  15   5  13         10.35          1.76        17.44 o                         
  17   5  13         12.27        -25.06        26.20 o                         
 -36   6  13         31.98         27.78        18.29 o                         
 -34   6  13        147.12        142.76        25.62 o                         
 -32   6  13         58.48         67.14        14.37 o                         
 -30   6  13         38.85         42.09        11.97 o                         
 -28   6  13         58.44         55.20         8.90 o                         
 -26   6  13         28.33          1.06         9.77 o                         
 -24   6  13         91.58         62.08         8.20 o                         
 -22   6  13          2.25          3.96         6.99 o                         
 -20   6  13        104.29         96.47         9.01 o                         
 -18   6  13         59.29         31.45         7.19 o                         
 -16   6  13        793.27        815.34        20.64 o                         
 -14   6  13       1834.56       1893.23        33.88 o                         
 -12   6  13        874.87        879.08        23.80 o                         
 -10   6  13        291.56        303.45        14.38 o                         
  -8   6  13          2.77         -5.60         5.60 o                         
  -6   6  13         33.76         47.78        11.01 o                         
  -4   6  13        818.14        822.88        26.34 o                         
  -2   6  13        487.35        556.51        25.78 o                         
   0   6  13          1.81         -2.14         8.22 o                         
   2   6  13         49.11         37.54        11.99 o                         
   4   6  13        550.04        623.43        26.85 o                         
   6   6  13        697.16        694.08        30.01 o                         
   8   6  13         24.47         27.63        10.84 o                         
  10   6  13         70.36         49.67        13.33 o                         
  12   6  13         47.24         50.00        19.14 o                         
  14   6  13         61.64         71.91        19.15 o                         
 -33   7  13         19.27        -14.94        14.94 o                         
 -31   7  13         18.49        -10.88        12.19 o                         
 -29   7  13         95.67         74.12        16.08 o                         
 -27   7  13         75.95         60.70        11.66 o                         
 -25   7  13        525.01        469.41        19.64 o                         
 -23   7  13         89.12         67.76         9.90 o                         
 -21   7  13         60.79         67.90        10.17 o                         
 -19   7  13        134.53        100.52        10.24 o                         
 -17   7  13         25.71         12.65         7.10 o                         
 -15   7  13        138.08        142.04        11.15 o                         
 -13   7  13         30.37         11.60         6.57 o                         
 -11   7  13        554.39        565.98        19.66 o                         
  -9   7  13        374.13        328.85        15.96 o                         
  -7   7  13        498.66        479.93        17.56 o                         
  -5   7  13          3.28          8.15         6.32 o                         
  -3   7  13         33.67         22.28        10.44 o                         
  -1   7  13         78.58         73.45        11.79 o                         
   1   7  13          0.25         -1.02         9.07 o                         
   3   7  13         92.31         79.32        13.60 o                         
   5   7  13         91.17         86.18        13.58 o                         
   7   7  13        340.50        396.53        42.56 o                         
   9   7  13         39.05          7.98        14.99 o                         
  11   7  13         32.80         24.10        19.02 o                         
  13   7  13          0.62        -20.71        20.71 o                         
 -32   8  13         58.23         94.43        23.22 o                         
 -30   8  13          5.51         19.57        17.79 o                         
 -28   8  13         12.46         -8.26        12.83 o                         
 -26   8  13          2.19         -0.95         9.63 o                         
 -24   8  13          4.40        -11.26        11.26 o                         
 -22   8  13         66.17         65.16        11.77 o                         
 -20   8  13        448.81        469.29        22.80 o                         
 -18   8  13         59.69         58.10        10.69 o                         
 -16   8  13        117.98        129.27        13.49 o                         
 -14   8  13        788.26        753.00        27.01 o                         
 -12   8  13        737.27        763.61        27.04 o                         
 -10   8  13         75.47         67.06        11.62 o                         
  -8   8  13        333.02        364.67        21.99 o                         
  -6   8  13          0.37         -4.93         7.88 o                         
  -4   8  13          5.47         13.55        10.08 o                         
  -2   8  13        389.06        393.59        25.92 o                         
   0   8  13         27.65         36.80        12.38 o                         
   2   8  13         76.03         81.91        14.16 o                         
   4   8  13          4.41         -9.18        13.49 o                         
   6   8  13         40.19         62.54        16.99 o                         
   8   8  13          2.89        -14.18        14.18 o                         
  10   8  13         56.27         52.06        18.99 o                         
 -29   9  13          2.00         -4.13        14.94 o                         
 -27   9  13         17.73        -16.33        16.33 o                         
 -25   9  13        119.43         81.45        19.04 o                         
 -23   9  13         60.29         39.93        12.74 o                         
 -21   9  13        333.07        361.89        21.92 o                         
 -19   9  13         59.16         39.82        12.99 o                         
 -17   9  13          2.99         -5.20        10.76 o                         
 -15   9  13         41.52         14.53        10.93 o                         
 -13   9  13        139.48        174.88        17.99 o                         
 -11   9  13        217.98        232.21        19.43 o                         
  -9   9  13         66.25         44.80        13.47 o                         
  -7   9  13        123.77         94.57        14.36 o                         
  -5   9  13         51.10         66.42        13.31 o                         
  -3   9  13          0.20        -11.59        11.59 o                         
  -1   9  13        148.28        128.48        22.16 o                         
   1   9  13         29.76          6.28        16.84 o                         
   3   9  13         24.33         39.10        19.27 o                         
   5   9  13        339.94        349.01        31.17 o                         
   7   9  13        129.83        138.06        28.12 o                         
 -24  10  13          8.99         -3.00        18.20 o                         
 -22  10  13         60.05         64.75        15.70 o                         
 -20  10  13        315.82        332.20        23.56 o                         
 -18  10  13         75.02         43.35        18.14 o                         
 -16  10  13         58.21         88.74        16.42 o                         
 -14  10  13          9.94         12.03        19.37 o                         
 -12  10  13          3.00         18.44        15.05 o                         
 -10  10  13         27.84         25.60        15.24 o                         
  -8  10  13         87.17         95.64        19.53 o                         
  -6  10  13         23.55         25.15        17.03 o                         
  -4  10  13         49.52         31.74        16.44 o                         
  -2  10  13        317.52        388.58        30.04 o                         
   0  10  13         13.45          5.55        18.08 o                         
   2  10  13        121.61        105.94        23.04 o                         
 -17  11  13         23.12          1.15        25.24 o                         
 -15  11  13          0.62        -16.77        16.77 o                         
 -13  11  13         96.05         97.65        30.10 o                         
 -11  11  13         78.48         49.18        19.46 o                         
  -9  11  13          3.18         -0.31        21.90 o                         
  -7  11  13         70.01         41.58        20.21 o                         
  -5  11  13         46.93          6.74        23.03 o                         
 -40   0  14         56.61         39.50        25.63 o                         
 -38   0  14        753.17        900.88        46.66 o                         
 -36   0  14        111.50        114.92        20.48 o                         
 -34   0  14          7.95         12.43        19.65 o                         
 -32   0  14         41.65         37.66        13.68 o                         
 -30   0  14         15.11         20.07        10.99 o                         
 -28   0  14       1671.28       1671.47        47.55 o                         
 -26   0  14       1566.16       1421.35        48.72 o                         
 -24   0  14       1876.53       2150.03       105.15 o                         
 -22   0  14       1451.02       1499.81        58.29 o                         
 -20   0  14       6721.70       7047.68       144.99 o                         
 -18   0  14       7993.08       7902.48       107.77 o                         
 -16   0  14       1457.23       1305.83        33.10 o                         
 -14   0  14        122.57        153.10        13.31 o                         
 -12   0  14       2748.28       2773.98        53.70 o                         
 -10   0  14       2749.08       2516.63        37.62 o                         
  -8   0  14        699.92        627.36        17.49 o                         
  -6   0  14        215.88        206.94        12.06 o                         
  -4   0  14       9658.15       9251.58       113.33 o                         
  -2   0  14      12225.03      11612.34       156.33 o                         
   0   0  14        367.59        395.71        32.49 o                         
   2   0  14        153.44        211.87        18.42 o                         
   4   0  14         48.68         28.75         9.87 o                         
   6   0  14         75.86         57.05        12.57 o                         
   8   0  14          2.92         -4.23         8.54 o                         
  10   0  14         51.77         24.42        11.25 o                         
  12   0  14        441.59        395.25        29.59 o                         
  14   0  14        103.30        143.40        22.33 o                         
  16   0  14        608.13        698.39        56.96 o                         
  18   0  14         61.08         16.63        20.03 o                         
 -41   1  14          0.73        -17.93        17.93 o                         
 -39   1  14          0.64         -3.90        15.21 o                         
 -37   1  14          7.61         -4.35        11.68 o                         
 -35   1  14          3.84         -9.85        10.09 o                         
 -33   1  14          0.00        -11.81        11.81 o                         
 -31   1  14         24.57         36.16         9.06 o                         
 -29   1  14         40.46         43.89         8.73 o                         
 -27   1  14         58.25         87.77         9.88 o                         
 -25   1  14          7.81         29.54         6.34 o                         
 -23   1  14         92.55         86.70         6.04 o                         
 -21   1  14       1209.38       1247.59        25.12 o                         
 -19   1  14        707.88        669.42        15.52 o                         
 -17   1  14        585.67        627.50        17.46 o                         
 -15   1  14        166.24        153.73         9.13 o                         
 -13   1  14        213.09        229.08        11.62 o                         
 -11   1  14        631.02        608.06        10.18 o                         
  -9   1  14       1089.62       1072.29        17.43 o                         
  -7   1  14         19.85         16.42         3.72 o                         
  -5   1  14         15.12         16.23         6.79 o                         
  -3   1  14       1624.94       1567.39        23.92 o                         
  -1   1  14        353.62        379.88        15.34 o                         
   1   1  14        378.49        332.51        13.61 o                         
   3   1  14         13.55          3.52         6.49 o                         
   5   1  14          6.37          6.03         7.20 o                         
   7   1  14          9.53          0.10         9.69 o                         
   9   1  14         22.73          4.10         7.53 o                         
  11   1  14          0.98          2.09         7.77 o                         
  13   1  14          0.07         -8.03         8.03 o                         
  15   1  14          0.73         -2.12        14.67 o                         
  17   1  14         31.34         29.55        15.58 o                         
 -40   2  14          5.82        -23.42        23.42 o                         
 -38   2  14        385.14        391.63        29.55 o                         
 -36   2  14         28.69         38.82        13.20 o                         
 -34   2  14         68.44         52.69        12.24 o                         
 -32   2  14        213.99        243.16        17.53 o                         
 -30   2  14         58.57         59.43         9.85 o                         
 -28   2  14          0.08         -2.90         7.02 o                         
 -26   2  14        240.66        297.98        16.13 o                         
 -24   2  14        142.10        136.56         8.24 o                         
 -22   2  14       3201.25       3042.19        36.28 o                         
 -20   2  14       5651.12       5636.21        46.42 o                         
 -18   2  14       3211.00       3297.17        37.13 o                         
 -16   2  14         36.23         43.63         4.96 o                         
 -14   2  14       1759.02       1746.43        21.71 o                         
 -12   2  14       1709.82       1787.60        26.62 o                         
 -10   2  14         24.05         14.31         3.16 o                         
  -8   2  14       1101.28       1054.96        27.03 o                         
  -6   2  14        443.03        441.47        18.85 o                         
  -4   2  14       1608.57       1572.35        32.22 o                         
  -2   2  14      10317.84       9989.47       128.51 o                         
   0   2  14       1499.45       1534.50        36.11 o                         
   2   2  14        623.90        552.09        22.53 o                         
   4   2  14        226.59        224.28        12.55 o                         
   6   2  14        124.25        115.84        10.98 o                         
   8   2  14        201.23        188.24        15.51 o                         
  10   2  14         26.26         38.10         9.53 o                         
  12   2  14        548.83        563.90        26.89 o                         
  14   2  14         46.56         32.12        15.12 o                         
  16   2  14       1071.60       1250.58        51.73 o                         
  18   2  14        102.73         40.52        25.38 o                         
 -39   3  14          6.70        -16.08        16.08 o                         
 -37   3  14         34.54         11.70        14.89 o                         
 -35   3  14         16.18         -0.28        12.59 o                         
 -33   3  14          7.37          8.12         9.97 o                         
 -31   3  14         66.58         55.54        10.61 o                         
 -29   3  14         64.86         52.23         8.58 o                         
 -27   3  14         94.20        103.59         8.82 o                         
 -25   3  14        113.17        108.23        10.10 o                         
 -23   3  14        616.51        611.42        21.02 o                         
 -21   3  14        187.37        163.54         8.08 o                         
 -19   3  14         89.43         95.98         6.51 o                         
 -17   3  14        181.81        172.56         7.75 o                         
 -15   3  14         94.69         92.28         5.96 o                         
 -13   3  14         13.45         13.74         4.38 o                         
 -11   3  14        658.45        610.08        14.70 o                         
  -9   3  14       1548.40       1593.78        28.58 o                         
  -7   3  14        273.21        300.36        15.58 o                         
  -5   3  14        356.74        349.61        16.66 o                         
  -3   3  14       1971.83       1967.28        38.26 o                         
  -1   3  14        239.46        232.04        16.37 o                         
   1   3  14          9.20          5.85         8.61 o                         
   3   3  14        968.52        915.11        32.12 o                         
   5   3  14          1.87         -4.94         8.00 o                         
   7   3  14        203.39        180.73        13.24 o                         
   9   3  14        421.75        408.12        24.13 o                         
  11   3  14         88.36         84.73        16.77 o                         
  13   3  14         19.75        -15.77        15.77 o                         
  15   3  14         55.22          2.22        15.87 o                         
  17   3  14          0.58        -17.77        17.77 o                         
 -38   4  14        144.33        151.62        22.58 o                         
 -36   4  14         10.36         -7.68        16.01 o                         
 -34   4  14         96.89         58.20        13.14 o                         
 -32   4  14        863.17        924.06        29.77 o                         
 -30   4  14        582.08        635.82        23.85 o                         
 -28   4  14        319.36        325.13        16.47 o                         
 -26   4  14        935.05        913.38        24.65 o                         
 -24   4  14          2.50         -3.97         4.63 o                         
 -22   4  14       2361.28       2180.47        29.09 o                         
 -20   4  14       3594.39       3560.57        46.90 o                         
 -18   4  14        668.37        766.30        19.09 o                         
 -16   4  14        640.35        576.03        16.49 o                         
 -14   4  14       4992.34       4827.89        51.62 o                         
 -12   4  14       2172.37       1975.31        28.72 o                         
 -10   4  14         74.17         42.87         7.19 o                         
  -8   4  14       1163.28       1110.10        26.61 o                         
  -6   4  14         83.59         85.31        10.37 o                         
  -4   4  14        198.11        168.05        14.82 o                         
  -2   4  14       9782.25       9835.60       104.86 o                         
   0   4  14       4006.76       4174.56        60.42 o                         
   2   4  14        375.04        355.28        19.52 o                         
   4   4  14       1569.66       1693.60        37.81 o                         
   6   4  14        127.47        141.04        15.66 o                         
   8   4  14         35.92         28.66        10.79 o                         
  10   4  14         24.28         18.76        10.89 o                         
  12   4  14       1049.79       1214.64        47.33 o                         
  14   4  14          5.78        -14.94        14.94 o                         
  16   4  14        577.76        490.01        41.14 o                         
 -37   5  14         39.76         43.95        17.64 o                         
 -35   5  14         29.32         18.84        14.44 o                         
 -33   5  14         58.68         58.34        14.55 o                         
 -31   5  14         53.41         26.74        11.45 o                         
 -29   5  14         35.22         58.04        11.70 o                         
 -27   5  14          0.03         -5.59         5.59 o                         
 -25   5  14        387.50        340.46        18.42 o                         
 -23   5  14          1.35         -5.62         5.66 o                         
 -21   5  14        219.47        180.97        10.68 o                         
 -19   5  14        333.92        289.36        14.01 o                         
 -17   5  14        745.44        692.86        19.41 o                         
 -15   5  14         21.00          4.52         5.58 o                         
 -13   5  14         10.36         -5.72         5.72 o                         
 -11   5  14        726.64        753.30        16.70 o                         
  -9   5  14        391.14        397.79        18.35 o                         
  -7   5  14          0.64         10.58         7.23 o                         
  -5   5  14        147.86        143.44        13.54 o                         
  -3   5  14         40.87         50.96         9.57 o                         
  -1   5  14         71.87         82.69        12.81 o                         
   1   5  14       1127.36       1199.76        31.88 o                         
   3   5  14       1411.50       1406.81        35.80 o                         
   5   5  14         19.47         15.92         9.82 o                         
   7   5  14        492.91        467.80        22.86 o                         
   9   5  14        753.55        787.67        33.03 o                         
  11   5  14        228.12        199.07        25.20 o                         
  13   5  14         18.23        -16.99        16.99 o                         
  15   5  14        114.92         71.21        26.34 o                         
 -36   6  14          0.48        -17.66        17.66 o                         
 -34   6  14         29.79          3.64        13.57 o                         
 -32   6  14        377.49        380.25        23.68 o                         
 -30   6  14        415.75        440.54        26.18 o                         
 -28   6  14          0.05          7.05         8.44 o                         
 -26   6  14         55.63         77.33        14.15 o                         
 -24   6  14         40.98         42.68         8.02 o                         
 -22   6  14        487.98        487.54        18.15 o                         
 -20   6  14       1303.31       1311.71        25.97 o                         
 -18   6  14        441.94        453.42        15.63 o                         
 -16   6  14         89.30        100.16         9.53 o                         
 -14   6  14        359.67        332.15        18.91 o                         
 -12   6  14       1396.92       1270.68        28.07 o                         
 -10   6  14        268.04        273.73        14.07 o                         
  -8   6  14        612.46        545.78        22.06 o                         
  -6   6  14         12.21          8.97        11.44 o                         
  -4   6  14        768.06        821.09        28.93 o                         
  -2   6  14       2918.44       3023.97        54.51 o                         
   0   6  14       1849.66       1941.22        43.76 o                         
   2   6  14         65.67         51.00        11.10 o                         
   4   6  14        611.26        626.46        30.22 o                         
   6   6  14        285.03        249.78        20.39 o                         
   8   6  14         11.79        -13.43        13.43 o                         
  10   6  14         93.05         82.52        18.09 o                         
  12   6  14        411.83        477.53        33.72 o                         
  14   6  14          0.12        -10.15        28.89 o                         
 -33   7  14         77.08         16.86        17.49 o                         
 -31   7  14         86.94         61.06        15.22 o                         
 -29   7  14        118.54        113.67        14.27 o                         
 -27   7  14          5.62         -8.22         8.22 o                         
 -25   7  14         42.17          8.60         9.82 o                         
 -23   7  14        402.77        393.88        19.44 o                         
 -21   7  14          1.75         -7.59         7.59 o                         
 -19   7  14        106.64         91.93        10.19 o                         
 -17   7  14        120.20        111.15        10.64 o                         
 -15   7  14         21.24          2.42         7.65 o                         
 -13   7  14        256.15        319.05        16.54 o                         
 -11   7  14        607.78        654.68        25.61 o                         
  -9   7  14        327.78        295.39        14.92 o                         
  -7   7  14        247.28        238.25        16.25 o                         
  -5   7  14         34.56         15.14        10.72 o                         
  -3   7  14         45.85         33.24        10.30 o                         
  -1   7  14          2.73          6.09        10.46 o                         
   1   7  14        396.84        415.87        23.80 o                         
   3   7  14         32.17          6.30        11.61 o                         
   5   7  14         93.37         92.05        16.63 o                         
   7   7  14        230.56        254.38        24.92 o                         
   9   7  14        201.19        214.46        24.59 o                         
  11   7  14          0.08          3.08        15.60 o                         
 -32   8  14        152.64        111.37        22.98 o                         
 -30   8  14         36.19         11.14        14.50 o                         
 -28   8  14         85.36         89.97        13.80 o                         
 -26   8  14          3.18         -9.74         9.74 o                         
 -24   8  14          1.61         -9.65         9.65 o                         
 -22   8  14        225.10        247.72        17.86 o                         
 -20   8  14        282.51        278.83        19.25 o                         
 -18   8  14        100.18        105.69        12.26 o                         
 -16   8  14        220.81        241.53        17.38 o                         
 -14   8  14         52.05         62.11        13.50 o                         
 -12   8  14        178.23        169.50        14.58 o                         
 -10   8  14          2.51         -9.45         9.45 o                         
  -8   8  14        323.31        290.55        17.74 o                         
  -6   8  14        328.84        335.43        23.66 o                         
  -4   8  14          7.11         -8.66        12.04 o                         
  -2   8  14        113.62        108.48        19.63 o                         
   0   8  14        164.58        146.62        19.88 o                         
   2   8  14         20.85         22.83        17.81 o                         
   4   8  14        137.03        100.87        19.11 o                         
   6   8  14        129.99         93.69        22.08 o                         
   8   8  14          0.03         -2.14        17.18 o                         
 -27   9  14          2.53         -6.10        15.25 o                         
 -25   9  14         15.78          0.89        16.26 o                         
 -23   9  14        308.43        304.20        20.31 o                         
 -21   9  14         17.93         13.10        11.71 o                         
 -19   9  14         60.58         66.57        13.04 o                         
 -17   9  14         16.65        -11.79        11.79 o                         
 -15   9  14         39.56         44.52        12.16 o                         
 -13   9  14        206.66        196.62        17.26 o                         
 -11   9  14         94.21         90.12        14.88 o                         
  -9   9  14         10.35        -10.83        13.70 o                         
  -7   9  14        152.21        185.01        18.46 o                         
  -5   9  14        136.32        137.96        18.42 o                         
  -3   9  14         46.42         34.56        18.07 o                         
  -1   9  14         85.89         70.74        19.25 o                         
   1   9  14        131.89        153.73        23.27 o                         
   3   9  14          0.80         34.64        21.59 o                         
   5   9  14          0.35          1.25        20.13 o                         
 -24  10  14         13.92         -9.31        15.77 o                         
 -22  10  14         51.79         22.11        18.12 o                         
 -20  10  14        112.45        113.22        19.84 o                         
 -18  10  14         52.41         74.32        17.99 o                         
 -16  10  14        136.80        133.28        19.09 o                         
 -14  10  14        422.99        411.55        31.03 o                         
 -12  10  14        192.51        255.86        26.68 o                         
 -10  10  14          3.20         -2.71        17.70 o                         
  -8  10  14         27.20         48.28        18.31 o                         
  -6  10  14        110.29        149.91        20.46 o                         
  -4  10  14          1.30        -16.14        16.14 o                         
  -2  10  14        207.66        250.35        26.20 o                         
   0  10  14        269.47        286.60        37.91 o                         
 -13  11  14        111.14        124.69        29.77 o                         
 -11  11  14        247.60        240.68        46.42 o                         
  -9  11  14         91.77         37.90        23.77 o                         
 -41   1  15        390.14        394.07        52.94 o                         
 -39   1  15        119.38        102.39        20.73 o                         
 -37   1  15         27.90         24.02        19.61 o                         
 -35   1  15         14.78          9.20        16.83 o                         
 -33   1  15          5.23        -12.92        12.92 o                         
 -31   1  15         66.10         40.90         9.67 o                         
 -29   1  15        196.32        179.45        13.17 o                         
 -27   1  15       1172.95       1191.66        25.38 o                         
 -25   1  15       1849.00       1805.93        26.37 o                         
 -23   1  15       7374.87       7562.65       112.23 o                         
 -21   1  15        467.84        531.85        17.63 o                         
 -19   1  15        995.18        872.83        18.74 o                         
 -17   1  15         19.10          6.55         4.93 o                         
 -15   1  15         39.74         32.06         5.66 o                         
 -13   1  15        369.59        307.17        13.03 o                         
 -11   1  15        369.35        395.91         9.49 o                         
  -9   1  15       3962.98       3810.57        36.35 o                         
  -7   1  15       7215.82       6803.73        69.07 o                         
  -5   1  15       9207.26       9033.24        97.35 o                         
  -3   1  15       1735.08       1812.95        39.43 o                         
  -1   1  15        366.87        374.64        12.83 o                         
   1   1  15         65.10         40.39         6.97 o                         
   3   1  15        190.76        187.04        12.36 o                         
   5   1  15        486.04        500.11        19.95 o                         
   7   1  15         30.08          1.15         7.79 o                         
   9   1  15       1273.60       1256.48        35.47 o                         
  11   1  15        379.88        411.97        25.91 o                         
  13   1  15         35.39         40.56        13.91 o                         
  15   1  15         40.26        -15.49        15.49 o                         
  17   1  15         79.23         29.31        19.30 o                         
 -40   2  15          0.28        -13.98        15.74 o                         
 -38   2  15          1.96          5.56        16.34 o                         
 -36   2  15         12.04         29.86        15.86 o                         
 -34   2  15          3.05         -9.31        11.13 o                         
 -32   2  15         45.64         42.86        10.64 o                         
 -30   2  15        122.39         93.26        11.32 o                         
 -28   2  15        297.97        250.97        15.02 o                         
 -26   2  15         12.57          4.37         7.20 o                         
 -24   2  15       1056.34       1007.40        24.78 o                         
 -22   2  15        196.40        161.66         7.61 o                         
 -20   2  15       1104.18       1080.06        25.57 o                         
 -18   2  15        101.70         84.50         7.45 o                         
 -16   2  15        273.56        232.24        11.91 o                         
 -14   2  15        703.40        635.97        13.41 o                         
 -12   2  15        479.30        466.48        10.59 o                         
 -10   2  15          0.48          6.40         4.93 o                         
  -8   2  15        165.98        156.86        10.83 o                         
  -6   2  15        105.68        112.47        10.53 o                         
  -4   2  15        724.12        698.94        23.57 o                         
  -2   2  15        109.57        103.58        11.11 o                         
   0   2  15        814.23        883.93        27.92 o                         
   2   2  15          0.15          4.86         7.17 o                         
   4   2  15         19.21          7.77         7.08 o                         
   6   2  15         40.73         37.16        13.90 o                         
   8   2  15         34.36         10.25         9.27 o                         
  10   2  15          5.49         -7.83         7.83 o                         
  12   2  15        103.00         77.32        23.32 o                         
  14   2  15         23.17         19.01        22.73 o                         
  16   2  15         43.34         33.31        22.46 o                         
 -39   3  15        128.55         92.45        24.47 o                         
 -37   3  15         12.64        -12.67        12.67 o                         
 -35   3  15         48.75         30.19        12.74 o                         
 -33   3  15         25.95         41.79        11.81 o                         
 -31   3  15         13.98         -2.20         9.88 o                         
 -29   3  15        939.35        937.76        27.84 o                         
 -27   3  15       3062.61       3041.32        46.67 o                         
 -25   3  15        468.91        416.61        15.47 o                         
 -23   3  15       4478.33       4515.14        54.83 o                         
 -21   3  15       5175.52       5147.46        47.28 o                         
 -19   3  15        284.82        257.12         9.21 o                         
 -17   3  15          3.04          0.57         3.99 o                         
 -15   3  15         81.23         55.11         5.35 o                         
 -13   3  15       2123.76       2040.73        29.01 o                         
 -11   3  15          5.08         -5.04         5.18 o                         
  -9   3  15       8947.77       8807.56       104.58 o                         
  -7   3  15       2360.77       2210.85        40.26 o                         
  -5   3  15       4130.95       4163.05        60.16 o                         
  -3   3  15       1868.66       1818.22        40.87 o                         
  -1   3  15        363.35        333.75        19.02 o                         
   1   3  15        854.96        867.28        27.44 o                         
   3   3  15        127.03        163.52        14.66 o                         
   5   3  15       2017.90       2143.21        48.89 o                         
   7   3  15        114.42         88.14        13.88 o                         
   9   3  15       2025.38       2228.91        54.34 o                         
  11   3  15        538.99        546.24        42.41 o                         
  13   3  15          1.68          5.21        14.94 o                         
  15   3  15        154.48        144.57        26.38 o                         
 -38   4  15          0.05         11.54        14.68 o                         
 -36   4  15         23.69        -12.55        12.55 o                         
 -34   4  15          1.06          5.31        11.40 o                         
 -32   4  15        109.02        147.63        15.55 o                         
 -30   4  15         39.36         38.08         9.12 o                         
 -28   4  15        165.49        146.49        14.23 o                         
 -26   4  15         52.53         39.51         8.89 o                         
 -24   4  15        189.01        128.01         7.89 o                         
 -22   4  15          1.48          2.51         5.68 o                         
 -20   4  15          4.00          9.44         5.50 o                         
 -18   4  15        570.85        550.49        17.34 o                         
 -16   4  15         15.46         27.38         5.89 o                         
 -14   4  15        427.88        387.36        14.33 o                         
 -12   4  15       1528.63       1657.02        30.76 o                         
 -10   4  15         16.72         21.35         8.23 o                         
  -8   4  15        804.60        775.47        23.80 o                         
  -6   4  15        622.34        662.99        22.30 o                         
  -4   4  15        900.93        906.92        32.19 o                         
  -2   4  15       1792.72       1869.56        38.38 o                         
   0   4  15        363.93        362.46        22.17 o                         
   2   4  15         18.92         20.91         9.69 o                         
   4   4  15         24.20         31.07        10.20 o                         
   6   4  15         12.68         -5.73        10.72 o                         
   8   4  15        456.05        514.56        26.17 o                         
  10   4  15        178.74        202.89        35.62 o                         
  12   4  15          1.27        -14.13        14.13 o                         
  14   4  15         93.58         38.39        23.16 o                         
 -37   5  15         11.31        -17.17        17.17 o                         
 -35   5  15          3.46        -11.42        11.42 o                         
 -33   5  15          5.10         -8.85        10.92 o                         
 -31   5  15         49.29         29.04        11.49 o                         
 -29   5  15        474.07        488.09        21.59 o                         
 -27   5  15        899.96        838.33        23.82 o                         
 -25   5  15        261.69        252.03        15.36 o                         
 -23   5  15        881.93        887.95        21.71 o                         
 -21   5  15       2400.49       2319.00        33.67 o                         
 -19   5  15        306.77        244.92        13.07 o                         
 -17   5  15          3.18         -2.05         6.85 o                         
 -15   5  15         66.16         41.47         7.02 o                         
 -13   5  15       1224.29       1134.59        24.23 o                         
 -11   5  15        703.02        724.47        21.97 o                         
  -9   5  15       6311.76       6453.65        98.79 o                         
  -7   5  15       2167.66       2092.17        40.12 o                         
  -5   5  15         11.51         -4.15         7.95 o                         
  -3   5  15        435.08        412.14        20.05 o                         
  -1   5  15        414.26        386.92        20.54 o                         
   1   5  15         13.50          6.62         8.92 o                         
   3   5  15        321.57        312.05        20.55 o                         
   5   5  15       1844.87       1997.01        45.13 o                         
   7   5  15        175.04        163.07        17.29 o                         
   9   5  15       1109.16       1239.08        49.41 o                         
  11   5  15        481.09        465.80        48.90 o                         
  13   5  15         27.02         18.43        18.63 o                         
 -36   6  15          4.97        -17.49        17.49 o                         
 -34   6  15         61.93         67.54        15.38 o                         
 -32   6  15        272.07        358.16        31.92 o                         
 -30   6  15         46.75         34.34        15.73 o                         
 -28   6  15         12.69          2.21         8.83 o                         
 -26   6  15         18.38         -5.11         8.08 o                         
 -24   6  15        136.32        153.71        12.82 o                         
 -22   6  15         24.83         14.05         9.64 o                         
 -20   6  15        713.75        720.03        20.71 o                         
 -18   6  15        940.33        959.68        23.89 o                         
 -16   6  15         60.27         59.12         9.04 o                         
 -14   6  15        396.46        409.73        17.18 o                         
 -12   6  15       1370.05       1347.50        27.43 o                         
 -10   6  15         34.67         45.04         8.49 o                         
  -8   6  15          4.15         18.28         8.52 o                         
  -6   6  15        184.03        192.95        16.76 o                         
  -4   6  15        612.88        667.29        25.92 o                         
  -2   6  15         46.99         29.47         9.83 o                         
   0   6  15        275.09        259.58        17.82 o                         
   2   6  15        567.53        512.93        27.28 o                         
   4   6  15          5.90         -5.82         9.93 o                         
   6   6  15         33.93         16.46        14.79 o                         
   8   6  15          7.86         -7.17        12.79 o                         
  10   6  15          0.00          6.53        22.73 o                         
  12   6  15         28.78         10.18        19.98 o                         
 -33   7  15          4.60        -14.77        14.77 o                         
 -31   7  15          5.70        -11.85        11.85 o                         
 -29   7  15        283.81        251.06        17.55 o                         
 -27   7  15        389.13        392.89        22.06 o                         
 -25   7  15          4.26         -6.67         9.00 o                         
 -23   7  15        137.72        162.31        14.59 o                         
 -21   7  15        245.32        210.23        14.75 o                         
 -19   7  15          0.02          1.52         7.87 o                         
 -17   7  15          6.79        -10.41        10.41 o                         
 -15   7  15        101.90         86.75         8.92 o                         
 -13   7  15        158.79        114.61        11.14 o                         
 -11   7  15        327.86        283.49        15.80 o                         
  -9   7  15        794.63        785.69        25.51 o                         
  -7   7  15        160.71        144.92        14.36 o                         
  -5   7  15          1.31         -7.89         7.89 o                         
  -3   7  15         21.80         22.51        11.67 o                         
  -1   7  15         28.86         22.42        11.25 o                         
   1   7  15         14.93         12.30        12.38 o                         
   3   7  15         78.71         52.50        15.06 o                         
   5   7  15         97.82         67.23        25.65 o                         
   7   7  15        117.85         95.20        23.59 o                         
   9   7  15        473.93        467.40        32.91 o                         
 -30   8  15         27.28         -7.09        13.11 o                         
 -28   8  15          2.04        -12.60        12.60 o                         
 -26   8  15         15.28        -10.86        10.86 o                         
 -24   8  15        234.08        224.94        17.27 o                         
 -22   8  15        126.33        135.28        14.61 o                         
 -20   8  15        485.89        479.84        23.49 o                         
 -18   8  15        614.09        668.36        27.97 o                         
 -16   8  15        134.85        144.17        14.57 o                         
 -14   8  15        357.78        357.28        20.10 o                         
 -12   8  15        391.86        424.70        25.27 o                         
 -10   8  15          0.25         -1.09        10.52 o                         
  -8   8  15          7.80          7.29        11.09 o                         
  -6   8  15         40.71         30.42        14.85 o                         
  -4   8  15        219.53        197.53        19.63 o                         
  -2   8  15        395.22        482.08        31.45 o                         
   0   8  15        524.53        496.29        34.23 o                         
   2   8  15        292.88        298.87        29.29 o                         
   4   8  15          4.09         -5.40        23.12 o                         
   6   8  15        315.27        293.75        26.52 o                         
 -27   9  15        386.34        377.27        26.68 o                         
 -25   9  15          8.59        -13.79        13.79 o                         
 -23   9  15        116.98        114.38        16.94 o                         
 -21   9  15        289.00        288.35        21.25 o                         
 -19   9  15         13.88         -8.08        10.82 o                         
 -17   9  15         25.00         28.41        11.70 o                         
 -15   9  15         33.33         28.06        12.80 o                         
 -13   9  15         24.39         11.36        13.22 o                         
 -11   9  15         48.91         29.94        14.46 o                         
  -9   9  15        351.83        340.14        27.47 o                         
  -7   9  15         47.86          7.27        19.38 o                         
  -5   9  15        142.44        157.32        22.21 o                         
  -3   9  15          8.26        -15.23        15.23 o                         
  -1   9  15          0.46        -18.02        18.02 o                         
   1   9  15         14.09         -5.86        28.56 o                         
   3   9  15          4.54        -16.80        16.80 o                         
 -22  10  15         25.96        -18.63        18.63 o                         
 -20  10  15        309.37        353.32        25.93 o                         
 -18  10  15        523.63        555.63        37.42 o                         
 -16  10  15         44.40         38.43        17.37 o                         
 -14  10  15        382.15        445.67        34.14 o                         
 -12  10  15        782.57        913.87        48.23 o                         
 -10  10  15        131.11        119.35        22.75 o                         
  -8  10  15          3.60        -11.25        17.87 o                         
  -6  10  15         70.01         64.59        18.39 o                         
  -4  10  15        169.45        145.62        23.24 o                         
  -2  10  15        195.64        170.11        24.76 o                         
 -40   0  16        149.12        163.36        43.34 o                         
 -38   0  16          0.38         -9.70        16.91 o                         
 -36   0  16        244.81        235.58        36.98 o                         
 -34   0  16        354.80        454.08        43.10 o                         
 -32   0  16         18.12         19.65        34.40 o                         
 -30   0  16       1501.34       1688.33        62.65 o                         
 -28   0  16       6250.21       6293.94       165.82 o                         
 -26   0  16          0.27         13.89        18.97 o                         
 -24   0  16        383.84        346.31        82.66 o                         
 -22   0  16         30.10         22.83        15.69 o                         
 -20   0  16       3860.11       3950.68        67.82 o                         
 -18   0  16       8605.47       8817.38       122.77 o                         
 -16   0  16       6079.81       6070.06        94.54 o                         
 -14   0  16        478.87        390.79        22.59 o                         
 -12   0  16       2259.90       2122.21        38.30 o                         
 -10   0  16       5438.71       5478.20        69.76 o                         
  -8   0  16       2851.43       2736.71        54.00 o                         
  -6   0  16       5289.99       5265.73        87.42 o                         
  -4   0  16         55.51         36.33         9.78 o                         
  -2   0  16        294.43        302.63        26.89 o                         
   0   0  16        913.29        901.14        33.38 o                         
   2   0  16       3558.30       3654.37        90.36 o                         
   4   0  16       2225.99       2217.99        56.90 o                         
   6   0  16          1.81         11.06        11.64 o                         
   8   0  16        265.75        235.86        23.16 o                         
  10   0  16        616.09        403.06        66.36 o                         
  12   0  16        150.34        132.06        39.40 o                         
  14   0  16       1265.21       1646.58       107.15 o                         
 -41   1  16          0.00        -23.55        23.55 o                         
 -39   1  16         12.07          2.04        17.22 o                         
 -37   1  16          4.59         -6.38        13.20 o                         
 -35   1  16          0.89          3.61         9.14 o                         
 -33   1  16          4.09          2.79        10.38 o                         
 -31   1  16          9.42         -7.77        12.94 o                         
 -29   1  16          9.73          7.71        10.72 o                         
 -27   1  16          0.73         -7.06         9.23 o                         
 -25   1  16         63.11         55.08        15.38 o                         
 -23   1  16         67.26         70.14         7.69 o                         
 -21   1  16        379.62        347.16        12.31 o                         
 -19   1  16         47.98         53.13         6.73 o                         
 -17   1  16        708.64        697.00        18.84 o                         
 -15   1  16       1199.37       1141.83        24.65 o                         
 -13   1  16        261.16        224.97        12.14 o                         
 -11   1  16         81.32         85.30         5.45 o                         
  -9   1  16         10.99         11.57         4.41 o                         
  -7   1  16        791.43        746.41        27.87 o                         
  -5   1  16        320.93        331.53        17.52 o                         
  -3   1  16          2.57          1.98         7.30 o                         
  -1   1  16        216.49        199.83        10.27 o                         
   1   1  16          0.01         -5.47         5.47 o                         
   3   1  16        172.66        164.86        12.52 o                         
   5   1  16        134.04        128.63        12.76 o                         
   7   1  16         27.71          3.39        10.96 o                         
   9   1  16         11.36         15.96         9.28 o                         
  11   1  16         31.18        -22.07        22.07 o                         
  13   1  16         10.01        -17.15        17.15 o                         
  15   1  16         24.78         11.31        22.40 o                         
 -40   2  16          9.99        -19.63        19.63 o                         
 -38   2  16          2.09        -13.86        13.86 o                         
 -36   2  16        107.44        110.80        22.15 o                         
 -34   2  16        607.42        735.58        43.56 o                         
 -32   2  16        128.74        108.91        16.93 o                         
 -30   2  16        743.04        818.10        33.11 o                         
 -28   2  16       2540.21       2570.47        62.06 o                         
 -26   2  16         45.97         36.67         6.56 o                         
 -24   2  16        230.12        180.78        15.32 o                         
 -22   2  16        603.93        555.96        21.17 o                         
 -20   2  16         41.20         31.06         7.61 o                         
 -18   2  16       1570.58       1685.81        31.43 o                         
 -16   2  16       6154.71       5964.14        69.74 o                         
 -14   2  16       2185.32       1850.94        24.28 o                         
 -12   2  16       1219.50       1141.57        17.66 o                         
 -10   2  16       6879.54       6855.43        74.99 o                         
  -8   2  16        681.40        733.51        29.18 o                         
  -6   2  16        508.63        518.96        19.87 o                         
  -4   2  16        146.20        141.97        12.82 o                         
  -2   2  16        210.59        226.89        16.30 o                         
   0   2  16        230.01        227.08        16.00 o                         
   2   2  16       3346.50       3408.38        57.36 o                         
   4   2  16       1792.68       1840.79        44.56 o                         
   6   2  16         61.95         29.84         9.93 o                         
   8   2  16        292.59        261.36        19.42 o                         
  10   2  16         24.75         -1.99        13.26 o                         
  12   2  16         10.19         -1.36        18.17 o                         
  14   2  16        436.15        518.60        40.75 o                         
 -39   3  16         57.06         39.65        19.39 o                         
 -37   3  16          9.80         -0.58        10.98 o
[truncated: 134,947 more chars]
